# Supplementary material for: Identification of diagnostic biomarkers of and immune cell infiltration analysis in bovine respiratory disease
Source: Front Vet Sci. 2025 Mar 5;12:1556676. doi: 10.3389/fvets.2025.1556676 (PMC11921050; doi:10.3389/fvets.2025.1556676)
Supplement: SUPPLEMENTARY TABLE 1 — Raw data from GSE162456 dataset. [file Table_1.xlsx]

## Sheet: Sheet1
id	logFC	AveExpr	t	P.Value	adj.P.Val	B
LRG1	6.42758	6.52409	12.9177	3.14e-15	9.9e-13	24.6464	up
BNC2	5.27065	3.85448	15.2548	1.78e-17	2.06e-14	29.7103	up
NGP	5.15354	4.42059	9.74716	9.89e-12	4.16e-10	16.6788	up
EREG	4.98123	5.06084	11.8577	4.03e-14	7.36e-12	22.1304	up
SERPINB4	4.83843	8.43945	10.1094	3.69e-12	2e-10	17.6571	up
THY1	4.30195	7.01074	10.797	5.96e-13	6.27e-11	19.4653	up
EFHD1	4.21749	4.88324	10.8173	5.65e-13	6.04e-11	19.5177	up
CDH26	4.16463	2.89599	11.8587	4.02e-14	7.36e-12	22.1327	up
IL1R2	4.09833	9.98525	11.0389	3.18e-13	3.85e-11	20.0864	up
CFB	4.0854	9.38409	14.2641	1.48e-16	7.92e-14	27.641	up
KRT23	4.05713	5.1073	5.94799	7.58e-07	4.76e-06	5.51547	up
PTX3	4.0472	8.82207	9.6478	1.3e-11	5.07e-10	16.4074	up
SLC26A8	4.00434	5.96702	13.334	1.19e-15	4.45e-13	25.5957	up
FLT4	3.99276	2.41054	8.98617	8.29e-11	2.24e-09	14.5671	up
HMCN2	3.94468	3.48901	9.57134	1.61e-11	5.96e-10	16.1976	up
CD36	3.82198	4.46097	8.95766	8.99e-11	2.37e-09	14.4865	up
STEAP1	3.8195	2.93626	8.16269	8.98e-10	1.5e-08	12.1997	up
MYRFL	3.78568	3.77038	11.2534	1.84e-13	2.58e-11	20.6303	up
ALPL	3.71557	10.7142	10.2475	2.55e-12	1.54e-10	18.0252	up
BMX	3.6477	9.18574	14.6331	6.65e-17	5.13e-14	28.4246	up
DPYS	3.57797	4.10921	9.60682	1.46e-11	5.52e-10	16.2951	up
SHROOM4	3.48013	7.38685	10.8691	4.94e-13	5.36e-11	19.6513	up
VEPH1	3.47731	3.56646	6.90143	3.98e-08	3.69e-07	8.43335	up
ADGRG3	3.4692	9.87574	18.4208	3.82e-20	2.65e-16	35.6452	up
RYR1	3.40696	9.63684	14.3477	1.23e-16	7.71e-14	27.82	up
DCSTAMP	3.38091	7.949	12.7817	4.32e-15	1.25e-12	24.3315	up
CRYAB	3.27711	4.87682	9.36773	2.83e-11	9.31e-10	15.6354	up
KREMEN1	3.25929	8.89417	11.0344	3.22e-13	3.85e-11	20.0747	up
FCGR1A	3.25125	5.35081	11.1909	2.15e-13	2.82e-11	20.4726	up
CLEC1B	3.23938	5.68249	7.94763	1.69e-09	2.53e-08	11.5685	up
FILIP1	3.21187	4.87012	9.23095	4.15e-11	1.25e-09	15.2546	up
PLA2G4F	3.08511	6.69185	13.225	1.53e-15	5.33e-13	25.3491	up
CATHL3	3.08159	3.97867	6.55836	1.14e-07	9.2e-07	7.38736	up
TNFAIP6	3.06598	7.57108	8.76978	1.54e-10	3.66e-09	13.953	up
CA4	3.06462	8.47685	14.655	6.34e-17	5.13e-14	28.4707	up
P3H3	3.04585	6.19231	12.8585	3.6e-15	1.09e-12	24.5096	up
ADGRE1	3.01823	12.4411	13.8577	3.64e-16	1.69e-13	26.7601	up
KRTAP11-1	3.01598	2.65505	3.30373	0.00213438	0.00538166	-2.21728	up
MARCO	3.01281	3.23926	6.33831	2.26e-07	1.66e-06	6.71353	up
TSKS	3.01017	3.24	7.65489	4.05e-09	5.24e-08	10.7013	up
LYPD6B	2.97644	2.69782	6.13312	4.26e-07	2.89e-06	6.08398	up
SLC28A3	2.97406	10.7167	10.3246	2.07e-12	1.32e-10	18.2298	up
SLC6A2	2.90292	6.14485	9.56166	1.65e-11	6.09e-10	16.171	up
KRT5	2.88316	3.56481	2.60069	0.0133246	0.0269519	-3.92246	up
BDA20	2.86767	3.27486	2.92988	0.00579797	0.0130591	-3.15522	up
RAB20	2.83635	9.74353	16.5874	1.2e-18	4.17e-15	32.3274	up
GNB3	2.82699	2.62096	7.10161	2.16e-08	2.2e-07	9.04034	up
CHRM3	2.8073	6.13963	7.927	1.8e-09	2.68e-08	11.5076	up
PARD3	2.79191	7.51744	12.3004	1.36e-14	3.16e-12	23.1986	up
RAB3IP	2.76122	10.8846	13.3259	1.22e-15	4.45e-13	25.5775	up
KCNJ15	2.75478	2.52049	7.39495	8.86e-09	1.03e-07	9.92429	up
GPR84	2.75267	8.5563	12.9538	2.88e-15	9.53e-13	24.7294	up
HAL	2.74342	6.16804	8.57945	2.66e-10	5.6e-09	13.4081	up
TCN1	2.74325	13.1686	13.4005	1.03e-15	4.19e-13	25.7453	up
PROK2	2.71933	7.31334	10.0595	4.22e-12	2.19e-10	17.5234	up
MGAM	2.70613	9.49661	10.6176	9.53e-13	7.97e-11	18.9996	up
CATHL6	2.6848	3.30787	6.49903	1.37e-07	1.09e-06	7.20585	up
GULO	2.67148	4.24899	5.5498	2.61e-06	1.39e-05	4.29384	up
CPNE2	2.66119	8.89489	9.76994	9.29e-12	3.96e-10	16.7408	up
HTRA1	2.64455	6.62577	7.4274	8.04e-09	9.49e-08	10.0216	up
ORM1	2.64434	2.83339	6.90825	3.9e-08	3.63e-07	8.45407	up
FOXQ1	2.62489	3.15906	7.00995	2.86e-08	2.79e-07	8.76276	up
DEFB10	2.61357	8.45713	8.77336	1.52e-10	3.64e-09	13.9632	up
MYRF	2.59926	7.59518	11.9712	3.04e-14	5.87e-12	22.4067	up
IL12B	2.59792	6.87416	10.5753	1.07e-12	8.5e-11	18.8893	up
GP1BA	2.58552	5.16444	5.75826	1.37e-06	7.91e-06	4.93297	up
UPP1	2.57696	11.5491	12.5643	7.23e-15	2.01e-12	23.8234	up
SUSD2	2.54866	2.71523	8.37179	4.86e-10	8.91e-09	12.8085	up
HEPACAM2	2.53737	8.47384	11.2515	1.84e-13	2.58e-11	20.6257	up
OCSTAMP	2.53281	6.51894	6.21582	3.3e-07	2.32e-06	6.33782	up
MMP8	2.51516	3.04052	5.70401	1.62e-06	9.13e-06	4.76652	up
HSPB7	2.50267	1.69669	5.80728	1.17e-06	6.93e-06	5.08341	up
SOD2	2.5026	14.6517	15.0759	2.59e-17	2.57e-14	29.3447	up
SLC39A8	2.50239	7.53975	10.4324	1.55e-12	1.06e-10	18.5143	up
PTPN5	2.47968	9.30377	10.668	8.35e-13	7.75e-11	19.1309	up
CELSR3	2.4781	4.66872	7.92378	1.82e-09	2.69e-08	11.4982	up
AREG	2.45733	6.84349	10.5158	1.25e-12	9.41e-11	18.7334	up
NOL3	2.45692	6.79357	10.2823	2.32e-12	1.45e-10	18.1176	up
MUCL1	2.45513	2.93739	2.39716	0.021725	0.0412632	-4.36535	up
OSCAR	2.45336	11.115	13.4169	9.88e-16	4.19e-13	25.7821	up
H1-2	2.4442	10.3614	9.53277	1.79e-11	6.46e-10	16.0916	up
ABCA9	2.43059	6.09143	9.2885	3.53e-11	1.09e-09	15.4151	up
COL6A3	2.42613	6.31852	7.7564	2.99e-09	4.11e-08	11.003	up
S100A8	2.41011	14.2827	12.4309	9.96e-15	2.38e-12	23.5088	up
S100A9	2.39926	15.7451	12.5299	7.85e-15	2.1e-12	23.7425	up
SLC1A1	2.38941	4.0197	7.47608	6.94e-09	8.28e-08	10.1675	up
ADAMTS17	2.38901	2.37909	5.37714	4.46e-06	2.21e-05	3.76584	up
TGFA	2.37803	6.87299	10.391	1.74e-12	1.15e-10	18.4053	up
TGM3	2.37654	14.9679	10.9409	4.1e-13	4.74e-11	19.8356	up
MYBPH	2.37385	10.4679	10.4961	1.31e-12	9.7e-11	18.682	up
GP5	2.37127	6.60804	6.71702	7.01e-08	6.03e-07	7.8719	up
MMP9	2.36887	9.76035	8.31277	5.78e-10	1.04e-08	12.6372	up
OPN4	2.36722	1.98473	5.19657	7.81e-06	3.62e-05	3.21562	up
GLT1D1	2.36594	7.20583	11.3848	1.31e-13	2.03e-11	20.9606	up
PDK4	2.36218	10.692	9.01522	7.63e-11	2.1e-09	14.6491	up
HOXC9	2.35562	3.65482	6.43317	1.68e-07	1.29e-06	7.00421	up
RIBC2	2.35483	4.41262	10.0672	4.14e-12	2.16e-10	17.544	up
MAPK13	2.3521	8.6058	9.52281	1.84e-11	6.54e-10	16.0641	up
PGLYRP4	2.34348	7.80488	12.218	1.66e-14	3.73e-12	23.0017	up
CD24	2.331	9.43706	10.2994	2.22e-12	1.4e-10	18.1632	up
AATK	2.32745	6.47329	8.67026	2.05e-10	4.63e-09	13.6686	up
GPAT2	2.32492	2.76101	5.29941	5.68e-06	2.71e-05	3.52868	up
MEGF9	2.32118	9.93055	9.94151	5.82e-12	2.77e-10	17.2058	up
NUPR1	2.3184	10.0518	7.09002	2.24e-08	2.25e-07	9.00528	up
CCM2L	2.31663	6.48948	9.5966	1.5e-11	5.65e-10	16.267	up
HP	2.30555	13.6893	9.55121	1.7e-11	6.24e-10	16.1423	up
TMEM89	2.30381	3.26551	7.10376	2.14e-08	2.19e-07	9.04683	up
TRPC5	2.29099	6.47932	8.79335	1.44e-10	3.48e-09	14.0202	up
KRT17	2.28763	3.83114	2.59629	0.0134691	0.0271842	-3.9323	up
RPH3A	2.28236	5.02706	4.81656	2.52e-05	0.000101658	2.0675	up
NWD1	2.2801	1.83205	6.23493	3.11e-07	2.21e-06	6.39647	up
CD163	2.27533	12.7294	11.1959	2.13e-13	2.82e-11	20.4852	up
PDZD3	2.2733	7.00132	9.24683	3.97e-11	1.22e-09	15.2989	up
BGN	2.2692	5.14734	6.66286	8.28e-08	6.9e-07	7.70663	up
S100A12	2.26544	16.4943	11.0755	2.9e-13	3.59e-11	20.1795	up
SMAD1	2.25866	5.45626	7.82069	2.47e-09	3.45e-08	11.1935	up
CHI3L1	2.25813	13.373	14.3126	1.33e-16	7.71e-14	27.7449	up
TNS2	2.25794	6.93405	7.31883	1.12e-08	1.26e-07	9.69559	up
MN1	2.25341	7.40577	10.4357	1.54e-12	1.06e-10	18.5232	up
TMPRSS3	2.24293	2.55738	5.32604	5.23e-06	2.53e-05	3.6099	up
VSIG4	2.23804	3.98485	8.48221	3.53e-10	7.06e-09	13.128	up
CAPN3	2.23653	7.97852	8.35397	5.12e-10	9.32e-09	12.7568	up
GNG4	2.22765	4.10672	3.27174	0.00232963	0.00582323	-2.30002	up
LCN2	2.22688	11.0817	9.13037	5.51e-11	1.59e-09	14.973	up
RBPMS2	2.22239	7.94941	7.98514	1.52e-09	2.29e-08	11.6789	up
HHLA2	2.21285	3.6713	3.96074	0.00032997	0.0010152	-0.432869	up
ITGA9	2.21111	7.35476	8.04075	1.29e-09	2.02e-08	11.8424	up
GRPR	2.21022	2.52614	5.40586	4.08e-06	2.04e-05	3.85353	up
ABCA6	2.19117	11.2352	10.4488	1.49e-12	1.04e-10	18.5576	up
PEAK3	2.16775	9.59787	14.1362	1.96e-16	9.74e-14	27.366	up
DENND2A	2.15757	8.34948	9.90447	6.43e-12	3.04e-10	17.1058	up
CRISP3	2.1552	3.9085	5.86778	9.72e-07	5.89e-06	5.26916	up
H1-6	2.13157	2.30679	6.72575	6.82e-08	5.89e-07	7.89852	up
ZNF114	2.12425	1.99261	4.57789	5.22e-05	0.000197102	1.35594	up
FABP6	2.11	3.13307	6.8246	5.04e-08	4.51e-07	8.19969	up
RNASE10	2.1093	4.05301	8.23356	7.29e-10	1.25e-08	12.4066	up
DYSF	2.10499	12.1614	9.98866	5.12e-12	2.5e-10	17.3329	up
DEFB4A	2.09788	5.92213	5.2481	6.66e-06	3.13e-05	3.37239	up
TNFAIP8L3	2.0854	4.45932	9.51311	1.89e-11	6.65e-10	16.0374	up
PGA5	2.08263	9.93465	4.78786	2.75e-05	0.000110168	1.98149	up
IL18RAP	2.07975	9.8226	10.5833	1.04e-12	8.42e-11	18.9101	up
OLFM4	2.06972	8.03307	12.1957	1.76e-14	3.81e-12	22.9482	up
TIAM2	2.06333	8.69018	8.71378	1.81e-10	4.18e-09	13.7932	up
GCA	2.05827	7.98875	6.79787	5.47e-08	4.83e-07	8.11831	up
LIPM	2.05248	5.39695	7.56001	5.39e-09	6.74e-08	10.4184	up
TMEM217	2.0478	2.37573	5.79211	1.23e-06	7.21e-06	5.03686	up
TGM1	2.03161	7.10354	7.41591	8.32e-09	9.76e-08	9.98717	up
ACVR2B	2.02993	7.30063	9.12755	5.55e-11	1.59e-09	14.9651	up
FOXRED1	2.02846	11.5154	15.4331	1.23e-17	1.71e-14	30.071	up
TRIM29	2.02351	2.18901	2.37395	0.0229401	0.0432988	-4.41422	up
SAG	2.02174	7.46461	9.35074	2.97e-11	9.58e-10	15.5882	up
KCNK17	2.01796	9.19746	14.4955	8.95e-17	6.22e-14	28.1342	up
MAK	2.01716	4.92111	8.49492	3.4e-10	6.88e-09	13.1647	up
CATHL2	2.01553	4.76922	4.26231	0.000135154	0.000459152	0.430499	up
FAM71F2	2.01452	1.92138	4.90813	1.9e-05	7.95e-05	2.34266	up
WNT10B	2.01301	3.48603	5.75264	1.39e-06	8.03e-06	4.91573	up
RGL1	1.99679	5.40857	10.7539	6.66e-13	6.81e-11	19.3539	up
BST1	1.99357	10.1397	8.64874	2.18e-10	4.83e-09	13.607	up
EBD	1.99304	2.81654	4.13502	0.000197428	0.000644844	0.0632982	up
CAMP	1.99031	2.05114	4.24976	0.000140315	0.000474135	0.394145	up
GPR27	1.98492	6.06172	6.86235	4.49e-08	4.08e-07	8.31455	up
NRG1	1.98447	9.5338	9.5878	1.53e-11	5.73e-10	16.2429	up
PKHD1L1	1.98349	3.11979	3.89818	0.000396133	0.0011872	-0.608943	up
MST1R	1.9764	3.45382	6.72024	6.94e-08	5.98e-07	7.8817	up
SEPTIN5	1.9688	10.9999	8.80334	1.4e-10	3.39e-09	14.0486	up
ALOX5AP	1.95771	11.6198	10.0903	3.89e-12	2.04e-10	17.6059	up
IL22RA2	1.95605	4.96788	6.10333	4.68e-07	3.14e-06	5.99252	up
IFITM3	1.95506	10.5144	7.007	2.88e-08	2.81e-07	8.75379	up
WIPI1	1.9476	8.76395	9.99082	5.09e-12	2.5e-10	17.3387	up
KATNAL2	1.93344	2.64392	5.99884	6.47e-07	4.17e-06	5.67165	up
IL2RA	1.93131	11.7645	15.4327	1.23e-17	1.71e-14	30.0704	up
CDKN2B	1.92841	5.16851	7.51865	6.1e-09	7.49e-08	10.2948	up
CHRNA2	1.92734	1.39493	5.27334	6.16e-06	2.92e-05	3.44924	up
FCAR	1.92373	9.99825	8.51895	3.17e-10	6.53e-09	13.2339	up
AK4	1.92314	4.69501	8.13502	9.74e-10	1.59e-08	12.1188	up
P2RX1	1.91431	9.06605	8.77494	1.52e-10	3.64e-09	13.9678	up
IRAG1	1.90906	6.91913	7.47912	6.88e-09	8.26e-08	10.1766	up
STRA6	1.90688	1.90393	5.09447	1.07e-05	4.76e-05	2.90566	up
PADI3	1.90377	8.19541	7.36957	9.57e-09	1.1e-07	9.84807	up
NPTX1	1.89737	4.12344	5.43242	3.76e-06	1.9e-05	3.9347	up
MPV17L	1.8945	5.344	7.22083	1.5e-08	1.61e-07	9.40043	up
SLC22A1	1.89413	2.33667	4.99164	1.47e-05	6.3e-05	2.59452	up
TRPM6	1.87436	6.95645	6.66263	8.29e-08	6.9e-07	7.70592	up
LBP	1.87413	2.5779	4.64848	4.21e-05	0.000161919	1.56546	up
DEFB7	1.87036	8.83557	7.14975	1.86e-08	1.92e-07	9.18586	up
CBLIF	1.86846	3.29882	3.81438	0.000505264	0.00147418	-0.842976	up
CATIP	1.86171	5.04925	10.8812	4.78e-13	5.27e-11	19.6824	up
GLYATL2	1.85982	1.78162	3.93698	0.000353722	0.00107633	-0.499871	up
RAB13	1.85822	6.64992	8.31592	5.73e-10	1.03e-08	12.6464	up
NYX	1.85288	9.5094	10.1424	3.38e-12	1.88e-10	17.7454	up
OOSP2	1.85268	3.96672	5.31734	5.37e-06	2.58e-05	3.58336	up
GK	1.85191	10.5103	15.8372	5.36e-18	1.24e-14	30.8766	up
HOGA1	1.84846	2.94345	5.04839	1.23e-05	5.39e-05	2.7661	up
CFAP69	1.84719	4.28423	6.59323	1.03e-07	8.35e-07	7.49394	up
SLC16A7	1.84503	4.82752	6.93156	3.63e-08	3.41e-07	8.52488	up
AOC3	1.84471	7.3194	5.72656	1.51e-06	8.57e-06	4.83569	up
GJA10	1.83266	5.05657	8.97976	8.44e-11	2.27e-09	14.549	up
NOX5	1.8324	3.33329	4.63575	4.38e-05	0.000167296	1.52764	up
LURAP1L	1.83093	6.97632	6.90298	3.96e-08	3.68e-07	8.43805	up
HOXA9	1.82412	3.88386	6.95555	3.37e-08	3.2e-07	8.59773	up
TBX3	1.82116	3.28846	4.10493	0.000215838	0.000697756	-0.0229569	up
CC2D2A	1.81182	3.37998	6.04709	5.57e-07	3.65e-06	5.81983	up
CTSV	1.79674	3.2498	2.87894	0.0066154	0.0145926	-3.27779	up
CLEC1A	1.78145	6.99547	5.07155	1.15e-05	5.06e-05	2.83622	up
SMRP1	1.77446	8.13287	9.96331	5.48e-12	2.66e-10	17.2646	up
RAB3D	1.77243	12.1961	11.9714	3.04e-14	5.87e-12	22.4071	up
PLXNB3	1.77132	6.72261	7.23946	1.42e-08	1.55e-07	9.45661	up
ACVR1B	1.77021	10.5689	10.6455	8.86e-13	7.81e-11	19.0723	up
IL18	1.76851	9.29326	7.09845	2.18e-08	2.21e-07	9.03079	up
H2AC6	1.76773	9.34842	8.6394	2.24e-10	4.92e-09	13.5802	up
GPAT3	1.76698	9.70078	9.59487	1.5e-11	5.65e-10	16.2623	up
ACE2	1.76659	4.84156	7.86324	2.18e-09	3.12e-08	11.3194	up
CCDC191	1.76541	7.74251	8.37631	4.8e-10	8.84e-09	12.8216	up
UNC13A	1.76062	4.40671	5.22948	7.06e-06	3.31e-05	3.3157	up
IL18BP	1.75215	8.51807	8.36245	5e-10	9.11e-09	12.7815	up
CCL8	1.75105	3.92136	3.07009	0.00401083	0.00945391	-2.81115	up
CAMKK1	1.74922	9.36315	10.6621	8.48e-13	7.75e-11	19.1155	up
IL1RAP	1.74395	9.35757	7.02813	2.7e-08	2.65e-07	8.81786	up
PLPPR2	1.73863	3.95361	6.66047	8.34e-08	6.94e-07	7.69933	up
ZNF821	1.73741	8.87249	7.65998	3.99e-09	5.19e-08	10.7165	up
LRRC23	1.72513	1.4414	6.69469	7.51e-08	6.37e-07	7.80377	up
TIMD4	1.71641	3.61506	4.68773	3.74e-05	0.000145751	1.68233	up
IL10	1.71178	7.0053	8.60804	2.45e-10	5.25e-09	13.4902	up
CCNJL	1.71036	9.56404	10.8867	4.72e-13	5.27e-11	19.6965	up
ANKRD22	1.70588	8.6016	7.30513	1.16e-08	1.3e-07	9.65436	up
SLC35D3	1.70519	1.20056	5.54762	2.63e-06	1.39e-05	4.28717	up
GP1BB	1.69991	3.06524	4.9095	1.89e-05	7.94e-05	2.3468	up
TREM1	1.69534	11.771	8.25793	6.79e-10	1.18e-08	12.4777	up
CDA	1.68975	10.6021	8.68467	1.96e-10	4.47e-09	13.7099	up
EFNA5	1.67844	1.83812	4.52899	6.05e-05	0.000225322	1.21128	up
NMUR2	1.67588	5.30934	3.06904	0.00402206	0.00947716	-2.81377	up
TGFB2	1.67499	7.21843	3.30863	0.00210592	0.00531957	-2.20458	up
NOS1AP	1.67441	5.72568	7.82868	2.41e-09	3.38e-08	11.2172	up
H4C3	1.67391	3.55044	4.43129	8.14e-05	0.000293797	0.923595	up
HSPB2	1.67169	6.02459	5.9298	8.02e-07	4.99e-06	5.4596	up
DAGLA	1.6691	7.58807	7.84054	2.33e-09	3.29e-08	11.2523	up
KREMEN2	1.66411	6.14865	8.65675	2.13e-10	4.78e-09	13.6299	up
STBD1	1.66324	2.6392	3.93887	0.000351776	0.00107184	-0.494555	up
CCDC159	1.66147	2.72104	4.86554	2.17e-05	8.93e-05	2.21455	up
PARP3	1.65649	9.05657	9.83629	7.75e-12	3.49e-10	16.9211	up
ANKRD2	1.65306	6.5027	8.41523	4.29e-10	8.07e-09	12.9344	up
SRPK3	1.65145	5.37007	8.58241	2.64e-10	5.58e-09	13.4166	up
CNKSR3	1.64964	5.89959	7.56622	5.29e-09	6.64e-08	10.4369	up
OXTR	1.64658	1.205	4.84022	2.34e-05	9.53e-05	2.13849	up
CIDEC	1.6455	4.67734	7.36438	9.72e-09	1.12e-07	9.83249	up
NINJ2	1.64436	4.70152	5.731	1.49e-06	8.49e-06	4.84931	up
GGT5	1.64378	10.4084	12.1701	1.87e-14	3.94e-12	22.8868	up
PLCB1	1.64321	4.69709	6.08214	4.99e-07	3.32e-06	5.92744	up
CYP3A4	1.64208	4.86054	4.87128	2.13e-05	8.79e-05	2.2318	up
SH3PXD2B	1.63583	6.85132	7.65743	4.02e-09	5.21e-08	10.7089	up
SLCO4C1	1.63384	8.86684	8.93982	9.46e-11	2.48e-09	14.4361	up
RNASE1	1.62923	2.54004	4.61515	4.66e-05	0.000177442	1.46643	up
TDRD1	1.62124	3.11502	3.46431	0.00136832	0.0036114	-1.79558	up
VWF	1.61418	12.1616	5.81739	1.14e-06	6.74e-06	5.11446	up
LIMK2	1.61031	11.6566	10.5109	1.26e-12	9.43e-11	18.7207	up
RAPH1	1.61029	5.51264	4.81493	2.53e-05	0.000102107	2.06261	up
KLF17	1.60853	4.15218	3.92007	0.000371639	0.00112203	-0.547477	up
ANXA9	1.60822	4.85261	6.69198	7.57e-08	6.42e-07	7.79552	up
CCRL2	1.60157	8.84531	7.68373	3.72e-09	4.89e-08	10.7871	up
SLC17A8	1.60048	1.45213	4.35122	0.00010354	0.000362755	0.689206	up
CFI	1.59914	6.32442	7.00721	2.88e-08	2.81e-07	8.75443	up
PERP	1.59896	5.28245	3.23081	0.00260441	0.00643137	-2.40526	up
CCDC153	1.59646	3.12801	6.16783	3.83e-07	2.63e-06	6.19054	up
CSPG4B	1.59309	6.80871	8.44786	3.9e-10	7.62e-09	13.0288	up
ETS2	1.59273	10.6968	10.216	2.77e-12	1.64e-10	17.9415	up
IGSF6	1.59229	11.0251	9.75966	9.56e-12	4.05e-10	16.7128	up
CD177	1.58868	4.06672	4.02112	0.000276382	0.000866065	-0.261889	up
ADAMDEC1	1.58634	8.92916	3.79972	0.000527142	0.00153415	-0.883694	up
ATP9A	1.58023	8.46808	7.68759	3.68e-09	4.85e-08	10.7986	up
RIPOR3	1.57885	7.38709	6.47983	1.46e-07	1.14e-06	7.14708	up
B3GNT6	1.57874	4.01128	6.13634	4.22e-07	2.87e-06	6.09387	up
TMEM159	1.57662	8.57489	6.44313	1.63e-07	1.25e-06	7.03473	up
CRYBA1	1.56718	3.25853	3.85088	0.000454555	0.00134145	-0.741314	up
DGKG	1.56348	7.10858	6.70114	7.36e-08	6.27e-07	7.82344	up
AMPD3	1.56329	10.4418	8.38391	4.7e-10	8.7e-09	12.8437	up
SERINC2	1.56094	12.5601	10.5551	1.12e-12	8.74e-11	18.8364	up
CREB3L3	1.5606	2.05604	2.67543	0.0110786	0.0229642	-3.75357	up
ARG2	1.55948	10.6126	8.63989	2.23e-10	4.92e-09	13.5816	up
PDXK	1.55691	12.239	9.50444	1.93e-11	6.71e-10	16.0135	up
RSPH14	1.55602	1.79863	4.39191	9.16e-05	0.00032591	0.80814	up
MUC15	1.55475	6.38706	5.64753	1.93e-06	1.06e-05	4.5933	up
NR2E1	1.54347	3.29872	4.56511	5.43e-05	0.000204234	1.3181	up
CCL2	1.53973	2.1813	3.03921	0.00435284	0.0101977	-2.88775	up
PROCR	1.53699	8.65072	5.50951	2.96e-06	1.54e-05	4.17049	up
DNAH2	1.53095	5.10787	6.06841	5.21e-07	3.44e-06	5.88529	up
SLC13A3	1.52871	10.2386	7.90802	1.91e-09	2.79e-08	11.4517	up
GREB1	1.52801	4.99981	3.89603	0.000398627	0.00119313	-0.614986	up
MYZAP	1.52369	3.46883	3.55048	0.00107424	0.00290765	-1.56512	up
OVOS2	1.52271	3.20868	3.44632	0.00143879	0.00377018	-1.84333	up
GPR157	1.52242	2.73904	4.2863	0.000125793	0.000431149	0.500146	up
TFPI	1.52141	5.56507	8.2303	7.36e-10	1.26e-08	12.3971	up
TAFA4	1.51833	2.56744	3.67854	0.000746764	0.00210281	-1.21766	up
IL17RD	1.51293	5.83471	5.76074	1.36e-06	7.86e-06	4.94056	up
LTC4S	1.51242	8.93789	6.53983	1.21e-07	9.69e-07	7.33068	up
EMB	1.51215	10.0283	7.92354	1.82e-09	2.69e-08	11.4974	up
GCH1	1.50791	9.08087	8.27665	6.42e-10	1.13e-08	12.5322	up
C1RL	1.50634	9.62322	10.4837	1.36e-12	9.92e-11	18.6492	up
LAMA5	1.50624	5.77888	7.66046	3.99e-09	5.19e-08	10.7179	up
SPATA46	1.50528	2.91479	4.23245	0.000147759	0.000496151	0.344015	up
ZFPM2	1.50195	1.67306	4.29434	0.000122802	0.000422985	0.523504	up
GDPD2	1.49966	2.33262	3.61796	0.000887451	0.00244938	-1.38275	up
ABO	1.49845	8.543	6.9131	3.84e-08	3.59e-07	8.46881	up
GNAZ	1.49841	4.48494	5.26355	6.35e-06	2.99e-05	3.41941	up
VLDLR	1.49748	9.77308	8.62155	2.36e-10	5.13e-09	13.529	up
ZFHX3	1.49573	7.56629	6.2771	2.73e-07	1.96e-06	6.52584	up
WLS	1.49548	13.3413	10.9096	4.44e-13	5.06e-11	19.7553	up
APOBEC3Z1	1.49382	10.397	4.27182	0.000131362	0.000448023	0.458111	up
H2BC14	1.49366	4.42594	5.59562	2.27e-06	1.22e-05	4.43421	up
ITGA2	1.49308	6.0556	8.59607	2.54e-10	5.39e-09	13.4558	up
MYO10	1.49285	3.65217	4.85421	2.24e-05	9.19e-05	2.18051	up
MS4A3	1.49238	3.65988	3.28322	0.00225768	0.00565764	-2.27038	up
ZCCHC14	1.48943	7.65967	6.86709	4.42e-08	4.03e-07	8.32896	up
BGLAP	1.48824	6.16014	6.46113	1.54e-07	1.2e-06	7.08984	up
CRISPLD2	1.48816	12.2329	6.76189	6.11e-08	5.35e-07	8.00868	up
TARM1	1.48668	10.7254	8.66491	2.08e-10	4.69e-09	13.6533	up
MLN	1.48635	2.39796	4.25961	0.000136246	0.000462186	0.422687	up
ELN	1.48536	11.4944	7.32599	1.09e-08	1.23e-07	9.71711	up
MOCOS	1.48237	9.5022	10.255	2.5e-12	1.54e-10	18.0452	up
GALNTL5	1.48235	4.15062	2.39056	0.0220644	0.0418735	-4.37928	up
IL1A	1.47914	4.96745	4.96545	1.59e-05	6.81e-05	2.51543	up
PROS1	1.4789	3.6923	4.28813	0.000125105	0.000429215	0.505467	up
RGS2	1.47638	10.1285	5.58964	2.31e-06	1.24e-05	4.41586	up
MINDY1	1.46961	10.9382	9.83266	7.83e-12	3.5e-10	16.9113	up
SFN	1.46941	5.07229	2.70186	0.010372	0.0217068	-3.69308	up
FGD6	1.46926	8.53038	7.55787	5.42e-09	6.78e-08	10.412	up
ADCY6	1.46868	5.46265	5.90751	8.59e-07	5.3e-06	5.39115	up
ANPEP	1.46771	5.47054	8.68456	1.96e-10	4.47e-09	13.7096	up
IL17REL	1.46688	6.68039	5.35936	4.72e-06	2.32e-05	3.71155	up
UVRAG	1.46594	13.9911	7.65012	4.11e-09	5.3e-08	10.6871	up
RAMP3	1.46499	7.69591	6.48078	1.45e-07	1.14e-06	7.14998	up
BCL6	1.45926	13.0797	10.6286	9.26e-13	7.94e-11	19.0283	up
C7H19orf38	1.45911	10.6581	9.20316	4.49e-11	1.34e-09	15.1769	up
KCNK16	1.45808	2.19337	4.23563	0.000146361	0.000492647	0.353234	up
CYCT	1.45459	1.99623	4.05529	0.000249924	0.000789927	-0.164698	up
HPDL	1.45428	3.30335	5.1187	9.94e-06	4.46e-05	2.97913	up
NPC1L1	1.45387	1.18412	4.75296	3.06e-05	0.000121256	1.87706	up
SPATA6L	1.44807	4.79216	6.28649	2.65e-07	1.91e-06	6.55463	up
CCDC8	1.44779	4.78725	4.68386	3.78e-05	0.000146988	1.67079	up
NFE2	1.44443	14.3515	9.74385	9.98e-12	4.18e-10	16.6698	up
ZDHHC2	1.44056	9.04225	7.62072	4.49e-09	5.71e-08	10.5995	up
CDKN1A	1.43208	11.3072	8.48283	3.52e-10	7.06e-09	13.1298	up
MARCHF3	1.4294	6.15607	7.30747	1.16e-08	1.29e-07	9.66141	up
SOCS6	1.42828	6.75653	7.53926	5.74e-09	7.11e-08	10.3564	up
SYCP1	1.42761	3.90844	5.63201	2.02e-06	1.11e-05	4.54571	up
SAO	1.42608	1.17948	4.83586	2.37e-05	9.64e-05	2.12541	up
PRODH	1.42575	12.3192	10.9576	3.92e-13	4.62e-11	19.8784	up
SPECC1	1.4251	8.50369	11.2486	1.86e-13	2.58e-11	20.6184	up
LPCAT2	1.42197	11.0358	7.12092	2.04e-08	2.08e-07	9.09873	up
XIRP1	1.42129	2.48595	2.745	0.00930756	0.0197671	-3.59347	up
DCBLD1	1.41809	8.54385	9.01122	7.72e-11	2.12e-09	14.6378	up
NFAM1	1.41773	12.4176	11.2194	2e-13	2.73e-11	20.5445	up
ITGA7	1.41672	2.47885	3.8354	0.000475433	0.00139653	-0.784492	up
H1-4	1.41332	3.72734	3.50146	0.00123313	0.00329215	-1.69658	up
F2RL2	1.41295	7.3437	9.50127	1.95e-11	6.71e-10	16.0048	up
KLHL8	1.41088	11.5297	10.0904	3.88e-12	2.04e-10	17.6062	up
CAPN14	1.40917	5.29029	3.25713	0.00242438	0.00602537	-2.33767	up
RBPMS	1.40577	8.87072	9.04763	6.96e-11	1.95e-09	14.7404	up
RUFY4	1.4055	5.98387	6.16116	3.91e-07	2.68e-06	6.17006	up
PNMA8A	1.40427	4.10285	4.44322	7.85e-05	0.000284443	0.958631	up
MAP1B	1.40262	3.85322	5.8904	9.06e-07	5.56e-06	5.33862	up
SESTD1	1.40177	7.49864	6.37939	1.99e-07	1.49e-06	6.83945	up
ADAMTS3	1.40173	2.80097	3.78446	0.000550902	0.00159727	-0.926028	up
DGKH	1.40148	3.25591	4.21443	0.000155916	0.000520269	0.291925	up
LTBR	1.40132	11.0658	11.7524	5.23e-14	9.31e-12	21.8724	up
DEFB1	1.40073	8.02227	4.85119	2.27e-05	9.27e-05	2.17145	up
GPC1	1.39936	7.09449	8.11067	1.05e-09	1.7e-08	12.0475	up
FAM20C	1.39919	8.39844	6.83615	4.86e-08	4.38e-07	8.23483	up
ECM1	1.39855	12.2586	6.34421	2.22e-07	1.63e-06	6.73164	up
CD14	1.39092	12.5255	7.93515	1.76e-09	2.62e-08	11.5317	up
P2RY2	1.38766	5.81279	6.98007	3.13e-08	3.01e-07	8.67212	up
NLRP2	1.38697	3.72633	5.08175	1.11e-05	4.93e-05	2.86712	up
GPX3	1.38641	9.11256	7.54781	5.59e-09	6.97e-08	10.382	up
NAPRT	1.3856	10.2165	8.37293	4.85e-10	8.91e-09	12.8118	up
FN1	1.38503	9.65743	4.5577	5.55e-05	0.000208765	1.29618	up
SLC25A37	1.38171	11.2012	8.41346	4.31e-10	8.09e-09	12.9293	up
EVPL	1.37742	4.30413	3.133	0.00339105	0.00815072	-2.65369	up
PAQR7	1.37572	4.6373	4.61374	4.68e-05	0.000178104	1.46226	up
H3C3	1.3736	3.94012	3.63276	0.000850896	0.0023625	-1.34255	up
GPR85	1.36858	1.40845	3.97066	0.000320525	0.000989212	-0.404867	up
RNF39	1.36721	3.21178	2.32987	0.0254173	0.0474584	-4.50604	up
MACROD1	1.36459	9.28409	8.96413	8.83e-11	2.34e-09	14.5048	up
RAB25	1.36407	5.08946	5.63502	2e-06	1.1e-05	4.55494	up
MEFV	1.3632	9.74177	9.86446	7.17e-12	3.31e-10	16.9975	up
DOC2B	1.36222	3.24105	4.88762	2.03e-05	8.39e-05	2.28095	up
MFAP4	1.3612	2.37434	4.59373	4.97e-05	0.00018866	1.40289	up
GADD45A	1.36093	11.3164	8.87039	1.15e-10	2.91e-09	14.2393	up
PFKFB4	1.35961	12.3289	11.7313	5.51e-14	9.56e-12	21.8204	up
CYP4B1	1.35805	1.47985	3.52623	0.00115023	0.00309123	-1.63028	up
MAGIX	1.35703	6.55191	5.44322	3.64e-06	1.85e-05	3.96773	up
MEIS1	1.35411	7.36398	8.339	5.35e-10	9.68e-09	12.7134	up
ISG20	1.34706	12.2526	6.67415	8e-08	6.72e-07	7.74108	up
FCGR2A	1.34518	5.88524	6.42385	1.73e-07	1.32e-06	6.97568	up
SCARB1	1.34376	12.5535	12.009	2.77e-14	5.66e-12	22.4982	up
DENND11	1.34325	9.27078	6.89585	4.05e-08	3.74e-07	8.4164	up
SORT1	1.34038	9.33832	8.2671	6.61e-10	1.16e-08	12.5044	up
CEMIP	1.33918	6.98811	5.64688	1.93e-06	1.06e-05	4.59131	up
USP35	1.33877	7.45518	8.48653	3.48e-10	7.01e-09	13.1404	up
SCNN1A	1.33824	2.40984	2.80277	0.0080408	0.0173996	-3.4585	up
CDHR5	1.33582	6.9252	2.44129	0.0195746	0.0376214	-4.2715	up
CCDC65	1.3327	3.44628	4.45789	7.51e-05	0.000273974	1.00175	up
HOXA4	1.3325	1.5568	3.9252	0.000366109	0.00110792	-0.533034	up
SLC6A4	1.33055	10.5483	5.36807	4.59e-06	2.27e-05	3.73815	up
CEBPD	1.32886	13.5959	8.99654	8.05e-11	2.18e-09	14.5964	up
PPM1N	1.32788	7.04384	6.03591	5.76e-07	3.76e-06	5.78547	up
PARM1	1.32769	9.8911	6.44184	1.64e-07	1.26e-06	7.03079	up
GP9	1.32568	7.9562	4.40447	8.82e-05	0.000315261	0.84494	up
SLCO4A1	1.32403	10.4617	6.71286	7.1e-08	6.09e-07	7.85921	up
PLCD1	1.32249	9.49726	7.66586	3.92e-09	5.12e-08	10.7339	up
APH1B	1.32168	6.90471	5.9874	6.7e-07	4.29e-06	5.6365	up
H2AC4	1.32159	5.31767	4.74677	3.12e-05	0.000123295	1.85854	up
C10H15orf48	1.31801	11.6292	9.89167	6.66e-12	3.13e-10	17.0712	up
C3H1orf226	1.31707	9.26736	7.89355	1.99e-09	2.88e-08	11.4089	up
PLD1	1.31617	8.30733	6.97011	3.23e-08	3.09e-07	8.64192	up
ADAP2	1.31358	8.4946	7.69701	3.57e-09	4.76e-08	10.8266	up
TREML1	1.312	9.63558	4.7235	3.35e-05	0.000131632	1.78904	up
KBTBD7	1.31164	9.39765	7.40722	8.54e-09	9.95e-08	9.96111	up
RAB31	1.31117	13.6388	8.8648	1.17e-10	2.95e-09	14.2234	up
GPRC5B	1.31076	3.25983	3.55919	0.00104817	0.0028476	-1.54168	up
FAM171A1	1.30948	5.18325	2.31023	0.0265972	0.0494356	-4.54655	up
NCF1	1.30882	13.98	11.2523	1.84e-13	2.58e-11	20.6276	up
UBTD1	1.30792	10.8637	9.70174	1.12e-11	4.55e-10	16.5549	up
SPESP1	1.30722	1.9438	3.58109	0.000985245	0.00268929	-1.4826	up
CLU	1.30486	12.3829	6.06913	5.2e-07	3.44e-06	5.8875	up
CALD1	1.29687	9.72087	6.02387	5.98e-07	3.88e-06	5.7485	up
CLEC4E	1.2966	8.89964	7.81721	2.5e-09	3.48e-08	11.1832	up
SLC40A1	1.29648	13.4216	8.91482	1.02e-10	2.65e-09	14.3653	up
NECTIN2	1.29484	10.2784	7.52529	5.98e-09	7.38e-08	10.3147	up
PTGIR	1.29377	4.94021	5.30197	5.64e-06	2.7e-05	3.53648	up
TENT5B	1.29363	2.80584	2.31471	0.0263239	0.0490062	-4.53733	up
TNS4	1.29235	1.37301	2.84006	0.00731049	0.0159435	-3.37041	up
IL21R	1.28969	11.9881	8.87607	1.13e-10	2.88e-09	14.2554	up
CCR1	1.28639	13.7609	8.47274	3.63e-10	7.21e-09	13.1006	up
ARHGEF17	1.28583	5.04187	5.14145	9.26e-06	4.2e-05	3.04816	up
PRDX5	1.283	12.4034	9.82833	7.92e-12	3.5e-10	16.8995	up
FAM3B	1.2829	8.88908	4.38577	9.33e-05	0.000331137	0.790183	up
GPR87	1.28256	9.14066	6.96874	3.24e-08	3.09e-07	8.63777	up
KCTD19	1.28092	5.91315	7.23486	1.44e-08	1.56e-07	9.44273	up
GADD45G	1.2794	7.89006	5.76526	1.34e-06	7.77e-06	4.95446	up
ZP2	1.27793	1.6472	3.10962	0.00360998	0.00861137	-2.71243	up
SLC11A1	1.2768	13.2914	9.33551	3.1e-11	9.86e-10	15.5459	up
SELE	1.27367	3.73267	3.38352	0.00171313	0.00441572	-2.00904	up
ALOX12	1.27284	7.118	6.2502	2.96e-07	2.12e-06	6.4433	up
EIF4E3	1.26987	11.2514	8.57532	2.69e-10	5.65e-09	13.3962	up
FAM20A	1.26967	7.66589	6.32167	2.38e-07	1.74e-06	6.66252	up
BTBD11	1.26703	9.89519	9.51049	1.9e-11	6.67e-10	16.0302	up
PBX4	1.26445	7.35288	6.59426	1.02e-07	8.33e-07	7.4971	up
COX8B	1.26379	6.54395	5.58981	2.31e-06	1.24e-05	4.41641	up
GSTM3	1.26284	5.69119	3.32511	0.00201272	0.00511953	-2.16175	up
MYLPF	1.26195	3.26543	4.11634	0.000208665	0.000678041	0.0097334	up
TBXAS1	1.26129	11.1774	9.3307	3.14e-11	9.94e-10	15.5325	up
SOBP	1.25723	8.31269	8.81587	1.35e-10	3.31e-09	14.0843	up
CCN2	1.25467	5.00961	4.8785	2.08e-05	8.63e-05	2.25352	up
TMEM120A	1.25254	10.7614	9.72879	1.04e-11	4.3e-10	16.6287	up
PLAUR	1.25188	10.4829	7.20208	1.59e-08	1.69e-07	9.34387	up
MYLK	1.25103	8.50185	6.42031	1.75e-07	1.33e-06	6.96483	up
TSHB	1.25076	2.32305	3.8663	0.000434639	0.00128815	-0.69822	up
IQCH	1.24816	3.08245	2.71273	0.0100936	0.0212137	-3.66808	up
SLC22A31	1.2465	1.50565	4.00013	0.000293972	0.000913211	-0.321442	up
CHGB	1.24645	1.72951	3.57315	0.00100763	0.00274608	-1.50405	up
CPNE5	1.24561	5.63949	4.79713	2.67e-05	0.00010727	2.00926	up
PC	1.24532	8.33468	8.27673	6.42e-10	1.13e-08	12.5324	up
ID1	1.24528	6.75732	4.46866	7.27e-05	0.000266325	1.03342	up
BATF3	1.24477	8.88264	6.89585	4.05e-08	3.74e-07	8.4164	up
RAP1GAP	1.24252	10.2751	9.43891	2.32e-11	7.78e-10	15.8326	up
LY96	1.24229	10.2975	9.34414	3.02e-11	9.71e-10	15.5699	up
GMNC	1.24177	1.22891	3.17508	0.00302834	0.00734502	-2.54733	up
CPAMD8	1.24117	5.53764	5.2878	5.89e-06	2.8e-05	3.4933	up
HLX	1.24049	10.3763	7.02915	2.69e-08	2.65e-07	8.82093	up
MCEMP1	1.23914	12.3344	8.10869	1.05e-09	1.7e-08	12.0417	up
CFAP99	1.23478	2.27389	3.93743	0.000353266	0.00107591	-0.498627	up
PTAFR	1.23468	13.6548	8.42173	4.21e-10	7.96e-09	12.9532	up
RBKS	1.23233	9.26672	9.17762	4.82e-11	1.42e-09	15.1055	up
NOD1	1.22457	10.3397	8.46768	3.68e-10	7.28e-09	13.086	up
CSF3R	1.22241	16.2506	9.23629	4.09e-11	1.24e-09	15.2695	up
PAX8	1.22053	7.02228	6.68395	7.76e-08	6.56e-07	7.77101	up
CD101	1.21757	12.2059	5.72718	1.5e-06	8.56e-06	4.8376	up
VNN2	1.21637	14.7382	9.81094	8.3e-12	3.63e-10	16.8523	up
MMP25	1.21629	12.388	9.61321	1.43e-11	5.49e-10	16.3126	up
IGSF10	1.21551	5.32291	4.60279	4.84e-05	0.000183938	1.42974	up
CD68	1.21508	12.769	9.22175	4.26e-11	1.28e-09	15.2289	up
CCL16	1.21353	11.3844	6.43541	1.67e-07	1.28e-06	7.01108	up
SPHK1	1.2104	11.2933	11.5532	8.6e-14	1.36e-11	21.3805	up
SLC45A4	1.20705	10.7407	8.82337	1.32e-10	3.25e-09	14.1057	up
MFSD2B	1.20542	8.14046	7.41812	8.27e-09	9.73e-08	9.99379	up
ART1	1.20317	3.22338	3.31098	0.00209239	0.00529502	-2.19848	up
A2M	1.20051	12.8612	10.4728	1.4e-12	1.01e-10	18.6205	up
WDFY3	1.19574	11.1466	6.98043	3.13e-08	3.01e-07	8.67322	up
DLC1	1.19319	8.65301	6.28231	2.68e-07	1.94e-06	6.54181	up
MCF2L2	1.1929	7.17165	4.11977	0.000206556	0.000671815	0.0195632	up
F2RL3	1.19251	7.8495	5.66099	1.85e-06	1.03e-05	4.63456	up
ZNF839	1.19097	10.6908	10.6501	8.75e-13	7.81e-11	19.0845	up
TMEM198	1.18922	7.45537	6.77523	5.86e-08	5.16e-07	8.04933	up
PLA2G2D4	1.18917	1.21634	2.64537	0.011936	0.0244929	-3.82188	up
HTR7	1.18845	5.77843	5.72932	1.49e-06	8.53e-06	4.84415	up
BRB	1.18826	9.10816	2.53055	0.0158064	0.0312083	-4.07796	up
LCN12	1.18528	1.44857	2.93825	0.00567305	0.012836	-3.13495	up
TEKT3	1.18326	1.81333	2.84451	0.00722773	0.0157789	-3.35986	up
SPEF1	1.18325	4.00368	5.16208	8.69e-06	3.98e-05	3.11082	up
KCNJ14	1.18293	2.37574	2.86215	0.00690761	0.0151697	-3.31788	up
PRSS36	1.17895	5.79904	6.38519	1.95e-07	1.47e-06	6.85722	up
CCL24	1.17384	3.07788	2.75797	0.00900818	0.0192263	-3.56335	up
SLC43A3	1.17283	7.16275	3.43604	0.00148063	0.00387105	-1.87057	up
LY6G6D	1.17087	6.10798	4.45087	7.67e-05	0.000279405	0.981113	up
USP50	1.17016	6.33593	5.16894	8.51e-06	3.91e-05	3.13163	up
TMEM88	1.16944	6.78001	5.33054	5.16e-06	2.5e-05	3.62361	up
SNTA1	1.16903	6.88479	6.44642	1.61e-07	1.24e-06	7.0448	up
NIBAN1	1.16713	11.4204	7.50089	6.44e-09	7.82e-08	10.2417	up
ARAP3	1.16682	11.5077	8.58181	2.64e-10	5.58e-09	13.4149	up
SPATA6	1.1657	7.8952	8.0128	1.4e-09	2.16e-08	11.7603	up
ATP2C2	1.16546	6.55763	4.94081	1.72e-05	7.28e-05	2.44112	up
RBP4	1.16521	2.00075	3.51534	0.00118599	0.00317482	-1.65945	up
IP6K3	1.16509	1.38806	3.54691	0.00108511	0.00293306	-1.57472	up
AMOTL2	1.1617	1.90972	2.56312	0.0146055	0.0291051	-4.00612	up
SCN2B	1.16089	7.23325	3.66986	0.0007655	0.00215034	-1.24138	up
CXCL5	1.15923	7.47944	7.07988	2.31e-08	2.31e-07	8.97459	up
CDC42BPB	1.15653	8.12158	6.18407	3.64e-07	2.52e-06	6.24039	up
MGAT3	1.15617	3.63311	3.54334	0.00109609	0.00296043	-1.58432	up
SYT4	1.15437	7.3862	4.22597	0.000150639	0.000504845	0.325299	up
FLACC1	1.15308	2.80763	2.80889	0.00791651	0.0171467	-3.4441	up
CLEC4A	1.15146	9.54863	6.99407	3e-08	2.9e-07	8.7146	up
RNF24	1.15008	6.97191	3.05157	0.00421277	0.00988627	-2.85715	up
KCTD14	1.14935	5.53362	6.13484	4.24e-07	2.88e-06	6.08925	up
GCNT3	1.14625	4.99671	4.90823	1.9e-05	7.95e-05	2.34298	up
MANSC1	1.14575	8.22262	4.551	5.66e-05	0.000212364	1.27635	up
ADAM28	1.14111	6.52945	4.26271	0.00013499	0.000459035	0.431677	up
FMO3	1.13895	1.36231	2.61154	0.0129745	0.0263465	-3.89815	up
SH2D3A	1.13894	3.64904	3.84815	0.000458174	0.00135098	-0.748939	up
SLC66A2	1.13891	11.6099	10.4432	1.51e-12	1.05e-10	18.5429	up
NXPH3	1.1367	4.36299	5.11087	1.02e-05	4.56e-05	2.95538	up
ARHGAP28	1.13434	6.12382	5.52313	2.84e-06	1.49e-05	4.21218	up
HTR2A	1.13383	2.58986	2.56044	0.0147009	0.0292585	-4.01204	up
NLRX1	1.13364	10.9678	9.31906	3.24e-11	1.01e-09	15.5001	up
S100A1	1.13075	9.9442	5.48845	3.16e-06	1.63e-05	4.10605	up
SDS	1.12931	17.4978	5.62153	2.09e-06	1.14e-05	4.51361	up
PLCH2	1.12792	1.5081	2.87748	0.00664038	0.014643	-3.28128	up
H2BC4	1.12769	8.82937	5.35459	4.79e-06	2.34e-05	3.69698	up
LYPD6	1.12752	4.94664	3.61923	0.000884243	0.00244249	-1.37929	up
AK1	1.12734	6.24826	5.15299	8.94e-06	4.07e-05	3.08319	up
CARD10	1.12654	8.22066	6.23042	3.15e-07	2.24e-06	6.3826	up
LAMC1	1.12603	9.47998	6.24954	2.97e-07	2.12e-06	6.4413	up
SEMA3C	1.12323	7.48205	4.6628	4.03e-05	0.000155863	1.60809	up
REEP2	1.12217	10.6843	7.40758	8.53e-09	9.95e-08	9.96216	up
DAAM2	1.12105	6.1984	6.27533	2.74e-07	1.97e-06	6.52041	up
PON3	1.12069	3.48004	3.41465	0.00157143	0.00408484	-1.92711	up
VSTM5	1.12055	1.352	3.32198	0.00203009	0.00515993	-2.16988	up
PLEKHB1	1.11888	6.59349	3.92594	0.000365317	0.00110631	-0.530947	up
LAPTM4B	1.11882	8.77976	6.53729	1.22e-07	9.76e-07	7.32292	up
CLEC12A	1.11872	11.8597	7.6594	4e-09	5.19e-08	10.7147	up
BPI	1.11773	9.85656	2.63191	0.0123396	0.0252232	-3.8523	up
KCNK7	1.11602	4.99516	5.61344	2.14e-06	1.16e-05	4.4888	up
NOD2	1.11457	10.7667	9.72032	1.06e-11	4.37e-10	16.6056	up
COCH	1.11428	1.955	3.22723	0.00262985	0.00648036	-2.41442	up
SLC6A9	1.113	11.0895	9.17102	4.91e-11	1.44e-09	15.087	up
MSRB1	1.11236	12.9993	10.3931	1.73e-12	1.15e-10	18.4108	up
LRRC36	1.11158	5.88659	6.46657	1.52e-07	1.18e-06	7.10651	up
OAF	1.11121	7.17997	5.45494	3.51e-06	1.79e-05	4.00355	up
DSTN	1.11083	10.0793	5.82575	1.11e-06	6.59e-06	5.1401	up
AANAT	1.10941	2.67859	3.21425	0.00272406	0.00667697	-2.44761	up
ST8SIA5	1.10812	2.72815	3.3092	0.0021026	0.00531612	-2.20309	up
MAG	1.10763	5.89354	5.54343	2.66e-06	1.41e-05	4.27434	up
C8G	1.10711	9.84708	5.27696	6.09e-06	2.89e-05	3.46028	up
BTNL9	1.1071	1.64444	3.08445	0.00386056	0.00913626	-2.77537	up
FAM89A	1.10705	7.82687	7.69609	3.58e-09	4.77e-08	10.8239	up
RETN	1.10661	9.52821	4.95686	1.64e-05	6.96e-05	2.48951	up
CCKAR	1.10412	4.20938	4.73482	3.24e-05	0.000127519	1.82283	up
CLMN	1.10193	3.50287	3.87352	0.000425615	0.00126519	-0.678035	up
STRIP2	1.09909	9.25888	7.83553	2.36e-09	3.33e-08	11.2374	up
MPL	1.09884	6.60409	4.06808	0.000240667	0.000764149	-0.128229	up
SH2D5	1.0979	4.02454	4.65806	4.09e-05	0.000157695	1.59397	up
ADAM8	1.09784	13.3055	7.65019	4.11e-09	5.3e-08	10.6873	up
SYN3	1.09779	1.71421	2.83401	0.00742478	0.0161724	-3.38477	up
KAT2B	1.09576	11.8654	8.03131	1.32e-09	2.07e-08	11.8147	up
ARC	1.09508	2.61821	2.88624	0.00649198	0.0143522	-3.2603	up
PTK7	1.0928	2.78623	2.73357	0.00957935	0.020274	-3.61998	up
TXNRD3	1.09209	5.44476	5.03388	1.29e-05	5.62e-05	2.72219	up
LAP	1.09036	1.68106	2.89074	0.00641695	0.0142135	-3.24951	up
NUDT7	1.0902	12.2764	9.3427	3.03e-11	9.71e-10	15.5659	up
FGF12	1.08906	1.9731	3.347	0.00189501	0.00485527	-2.10469	up
MCTP2	1.08834	11.4508	6.81972	5.11e-08	4.57e-07	8.18483	up
H2AC18	1.08717	5.55517	4.6827	3.79e-05	0.000147428	1.66733	up
HSF4	1.08642	9.41877	5.38845	4.31e-06	2.14e-05	3.80036	up
NR2F1	1.08585	1.88436	2.87501	0.00668276	0.0147271	-3.28718	up
LHFPL2	1.08442	8.56878	4.89063	2.01e-05	8.34e-05	2.28998	up
CFAP54	1.08119	7.26166	4.36653	9.89e-05	0.000348732	0.733913	up
STEAP3	1.081	10.0168	6.97971	3.13e-08	3.01e-07	8.67106	up
ST14	1.07936	7.59351	5.0791	1.12e-05	4.97e-05	2.85907	up
GOLGA7B	1.07712	7.57893	7.40516	8.6e-09	1e-07	9.95491	up
STK3	1.07556	9.03899	6.40089	1.86e-07	1.41e-06	6.90534	up
VDR	1.0749	9.08543	7.09666	2.19e-08	2.22e-07	9.02535	up
CABP1	1.07192	3.7438	2.65869	0.0115488	0.0238179	-3.79167	up
RAB7B	1.07049	9.06357	5.45066	3.55e-06	1.82e-05	3.99046	up
LONRF3	1.06817	9.50317	6.18135	3.67e-07	2.54e-06	6.23203	up
C15H11orf52	1.06677	4.628	3.79497	0.000534423	0.00155273	-0.896869	up
PTPRG	1.0666	5.10381	3.92981	0.000361212	0.00109626	-0.52006	up
ABCA10	1.06215	7.91329	5.75218	1.39e-06	8.03e-06	4.91431	up
FZD4	1.06168	6.3979	5.05643	1.2e-05	5.28e-05	2.79042	up
ALDH3B1	1.06108	10.5383	7.90405	1.93e-09	2.81e-08	11.4399	up
ALPK1	1.05858	10.7208	5.63702	1.99e-06	1.09e-05	4.56109	up
ERG	1.05656	7.28926	7.67586	3.81e-09	5e-08	10.7637	up
IFIT3	1.0548	14.1431	5.14339	9.21e-06	4.18e-05	3.05405	up
AQP11	1.0523	4.61159	3.73274	0.000639354	0.00182628	-1.06889	up
CYYR1	1.05156	2.19354	2.80648	0.00796538	0.0172418	-3.44979	up
GUCY1A1	1.05096	7.92263	6.67575	7.96e-08	6.69e-07	7.74599	up
ELFN2	1.04983	3.91348	4.10168	0.000217918	0.000703171	-0.0322336	up
LYPD3	1.04912	8.695	5.31549	5.41e-06	2.59e-05	3.57772	up
CFP	1.04671	13.0585	8.68538	1.96e-10	4.47e-09	13.7119	up
XKR8	1.0467	9.61263	6.60292	9.96e-08	8.14e-07	7.52354	up
NXNL2	1.04362	2.18941	2.86867	0.00679272	0.0149457	-3.30232	up
SEMA7A	1.04129	11.2972	7.08583	2.27e-08	2.28e-07	8.99258	up
C5AR2	1.03962	12.2021	5.93697	7.84e-07	4.9e-06	5.48163	up
MARCKS	1.0395	13.294	6.0578	5.39e-07	3.54e-06	5.85271	up
EEPD1	1.03788	6.36593	5.39469	4.23e-06	2.1e-05	3.81944	up
SELENBP1	1.03565	6.36844	3.78944	0.000543028	0.00157543	-0.912207	up
KIAA0513	1.03442	11.4195	7.23647	1.43e-08	1.56e-07	9.4476	up
SLC2A9	1.03281	10.1177	5.47796	3.27e-06	1.68e-05	4.07397	up
CXCR2	1.03138	12.3408	5.53874	2.7e-06	1.42e-05	4.25997	up
STEAP4	1.03044	11.9238	5.12735	9.68e-06	4.35e-05	3.00538	up
ATP8B4	1.02982	10.8184	4.14447	0.000191971	0.000628499	0.0904261	up
CSF2RA	1.02873	10.992	9.6752	1.21e-11	4.81e-10	16.4824	up
NSG2	1.02759	1.46461	2.95839	0.00538288	0.0122826	-3.08605	up
FREM1	1.02639	4.155	2.60415	0.013212	0.0267476	-3.91472	up
PKD2	1.02553	5.66811	6.08027	5.02e-07	3.33e-06	5.9217	up
C20H5orf47	1.02521	1.42467	2.9067	0.00615743	0.0137351	-3.21116	up
FAM167B	1.02445	7.13577	3.94009	0.000350522	0.00106896	-0.491114	up
ANKRD35	1.0231	5.30169	4.67492	3.89e-05	0.000150629	1.64417	up
ANKRD37	1.02283	6.6433	5.44981	3.56e-06	1.82e-05	3.98787	up
UBE2L6	1.02227	11.6414	6.08732	4.91e-07	3.28e-06	5.94336	up
ARMC12	1.01993	9.78706	5.70559	1.61e-06	9.09e-06	4.77136	up
H2AC19	1.01982	6.67528	5.08693	1.1e-05	4.86e-05	2.8828	up
H3C2	1.01977	6.08488	5.03731	1.28e-05	5.56e-05	2.73257	up
SELP	1.01967	9.81806	4.98864	1.48e-05	6.36e-05	2.58544	up
CD5L	1.01761	3.54756	2.62539	0.0125397	0.0255804	-3.86701	up
RASSF6	1.01673	4.49779	3.94977	0.000340741	0.00104326	-0.463835	up
MYBPC3	1.01671	4.45244	4.1076	0.000214139	0.000693603	-0.0153138	up
PYROXD2	1.01627	2.03684	2.40353	0.0214019	0.0407098	-4.35188	up
SCARF1	1.01483	10.0674	6.55439	1.16e-07	9.3e-07	7.37521	up
SPIDR	1.01377	10.8586	7.29639	1.19e-08	1.33e-07	9.62807	up
SMOX	1.01369	8.95833	7.62964	4.37e-09	5.61e-08	10.6261	up
MXD1	1.01141	12.8879	5.4775	3.27e-06	1.68e-05	4.07254	up
HSD17B1	1.01129	5.60076	4.46822	7.28e-05	0.000266539	1.03212	up
ZBP1	1.00798	13.1815	3.31384	0.00207603	0.00525746	-2.19106	up
SLC6A5	1.0079	1.71276	2.74496	0.00930852	0.0197671	-3.59357	up
HOXA1	1.0076	2.77685	3.01236	0.00467242	0.0108549	-2.95398	up
MERTK	1.0076	8.45974	5.84086	1.06e-06	6.35e-06	5.18651	up
ADAMTS2	1.00705	11.1375	6.3965	1.88e-07	1.43e-06	6.8919	up
OTOA	1.00663	5.64608	4.71631	3.42e-05	0.000134253	1.76756	up
KCNK13	1.00593	6.54731	5.83035	1.09e-06	6.51e-06	5.15424	up
SIRPB2	1.00483	10.4938	6.88174	4.23e-08	3.88e-07	8.37351	up
EXOC3L2	1.0044	6.16617	3.94909	0.000341417	0.00104486	-0.465745	up
TARS1	1.00191	14.3457	9.60787	1.45e-11	5.52e-10	16.2979	up
PRKG1	1.00187	4.77254	4.6221	4.56e-05	0.000173824	1.48707	up
LNX1	1.0006	7.45781	5.73901	1.45e-06	8.32e-06	4.8739	up
DRAM1	1.00004	10.2161	7.74431	3.1e-09	4.22e-08	10.9671	up
SCIMP	-1.00024	11.8094	-7.88089	2.07e-09	2.98e-08	11.3715	down
LCK	-1.00032	13.3322	-8.64611	2.2e-10	4.85e-09	13.5994	down
SPTBN1	-1.00203	14.0941	-8.495	3.4e-10	6.88e-09	13.1649	down
STAC2	-1.00295	8.89979	-4.20148	0.000162049	0.000538147	0.254535	down
TRMT9B	-1.00382	7.47971	-4.9284	1.79e-05	7.54e-05	2.40372	down
ARSD	-1.00422	3.30614	-2.59895	0.0133815	0.0270273	-3.92635	down
C1QTNF1	-1.00548	2.34829	-2.56451	0.014556	0.0290201	-4.00303	down
PNPLA1	-1.00873	7.33326	-3.79841	0.000529145	0.00153869	-0.887336	down
RBM3	-1.00931	11.1095	-9.83025	7.88e-12	3.5e-10	16.9047	down
CCDC171	-1.01003	6.28515	-8.15355	9.22e-10	1.53e-08	12.173	down
ZCCHC13	-1.01106	7.41622	-6.68921	7.64e-08	6.47e-07	7.78704	down
TRPM2	-1.0114	11.5536	-6.71086	7.14e-08	6.11e-07	7.85312	down
CD79A	-1.01213	14.2405	-7.74228	3.12e-09	4.23e-08	10.9611	down
GSC2	-1.01307	3.2978	-3.71442	0.000673858	0.00191931	-1.11926	down
PTCRA	-1.01395	1.33088	-3.05203	0.0042077	0.00987771	-2.85602	down
SMARCA1	-1.01496	5.95766	-5.97281	7.01e-07	4.47e-06	5.59169	down
PRKCH	-1.01598	11.2992	-10.2417	2.59e-12	1.55e-10	18.01	down
TLX2	-1.01637	1.64195	-3.2214	0.00267174	0.00657193	-2.42933	down
EMP2	-1.01663	3.63461	-3.94241	0.00034816	0.00106316	-0.484596	down
ITK	-1.01735	12.8052	-8.61758	2.38e-10	5.17e-09	13.5176	down
COBLL1	-1.02114	9.23661	-7.73136	3.23e-09	4.35e-08	10.9287	down
FAM216B	-1.02184	2.95218	-2.65465	0.0116649	0.0240075	-3.80084	down
LIMA1	-1.02349	8.21838	-7.31227	1.14e-08	1.28e-07	9.67586	down
HMGCS1	-1.02399	12.1708	-7.75054	3.05e-09	4.16e-08	10.9856	down
ARAP2	-1.02531	10.5498	-6.18092	3.68e-07	2.54e-06	6.23069	down
CCDC63	-1.02533	2.16971	-3.49138	0.00126848	0.00337613	-1.72349	down
CABP2	-1.02576	3.74918	-4.12414	0.000203902	0.000664116	0.0320752	down
ITIH2	-1.0269	1.43709	-3.03383	0.00441521	0.0103369	-2.90106	down
SUN2	-1.02706	14.0785	-10.5934	1.02e-12	8.39e-11	18.9366	down
BHLHE41	-1.02794	9.24039	-8.9071	1.04e-10	2.68e-09	14.3434	down
CAMK1D	-1.02968	9.20525	-8.41958	4.23e-10	7.99e-09	12.947	down
LAMP3	-1.02971	13.4651	-9.71014	1.09e-11	4.47e-10	16.5778	down
ZFP57	-1.03015	2.34726	-2.3063	0.0268388	0.0498446	-4.55462	down
AHNAK	-1.03108	15.6805	-8.44261	3.96e-10	7.68e-09	13.0136	down
CDKL4	-1.03201	5.7366	-5.69675	1.65e-06	9.32e-06	4.74424	down
FRZB	-1.03336	5.74214	-2.5652	0.0145318	0.0289802	-4.00152	down
KCNJ11	-1.03339	2.55859	-3.00808	0.00472543	0.0109634	-2.96452	down
HOPX	-1.03414	11.7375	-5.85281	1.02e-06	6.14e-06	5.22321	down
FCRL3	-1.03456	10.9676	-5.17563	8.34e-06	3.83e-05	3.15196	down
GATA6	-1.03552	5.19916	-3.32737	0.00200025	0.00509483	-2.15587	down
FAIM2	-1.03782	7.35703	-2.3073	0.0267771	0.0497565	-4.55256	down
TECTB	-1.03822	3.60824	-4.22158	0.000152626	0.000510519	0.312594	down
TMEM266	-1.03847	2.22919	-2.72621	0.00975805	0.0205707	-3.63698	down
IGDCC3	-1.03849	5.93463	-4.14573	0.000191258	0.000626754	0.0940301	down
PPP1R3C	-1.0386	2.09558	-2.4611	0.018674	0.0361506	-4.22898	down
SGCE	-1.03963	4.41811	-4.07994	0.000232385	0.000741582	-0.094381	down
SPIN4	-1.04168	2.42948	-2.90031	0.00626012	0.0139372	-3.22653	down
P2RY10	-1.04217	11.4739	-9.67114	1.22e-11	4.84e-10	16.4713	down
SPEF2	-1.04321	4.2847	-2.9388	0.00566493	0.0128218	-3.13362	down
SOX18	-1.04372	2.48038	-3.35049	0.00187689	0.00481638	-2.09559	down
CERS4	-1.04564	11.0713	-6.71673	7.02e-08	6.03e-07	7.87099	down
SH2D1A	-1.04601	9.85951	-7.83928	2.34e-09	3.3e-08	11.2485	down
ADGRB2	-1.04628	5.1563	-3.46993	0.00134699	0.00356323	-1.78063	down
IGFBP7	-1.04688	4.6471	-2.85665	0.00700602	0.0153479	-3.33099	down
KANK2	-1.04754	7.8376	-4.68677	3.75e-05	0.000146098	1.67947	down
TAFA5	-1.04928	1.23286	-3.42663	0.00151996	0.00395897	-1.89548	down
FZD5	-1.04942	8.62271	-6.22436	3.21e-07	2.26e-06	6.36401	down
CCDC182	-1.051	1.73852	-3.86233	0.000439682	0.00129921	-0.709318	down
SUCNR1	-1.05158	8.89296	-4.83746	2.36e-05	9.6e-05	2.13022	down
NFATC2	-1.0516	10.2546	-6.89539	4.05e-08	3.74e-07	8.415	down
FST	-1.05207	6.34455	-4.65222	4.16e-05	0.000160347	1.5766	down
SYT11	-1.0526	10.7059	-6.1152	4.51e-07	3.04e-06	6.02895	down
ATP2B4	-1.05307	10.9339	-7.10238	2.15e-08	2.19e-07	9.04265	down
MS4A1	-1.05308	14.5866	-9.16072	5.06e-11	1.48e-09	15.0581	down
TMEM235	-1.05325	1.70741	-2.35572	0.0239365	0.0450081	-4.45233	down
SLC4A8	-1.0539	5.00568	-3.22118	0.00267339	0.00657226	-2.42991	down
ELAPOR2	-1.05439	8.27779	-5.59161	2.29e-06	1.23e-05	4.42191	down
SRGAP3	-1.05455	9.16114	-5.83123	1.09e-06	6.5e-06	5.15694	down
TMED8	-1.05549	6.25835	-4.66579	3.99e-05	0.000154625	1.61697	down
MPC1L	-1.06034	1.35835	-3.21495	0.00271892	0.00666909	-2.44583	down
TMEM132E	-1.06083	3.18726	-2.66746	0.0113003	0.0233583	-3.77174	down
SLC26A7	-1.06117	1.40408	-3.43213	0.00149685	0.00390611	-1.88093	down
FHAD1	-1.06119	7.18145	-3.86521	0.000436018	0.00129058	-0.701267	down
CADM3	-1.06166	1.26349	-3.73005	0.000644315	0.00183893	-1.0763	down
CHRND	-1.06176	2.05895	-2.49501	0.0172194	0.0336348	-4.15562	down
NANOS3	-1.0621	3.06189	-3.72875	0.000646715	0.00184502	-1.07986	down
SDK2	-1.06222	2.66719	-2.97883	0.00510268	0.0117212	-3.03621	down
CRIP1	-1.06307	13.4283	-6.7691	5.97e-08	5.24e-07	8.03065	down
COL6A2	-1.06323	3.44216	-2.88781	0.00646579	0.0143034	-3.25655	down
ZMYND12	-1.06327	3.79054	-4.09917	0.000219545	0.00070809	-0.0394239	down
CDKL3	-1.06332	1.28282	-3.31408	0.00207466	0.0052559	-2.19043	down
WSCD1	-1.06366	5.80623	-2.42466	0.0203615	0.038972	-4.30702	down
RORA	-1.06541	8.74538	-7.09279	2.22e-08	2.24e-07	9.01364	down
GH1	-1.06704	4.79749	-4.24348	0.000142972	0.000482525	0.375953	down
TRABD2B	-1.06722	6.49327	-7.15443	1.84e-08	1.9e-07	9.20002	down
HPGDS	-1.06741	2.8604	-2.68502	0.010817	0.0225093	-3.73165	down
TRIB2	-1.06764	11.1203	-9.00953	7.76e-11	2.12e-09	14.633	down
MYOM3	-1.06801	2.08349	-2.33079	0.0253631	0.0473698	-4.50412	down
SEPTIN11	-1.06907	11.5871	-10.3422	1.98e-12	1.28e-10	18.2765	down
NUAK1	-1.07096	1.97878	-2.92109	0.00593198	0.0133177	-3.17648	down
BCL11B	-1.07129	10.3048	-5.97127	7.05e-07	4.49e-06	5.58696	down
ITGA1	-1.07214	6.92345	-4.1583	0.00018425	0.000605791	0.130168	down
BHLHE40	-1.07218	12.1513	-7.84559	2.29e-09	3.26e-08	11.2672	down
STMN1	-1.07378	12.7021	-8.16879	8.82e-10	1.48e-08	12.2176	down
TNFRSF21	-1.0773	13.277	-9.54576	1.72e-11	6.27e-10	16.1273	down
BOLA-DOA	-1.0774	12.355	-8.51458	3.21e-10	6.58e-09	13.2214	down
SLC12A5	-1.07797	4.08832	-4.49134	6.79e-05	0.00025039	1.1002	down
PTGDR2	-1.07812	9.99409	-6.89573	4.05e-08	3.74e-07	8.41602	down
ZAN	-1.07876	6.18962	-6.28639	2.65e-07	1.91e-06	6.55434	down
GCNT2	-1.0816	7.93735	-5.40952	4.04e-06	2.02e-05	3.86472	down
FAT4	-1.08355	5.31884	-3.51495	0.00118729	0.00317708	-1.66049	down
FHDC1	-1.08357	4.19242	-6.22845	3.17e-07	2.24e-06	6.37656	down
LAMC2	-1.08429	4.36979	-3.39986	0.00163728	0.00423911	-1.96608	down
FSCN1	-1.08483	10.3506	-6.07845	5.05e-07	3.35e-06	5.91612	down
CCL4	-1.08502	8.59029	-4.47945	7.03e-05	0.000258593	1.06519	down
PALM	-1.08582	12.723	-7.90964	1.9e-09	2.79e-08	11.4564	down
LIF	-1.09087	4.56715	-3.64856	0.000813461	0.00227494	-1.29952	down
ASB2	-1.09091	6.08948	-5.11941	9.92e-06	4.45e-05	2.98129	down
GHR	-1.09217	3.44731	-3.55143	0.00107138	0.00290385	-1.56258	down
GDA	-1.09472	10.4846	-5.45606	3.49e-06	1.79e-05	4.00699	down
ASB16	-1.09498	2.83415	-3.54866	0.00107979	0.00292095	-1.57004	down
KIF26A	-1.09732	3.2982	-2.66738	0.0113024	0.0233583	-3.77191	down
EOMES	-1.09762	9.34501	-7.12774	1.99e-08	2.05e-07	9.11935	down
FGF9	-1.09783	4.67277	-3.69266	0.000717214	0.00203031	-1.179	down
TMIGD3	-1.09846	7.25492	-5.76647	1.33e-06	7.75e-06	4.95817	down
SPIB	-1.09853	14.1846	-7.83187	2.39e-09	3.36e-08	11.2266	down
MYO16	-1.09962	2.80034	-2.90372	0.00620514	0.0138237	-3.21833	down
NCMAP	-1.1004	6.63433	-4.69216	3.69e-05	0.000143956	1.69554	down
SLC9B2	-1.10054	7.83335	-5.86977	9.66e-07	5.86e-06	5.27527	down
FADS2	-1.10298	5.67754	-4.53806	5.89e-05	0.000219796	1.2381	down
KIR3DL1	-1.10342	4.69835	-3.09944	0.0037094	0.00882125	-2.73791	down
SGCA	-1.10391	7.00622	-5.01507	1.37e-05	5.9e-05	2.66529	down
RHOD	-1.10651	5.56931	-4.34137	0.000106648	0.000373078	0.660472	down
MKRN3	-1.10683	3.60424	-3.69779	0.000706757	0.00200561	-1.16493	down
KIR2DS1	-1.10708	6.40799	-3.13445	0.00337785	0.00812182	-2.65003	down
SLCO3A1	-1.11222	9.51388	-8.60991	2.44e-10	5.24e-09	13.4956	down
IFNG	-1.11379	3.23032	-2.97898	0.00510064	0.0117203	-3.03584	down
SIGLEC10	-1.11422	12.1773	-8.09223	1.1e-09	1.77e-08	11.9935	down
SERPING1	-1.11446	7.31369	-6.01261	6.2e-07	4e-06	5.71392	down
ZNF541	-1.11449	2.60019	-2.99884	0.0048416	0.0111806	-2.9872	down
VCAM1	-1.11459	2.02788	-2.74212	0.00937536	0.0198969	-3.60016	down
KLF12	-1.11546	7.66823	-5.82085	1.12e-06	6.68e-06	5.12508	down
GPR37L1	-1.11604	2.22016	-3.40185	0.00162827	0.00421734	-1.96084	down
ELANE	-1.11714	5.33903	-2.59533	0.0135009	0.0272292	-3.93445	down
SLAMF7	-1.11775	11.7292	-8.29579	6.07e-10	1.09e-08	12.5879	down
SEMA5B	-1.11833	4.58385	-4.01525	0.000281197	0.000878772	-0.278561	down
EPB41L5	-1.12333	3.37867	-4.35193	0.00010332	0.000362166	0.691275	down
TP63	-1.12511	3.70607	-2.48903	0.0174681	0.0340637	-4.1686	down
TRIM66	-1.12741	3.86973	-2.99769	0.0048563	0.0112108	-2.99003	down
TFF2	-1.12823	8.58922	-2.9553	0.00542648	0.0123627	-3.09357	down
SMO	-1.13288	4.79539	-4.14503	0.000191652	0.00062775	0.0920372	down
FBLIM1	-1.13418	4.31904	-4.05984	0.000246589	0.000780974	-0.151719	down
FBXO16	-1.13635	3.81338	-5.03205	1.3e-05	5.64e-05	2.71666	down
GRIA3	-1.13881	2.83497	-2.58621	0.0138056	0.027731	-3.95481	down
CDKL1	-1.13948	2.853	-2.6124	0.0129469	0.0263105	-3.89621	down
CD6	-1.14257	12.132	-8.69913	1.88e-10	4.33e-09	13.7513	down
INPP5B	-1.14267	13.0432	-11.6587	6.6e-14	1.12e-11	21.6416	down
NEURL1B	-1.14454	2.53285	-3.58198	0.000982777	0.00268466	-1.48021	down
ZNF423	-1.14492	2.5672	-3.26865	0.00234938	0.00585363	-2.30799	down
ADAMTSL2	-1.14751	2.52154	-3.8969	0.000397614	0.00119061	-0.612536	down
PTGES	-1.14874	1.66373	-2.93509	0.00571994	0.0129084	-3.14261	down
CXXC5	-1.14971	10.7103	-9.64149	1.32e-11	5.13e-10	16.3901	down
MFSD4A	-1.15042	6.95566	-5.74434	1.43e-06	8.22e-06	4.89024	down
PDZRN3	-1.15061	4.25831	-2.89913	0.00627927	0.013962	-3.22937	down
CMTM8	-1.15218	6.82033	-6.04982	5.52e-07	3.62e-06	5.82818	down
PPP2R2C	-1.15331	5.83097	-5.51893	2.87e-06	1.5e-05	4.19932	down
PLCXD2	-1.15361	4.42033	-3.92405	0.000367341	0.00111064	-0.53627	down
CYSLTR1	-1.15405	9.20626	-10.0567	4.26e-12	2.19e-10	17.5158	down
CHRNB3	-1.1566	3.778	-3.21348	0.00272973	0.00668851	-2.44957	down
MBOAT2	-1.15834	4.53098	-5.97275	7.01e-07	4.47e-06	5.59152	down
SLC4A4	-1.15851	6.94276	-5.41174	4.01e-06	2.01e-05	3.8715	down
LBH	-1.15909	14.6905	-10.5856	1.04e-12	8.42e-11	18.916	down
NRIP2	-1.16007	1.27402	-4.01619	0.000280419	0.000876736	-0.275887	down
CDH1	-1.16095	6.9283	-5.31072	5.49e-06	2.63e-05	3.56317	down
MIXL1	-1.16175	1.59921	-3.6942	0.000714043	0.00202298	-1.17476	down
SEMA3A	-1.16413	1.89913	-3.14009	0.00332711	0.00801648	-2.63581	down
PLS1	-1.1654	1.47604	-4.07711	0.000234337	0.000746848	-0.102467	down
BLA-DQB	-1.1659	14.6199	-3.96881	0.000322267	0.000994147	-0.410095	down
CAVIN2	-1.16592	2.98826	-3.05728	0.00414956	0.00976101	-2.84299	down
ABHD15	-1.16785	5.95473	-4.78952	2.74e-05	0.000109672	1.98647	down
MOG	-1.1686	1.99267	-3.20834	0.00276807	0.00677051	-2.46271	down
GCSAM	-1.1705	9.33913	-6.84474	4.74e-08	4.28e-07	8.26097	down
AMOTL1	-1.17312	5.6343	-3.95115	0.000339363	0.00103995	-0.45993	down
SALL4	-1.17577	1.644	-3.0124	0.00467203	0.0108549	-2.9539	down
LINGO2	-1.17689	2.43138	-2.8137	0.00782016	0.0169591	-3.43277	down
RTL9	-1.1783	2.95011	-2.51197	0.0165312	0.0324456	-4.11865	down
PRDM5	-1.17914	2.52275	-3.00014	0.00482518	0.0111501	-2.98403	down
ECM2	-1.18103	5.64036	-7.87704	2.09e-09	3.01e-08	11.3602	down
HMCN1	-1.18238	1.55268	-3.44146	0.00145843	0.00381589	-1.85622	down
GIPR	-1.19092	5.21432	-6.13352	4.26e-07	2.89e-06	6.0852	down
SLC7A14	-1.1957	1.18916	-3.51756	0.00117861	0.00315752	-1.65351	down
AFAP1L2	-1.19924	9.44252	-4.86134	2.2e-05	9.03e-05	2.20194	down
CABCOCO1	-1.20028	2.1196	-3.92871	0.000362381	0.00109933	-0.523173	down
SCN11A	-1.20029	2.47623	-2.83679	0.0073721	0.0160678	-3.37818	down
PRICKLE2	-1.20038	3.8971	-4.1031	0.000217008	0.000701212	-0.0281862	down
HRH4	-1.20043	9.05264	-5.74027	1.44e-06	8.3e-06	4.87775	down
IL1RL1	-1.2038	5.37016	-4.05977	0.000246641	0.000780974	-0.151923	down
KIAA1614	-1.20908	2.70499	-3.86548	0.000435685	0.00129058	-0.700532	down
DDR1	-1.20923	5.95283	-5.14811	9.08e-06	4.13e-05	3.06837	down
DEUP1	-1.2098	2.0998	-2.6988	0.0104515	0.0218469	-3.70009	down
DNASE1L3	-1.21006	5.16632	-3.51405	0.00119029	0.00318389	-1.6629	down
MYCN	-1.21018	4.06074	-5.9387	7.8e-07	4.89e-06	5.48695	down
BACE2	-1.21287	4.71819	-3.28334	0.00225698	0.00565764	-2.27008	down
ADAMTS14	-1.213	5.76205	-5.10151	1.05e-05	4.68e-05	2.92701	down
CR2	-1.21439	11.8725	-10.1435	3.37e-12	1.88e-10	17.7482	down
COL18A1	-1.21592	10.4071	-6.73184	6.7e-08	5.79e-07	7.91707	down
HSPB8	-1.21897	6.77833	-4.00962	0.000285894	0.000890645	-0.294551	down
ZNF385B	-1.22181	2.05945	-3.16162	0.00314015	0.00760292	-2.58144	down
ARHGEF3	-1.22483	12.2814	-12.4748	8.96e-15	2.22e-12	23.6126	down
CACNA1E	-1.22534	3.98351	-4.48862	6.84e-05	0.000252055	1.0922	down
KIR3DL2	-1.23012	5.87949	-3.11075	0.0035991	0.00859133	-2.7096	down
CTXN3	-1.23044	1.06727	-3.46448	0.00136767	0.00361105	-1.79513	down
CD276	-1.23068	6.44486	-6.0834	4.97e-07	3.31e-06	5.9313	down
CACNA1D	-1.23311	2.72437	-3.63447	0.000846751	0.00235288	-1.33788	down
ZNF704	-1.23681	1.59343	-2.40929	0.0211138	0.0402123	-4.33968	down
gzmA	-1.23765	3.92648	-3.21451	0.00272216	0.00667468	-2.44695	down
PAX5	-1.23867	9.90244	-5.93826	7.81e-07	4.89e-06	5.4856	down
DPYSL5	-1.24113	1.21526	-3.18233	0.00296971	0.00721036	-2.52893	down
NEUROD4	-1.24153	2.43747	-3.88866	0.000407271	0.00121586	-0.635635	down
CDHR1	-1.24183	2.59525	-3.41016	0.00159117	0.00413203	-1.93896	down
PRTG	-1.24273	1.77446	-3.408	0.00160074	0.00415534	-1.94465	down
SBK1	-1.24581	5.76843	-7.32789	1.09e-08	1.23e-07	9.72283	down
ESM1	-1.24709	5.54806	-5.01277	1.38e-05	5.93e-05	2.65834	down
HEPH	-1.24848	3.0691	-4.01652	0.000280148	0.000876284	-0.274954	down
PLA2G2C	-1.25167	2.21292	-2.779	0.0085413	0.0183568	-3.51426	down
KLF8	-1.25282	5.46082	-5.83433	1.08e-06	6.44e-06	5.16645	down
MSC	-1.25331	7.27776	-5.30369	5.61e-06	2.68e-05	3.54174	down
AMZ1	-1.25533	5.63118	-4.52509	6.13e-05	0.000227633	1.19978	down
COX6B2	-1.25759	5.20422	-7.07322	2.35e-08	2.34e-07	8.95443	down
TMEM145	-1.2584	7.36759	-7.86103	2.19e-09	3.13e-08	11.3129	down
CA2	-1.2588	8.83767	-5.34644	4.91e-06	2.39e-05	3.67212	down
CNKSR2	-1.25881	5.55745	-5.40765	4.06e-06	2.03e-05	3.85902	down
CMTM3	-1.26058	13.7002	-9.28591	3.56e-11	1.1e-09	15.4079	down
POU6F2	-1.26229	2.81425	-3.81617	0.000502655	0.00146842	-0.838001	down
OASL	-1.26446	9.18294	-4.00999	0.000285577	0.000890455	-0.293479	down
HES6	-1.26648	1.68687	-3.42784	0.00151482	0.00394829	-1.89226	down
PDGFB	-1.26763	8.83879	-7.16783	1.76e-08	1.85e-07	9.24047	down
EPHX2	-1.2702	5.07388	-4.09398	0.000222938	0.0007187	-0.0542553	down
PLEKHA6	-1.27234	8.57796	-5.4114	4.01e-06	2.01e-05	3.87047	down
IKZF3	-1.27276	11.4158	-7.24014	1.42e-08	1.55e-07	9.45864	down
PRKCG	-1.27375	5.27647	-5.14173	9.26e-06	4.2e-05	3.04902	down
SERPINF1	-1.27412	2.61731	-3.64686	0.000817408	0.00228506	-1.30415	down
ASB5	-1.27487	3.15224	-3.02559	0.00451234	0.0105239	-2.9214	down
GNLY	-1.27499	11.9449	-4.39549	9.06e-05	0.00032291	0.818629	down
POU4F3	-1.27627	1.43386	-3.39387	0.00166472	0.00430212	-1.98185	down
PTPRF	-1.2771	11.1442	-8.57352	2.71e-10	5.66e-09	13.3911	down
CD1E	-1.27877	7.18947	-4.57417	5.28e-05	0.000198911	1.34491	down
SLIT1	-1.28264	5.08379	-4.21136	0.000157347	0.00052454	0.28307	down
PTPN4	-1.28461	9.82059	-7.15845	1.82e-08	1.88e-07	9.21215	down
OSR2	-1.28839	4.31208	-4.13551	0.000197143	0.000644218	0.0646937	down
GZMK	-1.29017	6.18932	-5.63096	2.03e-06	1.11e-05	4.54251	down
OTX2	-1.29685	1.39771	-3.50194	0.00123145	0.00328893	-1.69528	down
SCD	-1.29779	10.8664	-8.80463	1.39e-10	3.39e-09	14.0523	down
KIAA0040	-1.29819	11.8079	-10.3923	1.73e-12	1.15e-10	18.4088	down
GPR173	-1.30278	3.16824	-4.68436	3.77e-05	0.000146848	1.67227	down
NYAP1	-1.30353	2.76949	-3.08733	0.00383106	0.00907021	-2.76818	down
IGFBP4	-1.30652	9.95434	-9.43093	2.37e-11	7.92e-10	15.8105	down
IQCK	-1.31326	3.68775	-4.31391	0.000115809	0.000401889	0.580425	down
GPR174	-1.31333	9.73066	-9.21257	4.37e-11	1.31e-09	15.2032	down
CAMK2N1	-1.31341	7.2457	-4.52869	6.06e-05	0.000225407	1.2104	down
PPP1R9A	-1.31379	5.00093	-4.5402	5.85e-05	0.000218615	1.2444	down
OSTN	-1.31573	6.0028	-6.04503	5.6e-07	3.66e-06	5.8135	down
GKN3P	-1.31725	1.7757	-3.31492	0.00206985	0.00524947	-2.18824	down
KEL	-1.31879	1.37229	-3.29576	0.00218151	0.00548458	-2.23793	down
HEY2	-1.32235	2.75515	-3.7437	0.000619531	0.00177403	-1.03868	down
ZNF683	-1.32364	10.433	-7.6042	4.72e-09	5.97e-08	10.5503	down
HOXA3	-1.32365	1.72657	-3.99913	0.000294837	0.000914401	-0.324277	down
CD248	-1.32379	6.26458	-5.72781	1.5e-06	8.56e-06	4.83951	down
PEG10	-1.32394	6.59372	-6.38335	1.96e-07	1.48e-06	6.85159	down
ADRA2A	-1.32555	11.2079	-10.2504	2.53e-12	1.54e-10	18.033	down
SGPP2	-1.33264	5.01102	-4.30815	0.000117826	0.000408478	0.563664	down
NLRP6	-1.33479	1.36958	-3.97802	0.00031368	0.000969811	-0.384047	down
GOLT1A	-1.33519	2.46039	-3.6136	0.000898495	0.00247782	-1.39457	down
ETS1	-1.34207	14.6915	-8.05617	1.23e-09	1.95e-08	11.8877	down
EFHC2	-1.34573	3.87483	-4.53282	5.98e-05	0.000222959	1.2226	down
SNPH	-1.34632	3.00856	-3.81578	0.000503227	0.00146947	-0.839094	down
NKG7	-1.35253	11.2206	-6.74804	6.37e-08	5.55e-07	7.96647	down
CUEDC1	-1.35552	7.37265	-7.73366	3.2e-09	4.33e-08	10.9355	down
PAX2	-1.35839	2.88087	-3.7958	0.000533146	0.00154967	-0.894572	down
DAB2IP	-1.36149	5.13469	-6.31947	2.39e-07	1.75e-06	6.65577	down
KLRA1	-1.3622	5.01818	-4.01027	0.000285345	0.000890132	-0.292695	down
KLRG1	-1.36323	5.5939	-4.05665	0.00024892	0.000787472	-0.160811	down
CYP2E1	-1.36493	2.2868	-3.8273	0.000486715	0.00142666	-0.807033	down
SDR42E2	-1.36593	2.71155	-4.09345	0.000223289	0.000719164	-0.0557768	down
FEZ1	-1.36961	2.81258	-3.18491	0.00294908	0.0071678	-2.52237	down
CD96	-1.36998	10.8125	-9.3657	2.84e-11	9.32e-10	15.6297	down
NME8	-1.37117	1.83872	-4.63867	4.34e-05	0.000166094	1.53629	down
CD8B	-1.37231	11.0139	-8.76466	1.56e-10	3.69e-09	13.9384	down
SOX5	-1.37553	7.66174	-7.49657	6.52e-09	7.91e-08	10.2288	down
LUM	-1.37978	1.36444	-3.309	0.00210379	0.00531612	-2.20362	down
MXRA5	-1.38135	3.89598	-4.79982	2.65e-05	0.000106485	2.01733	down
PATJ	-1.38152	3.6664	-5.1332	9.5e-06	4.28e-05	3.02312	down
CHN1	-1.38251	2.80904	-2.32369	0.0257832	0.0480899	-4.5188	down
VANGL2	-1.38362	4.44437	-4.68471	3.77e-05	0.000146772	1.67332	down
AMPH	-1.3939	5.28505	-6.29186	2.61e-07	1.89e-06	6.5711	down
CACNG4	-1.39723	3.58153	-2.44953	0.0191952	0.0370666	-4.25383	down
CD8A	-1.40003	11.6439	-9.12924	5.53e-11	1.59e-09	14.9699	down
BDH2	-1.40121	7.25771	-6.48799	1.42e-07	1.12e-06	7.17206	down
GPR152	-1.40514	2.53087	-3.7464	0.000614741	0.00176249	-1.03124	down
KCTD15	-1.4066	6.58139	-5.97376	6.99e-07	4.47e-06	5.5946	down
CTSW	-1.40929	11.8714	-7.97918	1.54e-09	2.33e-08	11.6614	down
GATA2	-1.40944	7.75535	-4.96172	1.61e-05	6.87e-05	2.50419	down
FRRS1	-1.41357	3.34915	-3.0875	0.00382938	0.00906931	-2.76777	down
HMGB3	-1.42073	5.78893	-7.07897	2.31e-08	2.31e-07	8.97183	down
ME3	-1.43239	4.6803	-3.58944	0.000962228	0.00263682	-1.46003	down
TMC1	-1.43278	2.45363	-4.41835	8.46e-05	0.000304063	0.885637	down
ZP3	-1.43647	8.26292	-12.4851	8.74e-15	2.22e-12	23.6369	down
IL2RB	-1.44117	13.2265	-9.45826	2.2e-11	7.41e-10	15.8861	down
RNASE2	-1.44411	1.82891	-3.69612	0.000710137	0.00201437	-1.1695	down
ZPBP	-1.44718	2.5644	-4.40719	8.75e-05	0.000313007	0.852919	down
GPR15	-1.44767	8.59184	-11.5661	8.32e-14	1.34e-11	21.4125	down
DNAJC6	-1.46117	6.47975	-3.95245	0.000338081	0.00103648	-0.456282	down
PLEKHF1	-1.46133	7.2905	-5.6734	1.78e-06	9.95e-06	4.67262	down
AQP1	-1.47888	4.04205	-3.42266	0.00153683	0.00399691	-1.90596	down
PCSK6	-1.47933	3.33266	-4.54432	5.78e-05	0.000216244	1.2566	down
IL5RA	-1.48073	7.45085	-3.99988	0.00029419	0.000913211	-0.322157	down
ADAM33	-1.50107	3.15061	-5.38953	4.3e-06	2.13e-05	3.80366	down
SLC45A3	-1.50112	7.96355	-7.35387	1e-08	1.14e-07	9.80092	down
FMN2	-1.50221	3.12153	-3.89509	0.000399715	0.00119587	-0.61761	down
EFR3B	-1.50968	7.9549	-9.07872	6.38e-11	1.81e-09	14.8279	down
ADAMTS15	-1.51171	3.78204	-4.29921	0.000121022	0.000417891	0.537676	down
KLRB1	-1.51832	7.56766	-5.00062	1.43e-05	6.14e-05	2.62164	down
GZMM	-1.52442	7.82746	-6.87453	4.32e-08	3.95e-07	8.35158	down
B3GNT7	-1.53114	8.22973	-6.10195	4.7e-07	3.15e-06	5.98826	down
CD209	-1.5313	5.36675	-3.68694	0.000729033	0.00205801	-1.19465	down
FASLG	-1.53387	9.01721	-5.93157	7.97e-07	4.97e-06	5.46504	down
HAO1	-1.53631	2.71671	-5.4447	3.62e-06	1.84e-05	3.97225	down
KLRF1	-1.53742	6.99116	-4.23802	0.00014532	0.000489854	0.360158	down
ZNF219	-1.53812	6.52532	-8.60646	2.46e-10	5.26e-09	13.4857	down
IFNLR1	-1.54245	6.45705	-7.74328	3.11e-09	4.23e-08	10.9641	down
CX3CR1	-1.54304	13.2394	-7.18879	1.66e-08	1.74e-07	9.30377	down
SAMD3	-1.54454	7.83169	-6.30437	2.51e-07	1.82e-06	6.60946	down
CXCR6	-1.55551	10.9447	-8.39713	4.52e-10	8.41e-09	12.882	down
GCGR	-1.56675	3.09338	-4.48305	6.96e-05	0.000256062	1.0758	down
HEMGN	-1.56853	4.9527	-5.42582	3.84e-06	1.94e-05	3.91453	down
MMRN1	-1.57894	2.07501	-2.95497	0.0054311	0.0123651	-3.09436	down
TMPRSS6	-1.58024	3.33178	-4.83089	2.41e-05	9.77e-05	2.11048	down
SLC25A2	-1.58333	1.77527	-4.70911	3.5e-05	0.000136852	1.74608	down
PKNOX2	-1.58936	4.06471	-4.50296	6.55e-05	0.000242637	1.13446	down
MOBP	-1.59431	3.66967	-4.67095	3.93e-05	0.000152377	1.63235	down
DDAH1	-1.59618	3.00379	-4.80652	2.6e-05	0.00010459	2.0374	down
BRSK1	-1.60205	3.17382	-5.23711	6.89e-06	3.23e-05	3.33894	down
KIAA1522	-1.61282	5.51582	-7.21261	1.54e-08	1.64e-07	9.37564	down
CECR2	-1.61409	6.74453	-8.29226	6.14e-10	1.09e-08	12.5776	down
NCR1	-1.61496	8.92203	-5.51185	2.94e-06	1.53e-05	4.17765	down
ART3	-1.61551	2.52149	-5.13278	9.52e-06	4.28e-05	3.02186	down
SSTR1	-1.61895	2.44036	-2.89014	0.00642689	0.0142264	-3.25095	down
PRF1	-1.6195	12.6482	-8.0968	1.09e-09	1.75e-08	12.0069	down
TBX21	-1.62785	12.3524	-9.80178	8.52e-12	3.7e-10	16.8274	down
SCN1B	-1.6327	6.56691	-5.95314	7.45e-07	4.71e-06	5.5313	down
GALNT14	-1.63929	3.08837	-3.89436	0.000400566	0.0011979	-0.619655	down
GPR55	-1.6395	7.7305	-8.91434	1.02e-10	2.65e-09	14.3639	down
P3H2	-1.64053	4.75091	-4.42298	8.34e-05	0.000300315	0.899217	down
PLXDC1	-1.6463	7.09211	-9.13988	5.36e-11	1.56e-09	14.9997	down
EEF1A2	-1.65426	2.29385	-5.6144	2.14e-06	1.16e-05	4.49176	down
KLRJ1	-1.65847	2.4288	-4.4436	7.84e-05	0.000284411	0.959756	down
TNN	-1.67546	2.70244	-5.71686	1.55e-06	8.81e-06	4.80593	down
SVOPL	-1.68547	5.31506	-5.04868	1.23e-05	5.39e-05	2.76698	down
PPP1R1B	-1.69041	11.4357	-5.66502	1.83e-06	1.02e-05	4.64692	down
PRICKLE1	-1.69827	5.54528	-4.36654	9.89e-05	0.000348732	0.733944	down
FCRL6	-1.6991	5.97322	-5.53686	2.72e-06	1.43e-05	4.25423	down
SPRY4	-1.70664	3.44445	-4.55299	5.63e-05	0.00021143	1.28223	down
GZMA	-1.70823	10.3089	-6.17283	3.77e-07	2.6e-06	6.20588	down
SLC38A4	-1.70899	4.23532	-4.87372	2.11e-05	8.74e-05	2.23913	down
CRTAC1	-1.71506	3.01971	-3.20261	0.00281128	0.006863	-2.4773	down
SPDEF	-1.7183	8.53049	-7.04597	2.56e-08	2.53e-07	8.87191	down
FGD5	-1.72572	6.10936	-4.67557	3.88e-05	0.000150415	1.6461	down
S1PR5	-1.72614	10.6324	-7.53576	5.8e-09	7.18e-08	10.346	down
LZTS1	-1.73543	4.94226	-8.04682	1.26e-09	1.99e-08	11.8602	down
NRIP3	-1.74072	6.98279	-4.29311	0.000123255	0.000424123	0.519933	down
PROC	-1.75445	3.62983	-2.98004	0.00508645	0.0116955	-3.03324	down
ADAM22	-1.7556	1.24683	-5.51921	2.87e-06	1.5e-05	4.20018	down
RHAG	-1.75683	2.97714	-3.80242	0.000523042	0.00152285	-0.876195	down
PDGFRA	-1.76476	6.14144	-6.27782	2.72e-07	1.96e-06	6.52803	down
DIRAS2	-1.76846	9.23517	-10.6416	8.95e-13	7.81e-11	19.0622	down
GCSAML	-1.77212	6.18174	-5.49606	3.09e-06	1.6e-05	4.12932	down
SYT8	-1.78941	6.69794	-3.99922	0.000294761	0.000914401	-0.324029	down
KLRD1	-1.78981	7.66008	-5.47804	3.26e-06	1.68e-05	4.07421	down
KLRK1	-1.79909	8.75502	-9.40992	2.51e-11	8.31e-10	15.7523	down
IDO1	-1.80403	13.1383	-6.27488	2.75e-07	1.97e-06	6.51902	down
HNF4A	-1.80685	4.91209	-5.77724	1.29e-06	7.5e-06	4.99122	down
ATP5IF1	-1.8168	13.0472	-7.9693	1.59e-09	2.39e-08	11.6323	down
TMOD2	-1.81822	3.28794	-5.33557	5.08e-06	2.47e-05	3.63897	down
SERPINB10	-1.83301	2.60026	-4.04743	0.000255782	0.000805875	-0.187081	down
ROR1	-1.8338	2.01749	-4.62344	4.54e-05	0.000173208	1.49107	down
EPHB4	-1.83531	2.52063	-4.92514	1.81e-05	7.59e-05	2.39389	down
AICDA	-1.83558	3.57094	-5.01866	1.35e-05	5.86e-05	2.67615	down
TMEM213	-1.83824	4.98193	-6.67154	8.06e-08	6.75e-07	7.73314	down
TAC3	-1.84998	11.5051	-3.87271	0.000426623	0.00126764	-0.680312	down
GZMB	-1.85304	9.34645	-4.84473	2.31e-05	9.42e-05	2.15205	down
HBM	-1.85795	7.7021	-3.01181	0.00467925	0.0108671	-2.95535	down
EDNRB	-1.86135	2.84183	-5.18096	8.2e-06	3.78e-05	3.16815	down
NKG2C	-1.86617	4.69309	-3.52843	0.00114312	0.00307667	-1.62437	down
biotype=TR_C_gene	-1.87419	7.10701	-8.46902	3.67e-10	7.27e-09	13.0899	down
MS4A2	-1.87888	5.77513	-4.51311	6.35e-05	0.000235794	1.16441	down
KCNK10	-1.88281	5.15183	-7.22397	1.49e-08	1.6e-07	9.4099	down
SEMA6B	-1.88872	2.25475	-4.44429	7.82e-05	0.000283975	0.961758	down
CCR8	-1.90019	9.04803	-7.33363	1.07e-08	1.21e-07	9.7401	down
ATP6V0A4	-1.90407	9.29569	-6.29107	2.61e-07	1.9e-06	6.56868	down
SLC4A1	-1.91139	5.75413	-4.21466	0.000155809	0.000520161	0.292592	down
CCL19	-1.91572	1.77401	-5.41219	4e-06	2.01e-05	3.8729	down
CYS1	-1.97049	1.93427	-5.78044	1.28e-06	7.45e-06	5.00102	down
TARP	-1.97692	7.46187	-6.95072	3.42e-08	3.24e-07	8.58308	down
RFTN2	-1.99051	2.47998	-5.63291	2.02e-06	1.1e-05	4.54849	down
RFX4	-1.99822	4.25073	-8.6352	2.27e-10	4.95e-09	13.5682	down
ASTN2	-2.01542	1.7082	-5.60732	2.18e-06	1.18e-05	4.47006	down
MGC127133	-2.02031	1.77287	-5.35086	4.84e-06	2.37e-05	3.68561	down
BEAN1	-2.02153	4.02462	-5.11814	9.96e-06	4.46e-05	2.97744	down
ANKRD63	-2.03484	3.3481	-6.44953	1.6e-07	1.23e-06	7.05431	down
CD1B	-2.04934	3.15165	-5.93452	7.9e-07	4.93e-06	5.4741	down
SERPINB2	-2.0551	5.65637	-6.41556	1.78e-07	1.35e-06	6.95029	down
NKG2A	-2.07859	6.73605	-5.02361	1.33e-05	5.78e-05	2.69112	down
GYPA	-2.12411	4.0776	-6.21879	3.27e-07	2.3e-06	6.34694	down
SV2B	-2.14404	5.13174	-9.32663	3.17e-11	9.97e-10	15.5212	down
ACKR1	-2.15835	1.61088	-5.54022	2.69e-06	1.42e-05	4.26452	down
ICAM4	-2.16311	2.79919	-6.45777	1.56e-07	1.21e-06	7.07956	down
DMTN	-2.17221	3.70559	-5.5944	2.27e-06	1.22e-05	4.43045	down
PLVAP	-2.17654	4.45833	-7.16606	1.77e-08	1.85e-07	9.23513	down
ATP12A	-2.18363	5.65911	-5.97637	6.94e-07	4.43e-06	5.60263	down
MSMB	-2.21047	2.1131	-5.21768	7.32e-06	3.41e-05	3.27981	down
HPGD	-2.21389	7.45967	-7.22151	1.5e-08	1.61e-07	9.40248	down
TRIM46	-2.21536	3.00604	-6.30958	2.47e-07	1.8e-06	6.62545	down
NEBL	-2.25492	2.68619	-5.9773	6.92e-07	4.43e-06	5.60547	down
ADGRG1	-2.2594	12.0728	-7.37193	9.5e-09	1.1e-07	9.85518	down
THEG	-2.25987	2.3661	-2.61684	0.0128064	0.0260709	-3.88624	down
DAB2	-2.29161	5.30189	-7.09707	2.19e-08	2.22e-07	9.02661	down
SULT2B1	-2.30485	2.64899	-5.20325	7.65e-06	3.55e-05	3.23592	down
CCL5	-2.32514	12.1781	-6.50037	1.37e-07	1.08e-06	7.20996	down
FMOD	-2.3631	4.43403	-5.62261	2.08e-06	1.14e-05	4.51692	down
FBP1	-2.36873	6.22765	-8.60996	2.44e-10	5.24e-09	13.4957	down
SMPD3	-2.41075	6.6588	-7.23835	1.42e-08	1.55e-07	9.45326	down
CD1B5	-2.41375	2.21951	-5.70721	1.6e-06	9.06e-06	4.77631	down
ADD2	-2.44806	3.62523	-7.30753	1.15e-08	1.29e-07	9.66159	down
MYL3	-2.45339	2.07987	-8.89291	1.08e-10	2.75e-09	14.3032	down
OGN	-2.58396	8.49134	-11.5902	7.84e-14	1.3e-11	21.4723	down
SOX6	-2.59645	2.28441	-8.1611	9.02e-10	1.5e-08	12.1951	down
PRDM16	-2.60572	6.95084	-8.18799	8.33e-10	1.41e-08	12.2737	down
CTNNA3	-2.60721	3.87623	-5.69648	1.66e-06	9.32e-06	4.74342	down
PLA2G1B	-2.63787	2.083	-5.9495	7.54e-07	4.75e-06	5.52011	down
PYGM	-2.63854	8.67919	-11.1795	2.22e-13	2.85e-11	20.4437	down
KPNA7	-2.74818	1.76047	-7.76621	2.91e-09	4e-08	11.0321	down
RSPO1	-2.78848	2.8012	-5.56424	2.5e-06	1.33e-05	4.33806	down
COL1A2	-2.79466	4.88331	-3.69507	0.000712274	0.00201961	-1.17238	down
COL3A1	-2.87492	4.86296	-3.31766	0.00205433	0.00521582	-2.18112	down
ALOX15	-2.91335	9.29878	-4.58428	5.12e-05	0.00019363	1.37486	down
GYPB	-3.14212	5.46404	-7.96557	1.61e-09	2.41e-08	11.6213	down
SSX5	-3.18408	5.23782	-10.5486	1.14e-12	8.74e-11	18.8195	down
COL1A1	-3.27336	5.10663	-4.2582	0.00013682	0.00046368	0.41861	down
ISLR	-3.48434	3.66891	-9.54644	1.72e-11	6.27e-10	16.1292	down
HBB	-3.52018	14.5052	-8.72663	1.74e-10	4.07e-09	13.8299	down
ARG1	-3.64993	6.50661	-8.67277	2.03e-10	4.61e-09	13.6758	down
ALAS2	-3.7045	9.62554	-10.4525	1.47e-12	1.04e-10	18.5672	down
REEP1	-3.98425	4.83401	-7.83042	2.4e-09	3.37e-08	11.2223	down
HBA	-4.1816	8.81881	-8.01662	1.38e-09	2.15e-08	11.7715	down
