# Supplementary material for: Identification of diagnostic biomarkers of and immune cell infiltration analysis in bovine respiratory disease
Source: Front Vet Sci. 2025 Mar 5;12:1556676. doi: 10.3389/fvets.2025.1556676 (PMC11921050; doi:10.3389/fvets.2025.1556676)
Supplement: SUPPLEMENTARY TABLE 2 — Difference analysis results. [file Table_2.xlsx]

## Sheet: GO
ONTOLOGY	ID	Description	GeneRatio	BgRatio	pvalue	p.adjust	qvalue	geneID	Count
BP	GO:0040011	locomotion	40/274	259/4524	1.71124e-08	3.57991e-05	3.13607e-05	S100A9/ZP3/S100A8/ADRA2A/PROK2/NOD2/GADD45A/DEFB10/PTAFR/RAB13/MMP9/RNASE10/CX3CR1/DEFB7/ATP2B4/CXCL5/CCL5/CMTM8/SCN1B/RAB25/DMTN/DEFB4A/EDNRB/SELP/DEFB1/GPR173/SEMA3C/PRKG1/COL1A1/EBD/EMP2/AQP1/SELE/COL3A1/TGFB2/CCL2/IFNG/LAP/KRT5/CHN1	40
BP	GO:0006935	chemotaxis	21/274	115/4524	3.70485e-06	0.00188277	0.00164934	S100A9/S100A8/PROK2/NOD2/DEFB10/PTAFR/RAB13/CX3CR1/DEFB7/CXCL5/CCL5/CMTM8/SCN1B/DEFB4A/EDNRB/DEFB1/SEMA3C/EBD/CCL2/LAP/CHN1	21
BP	GO:0002698	negative regulation of immune effector process	8/274	18/4524	4.20512e-06	0.00188277	0.00164934	NOD2/ARG1/IL10/CX3CR1/HLX/SERPING1/KLRD1/TGFB2	8
BP	GO:0042330	taxis	21/274	116/4524	4.27985e-06	0.00188277	0.00164934	S100A9/S100A8/PROK2/NOD2/DEFB10/PTAFR/RAB13/CX3CR1/DEFB7/CXCL5/CCL5/CMTM8/SCN1B/DEFB4A/EDNRB/DEFB1/SEMA3C/EBD/CCL2/LAP/CHN1	21
BP	GO:0071310	cellular response to organic substance	49/274	427/4524	5.1004e-06	0.00188277	0.00164934	IL2RA/CHI3L1/SCARB1/ADRA2A/ALPL/NOD2/LY96/ARG1/PTAFR/RAB13/GPC1/CD14/SMAD1/CCRL2/CDKN2B/HPGD/CX3CR1/ATP2B4/IL18/VDR/CXCL5/CCL5/BGLAP/PLCB1/DMTN/ELAPOR2/ACKR1/RAB7B/SLC6A4/CA2/KANK2/GPR173/FST/LBP/ALOX15/SPRY4/EFHC2/COL1A1/GH1/COL1A2/AQP1/TGFB2/CCL2/IFNG/NSG2/PTGES/SCNN1A/CREB3L3/HTR2A	49
BP	GO:0006953	acute-phase response	7/274	14/4524	6.58417e-06	0.00188277	0.00164934	CD163/HP/ORM1/IL1A/LBP/FN1/PTGES	7
BP	GO:0098869	cellular oxidant detoxification	12/274	44/4524	7.03724e-06	0.00188277	0.00164934	SOD2/S100A9/S100A8/ALOX5AP/PRDX5/HP/HBB/HBA/GPX3/LTC4S/HBM/PTGES	12
BP	GO:0006952	defense response	44/274	372/4524	7.66199e-06	0.00188277	0.00164934	CHI3L1/CFB/S100A9/ZP3/S100A8/CD163/S100A12/MSRB1/NOD2/PTX3/HP/LY96/ARG1/ARG2/IL10/PTAFR/TREM1/CD14/SH2D1A/SMAD1/CCRL2/CX3CR1/IL18/CXCL5/HMGB3/ORM1/NKG7/CATHL3/CATHL6/PLA2G1B/KLRD1/RAB7B/IL1A/DEFB1/LBP/ALOX15/FN1/CAMK2N1/AQP1/COCH/PROC/IFNG/PTGES/LAP	44
BP	GO:0002526	acute inflammatory response	9/274	25/4524	8.32018e-06	0.00188277	0.00164934	ZP3/CD163/HP/TREM1/ORM1/IL1A/LBP/FN1/PTGES	9
BP	GO:0006954	inflammatory response	26/274	171/4524	8.99984e-06	0.00188277	0.00164934	CHI3L1/S100A9/ZP3/S100A8/CD163/S100A12/NOD2/HP/LY96/IL10/PTAFR/TREM1/SMAD1/CCRL2/CX3CR1/IL18/ORM1/NKG7/IL1A/LBP/ALOX15/FN1/CAMK2N1/PROC/IFNG/PTGES	26
BP	GO:0001906	cell killing	10/274	32/4524	1.10597e-05	0.00210336	0.00184258	ARG1/SH2D1A/CX3CR1/IL18/NKG7/CATHL6/KLRD1/EMP2/IFNG/LAP	10
BP	GO:0009636	response to toxic substance	13/274	56/4524	1.98928e-05	0.00346798	0.00303801	SOD2/S100A9/S100A8/ALOX5AP/PRDX5/HP/HBB/HBA/GPX3/LTC4S/SLC6A4/HBM/PTGES	13
BP	GO:0097237	cellular response to toxic substance	12/274	50/4524	2.91676e-05	0.0040679	0.00356356	SOD2/S100A9/S100A8/ALOX5AP/PRDX5/HP/HBB/HBA/GPX3/LTC4S/HBM/PTGES	12
BP	GO:0098754	detoxification	12/274	50/4524	2.91676e-05	0.0040679	0.00356356	SOD2/S100A9/S100A8/ALOX5AP/PRDX5/HP/HBB/HBA/GPX3/LTC4S/HBM/PTGES	12
BP	GO:1990748	cellular detoxification	12/274	50/4524	2.91676e-05	0.0040679	0.00356356	SOD2/S100A9/S100A8/ALOX5AP/PRDX5/HP/HBB/HBA/GPX3/LTC4S/HBM/PTGES	12
BP	GO:0050878	regulation of body fluid levels	17/274	95/4524	4.21281e-05	0.00550825	0.00482533	ADRA2A/F2RL2/CHRM3/IL18/P2RY2/SERPING1/VWF/DMTN/PROCR/PRKG1/PROS1/GH1/EMP2/AQP1/PROC/SCNN1A/SFN	17
BP	GO:0008285	negative regulation of cell population proliferation	18/274	106/4524	5.19088e-05	0.00638784	0.00559587	ARG1/IL10/ATP5IF1/SMAD1/CDKN2B/IL1A/DDAH1/KANK2/PRKG1/SERPINF1/TGFB2/CCL2/IFNG/PTGES/SFN/KRT5/FRZB/TENT5B	18
BP	GO:0048870	cell motility	36/274	307/4524	6.8766e-05	0.00799214	0.00700127	SLC26A8/S100A9/ZP3/S100A8/SCARB1/ADRA2A/NOD2/GADD45A/PTPRF/RAB13/MMP9/RNASE10/CX3CR1/ATP2B4/CXCL5/CCL5/RAB25/DMTN/EDNRB/SPEF1/SELP/DEFB1/KANK2/GPR173/SEMA3C/PRKG1/COL1A1/EMP2/AQP1/SELE/COL3A1/TGFB2/CCL2/IFNG/TEKT3/KRT5	36
BP	GO:0043588	skin development	10/274	39/4524	7.45862e-05	0.00821234	0.00719416	TGM3/IL18/ADAMTS2/ST14/FST/COL1A1/COL1A2/TGFB2/SFN/KRT17	10
BP	GO:0016477	cell migration	32/274	265/4524	0.000102777	0.0107504	0.00941758	S100A9/ZP3/S100A8/SCARB1/ADRA2A/NOD2/GADD45A/PTPRF/RAB13/MMP9/CX3CR1/ATP2B4/CXCL5/CCL5/RAB25/DMTN/EDNRB/SPEF1/SELP/KANK2/GPR173/SEMA3C/PRKG1/COL1A1/EMP2/AQP1/SELE/COL3A1/TGFB2/CCL2/IFNG/KRT5	32
BP	GO:0071219	cellular response to molecule of bacterial origin	10/274	41/4524	0.000118043	0.0108074	0.00946748	SCARB1/NOD2/LY96/CD36/PTAFR/CD14/IL18/CXCL5/LBP/CCL2	10
BP	GO:0051707	response to other organism	36/274	315/4524	0.000118049	0.0108074	0.00946748	CFB/S100A9/S100A8/SCARB1/S100A12/MSRB1/NOD2/PTX3/HP/LY96/CD36/ARG1/ARG2/IL10/PTAFR/TREM1/CD14/SH2D1A/IKZF3/CX3CR1/IL18/CXCL5/HMGB3/NKG7/CATHL3/CATHL6/PLA2G1B/KLRD1/RAB7B/DEFB1/LBP/AQP1/COCH/CCL2/IFNG/LAP	36
BP	GO:0042127	regulation of cell population proliferation	32/274	267/4524	0.000118819	0.0108074	0.00946748	ZP3/IL12B/NOD2/ARG1/IL10/MMP9/ATP5IF1/SMAD1/CDKN2B/IKZF3/IL18/HLX/CCL5/CLU/RAB25/IL1A/DDAH1/KANK2/PRKG1/OSR2/HOXA3/EMP2/SERPINF1/AQP1/TGFB2/CCL2/IFNG/PTGES/SFN/KRT5/FRZB/TENT5B	32
BP	GO:0043207	response to external biotic stimulus	36/274	316/4524	0.00012606	0.0109882	0.00962586	CFB/S100A9/S100A8/SCARB1/S100A12/MSRB1/NOD2/PTX3/HP/LY96/CD36/ARG1/ARG2/IL10/PTAFR/TREM1/CD14/SH2D1A/IKZF3/CX3CR1/IL18/CXCL5/HMGB3/NKG7/CATHL3/CATHL6/PLA2G1B/KLRD1/RAB7B/DEFB1/LBP/AQP1/COCH/CCL2/IFNG/LAP	36
BP	GO:0044419	biological process involved in interspecies interaction between organisms	39/274	354/4524	0.000134134	0.0112243	0.00983273	CFB/S100A9/S100A8/SCARB1/S100A12/MSRB1/NOD2/PTX3/HP/LY96/CD36/ANPEP/ARG1/ARG2/IL10/PTAFR/TREM1/CD14/ACE2/SH2D1A/IKZF3/CX3CR1/IL18/CXCL5/HMGB3/NKG7/CATHL3/CATHL6/PLA2G1B/KLRD1/RAB7B/DEFB1/LBP/AQP1/COCH/CCL8/CCL2/IFNG/LAP	39
BP	GO:0001909	leukocyte mediated cytotoxicity	7/274	21/4524	0.000154239	0.0113862	0.00997456	ARG1/SH2D1A/CX3CR1/IL18/NKG7/KLRD1/EMP2	7
BP	GO:0022600	digestive system process	7/274	21/4524	0.000154239	0.0113862	0.00997456	SCARB1/NOD2/CD36/CHRM3/GCNT3/PLS1/AQP1	7
BP	GO:0009617	response to bacterium	18/274	115/4524	0.000155256	0.0113862	0.00997456	SCARB1/NOD2/HP/LY96/CD36/IL10/PTAFR/CD14/IKZF3/IL18/CXCL5/CATHL3/PLA2G1B/DEFB1/LBP/AQP1/COCH/CCL2	18
BP	GO:0051240	positive regulation of multicellular organismal process	32/274	271/4524	0.00015784	0.0113862	0.00997456	CHI3L1/ZP3/IL12B/ADRA2A/ALPL/PROK2/NOD2/LY96/CD36/IL10/CD14/CHRM3/SMAD1/IL18/HLX/P2RY2/DMTN/RAB7B/IL1A/OXTR/FST/LBP/COL1A1/GH1/OSR2/PLS1/EMP2/SERPINF1/AQP1/LUM/TGFB2/IFNG	32
BP	GO:0006955	immune response	37/274	333/4524	0.000170171	0.0118666	0.0103953	CFB/S100A9/ZP3/S100A8/S100A12/IL12B/MSRB1/NOD2/PTX3/LY96/CD36/ARG1/ARG2/IL10/TREM1/CD14/SH2D1A/CD79A/CX3CR1/IL18/CXCL5/HMGB3/HLX/NKG7/SERPING1/PLA2G1B/KLRD1/RAB7B/IL1A/LBP/ALOX15/BLA-DQB/EMP2/LIF/TGFB2/COCH/IFNG	37
BP	GO:1901701	cellular response to oxygen-containing compound	27/274	214/4524	0.000177521	0.0119798	0.0104945	SOD2/SCARB1/ADRA2A/PRDX5/NOD2/LY96/PTAFR/RAB13/MMP9/CD14/CHRM3/ATP2B4/IL18/VDR/CXCL5/BGLAP/DMTN/CA2/KANK2/GPR173/LBP/COL1A1/COL1A2/AQP1/CCL2/NSG2/HTR2A	27
BP	GO:0007166	cell surface receptor signaling pathway	46/274	449/4524	0.0001862	0.0121728	0.0106636	IL2RA/SCARB1/ADRA2A/NOD2/LY96/CD36/GADD45A/ARG1/PTAFR/MMP9/GPC1/CD14/SH2D1A/SMAD1/CD79A/CCRL2/CDKN2B/HPGD/PLAUR/CX3CR1/IL18/P2RY2/TMEM198/CCL5/PLCB1/PKD2/DMTN/ELAPOR2/ACKR1/KLRD1/TMEM88/EDNRB/SPEF1/IL1A/FST/COL1A1/AMOTL1/COL1A2/TGFB2/CCL2/IFNG/FRZB/AMOTL2/CHRND/CHN1/FAIM2	46
BP	GO:0032101	regulation of response to external stimulus	26/274	205/4524	0.000215702	0.0133598	0.0117035	S100A9/ZP3/S100A8/NOD2/ARG1/IL10/CAPN3/CD14/IL18/NKG7/CCL5/SERPING1/HOPX/DMTN/KLRD1/PRKCG/KANK2/PRKG1/ALOX15/CAMK2N1/PROS1/COCH/CCL2/PROC/IFNG/PTGES	26
BP	GO:0008283	cell population proliferation	37/274	337/4524	0.000217671	0.0133598	0.0117035	ZP3/SCARB1/IL12B/PROK2/NOD2/ARG1/IL10/MMP9/ATP5IF1/SMAD1/CD79A/CDKN2B/IKZF3/IL18/HLX/CCL5/CLU/RAB25/IL1A/DDAH1/KANK2/FST/PRKG1/GH1/OSR2/HOXA3/EMP2/SERPINF1/AQP1/TGFB2/CCL2/IFNG/PTGES/SFN/KRT5/FRZB/TENT5B	37
BP	GO:0009607	response to biotic stimulus	36/274	325/4524	0.000223515	0.0133598	0.0117035	CFB/S100A9/S100A8/SCARB1/S100A12/MSRB1/NOD2/PTX3/HP/LY96/CD36/ARG1/ARG2/IL10/PTAFR/TREM1/CD14/SH2D1A/IKZF3/CX3CR1/IL18/CXCL5/HMGB3/NKG7/CATHL3/CATHL6/PLA2G1B/KLRD1/RAB7B/DEFB1/LBP/AQP1/COCH/CCL2/IFNG/LAP	36
BP	GO:0071222	cellular response to lipopolysaccharide	9/274	37/4524	0.00026577	0.0154442	0.0135294	SCARB1/NOD2/LY96/PTAFR/CD14/IL18/CXCL5/LBP/CCL2	9
BP	GO:0003008	system process	37/274	341/4524	0.000276784	0.0156495	0.0137093	SCARB1/ADRA2A/PROK2/TMEM120A/NOD2/CD36/SOBP/CHRM3/SLC1A1/ATP2B4/P2RY2/SNTA1/SCN1B/HOPX/EDNRB/ASB2/GCNT3/OXTR/DDAH1/PRKG1/CAMK2N1/COL1A1/GH1/CABP2/PLS1/EMP2/COL1A2/AQP1/CDHR1/GPR37L1/LUM/TGFB2/CCL2/PTGES/SCNN1A/CABP1/CHRND	37
BP	GO:0002252	immune effector process	19/274	131/4524	0.000285361	0.0157099	0.0137622	CFB/ZP3/S100A12/IL12B/NOD2/ARG1/IL10/SH2D1A/CX3CR1/IL18/HLX/NKG7/CLU/SERPING1/KLRD1/LBP/EMP2/TGFB2/IFNG	19
BP	GO:0098542	defense response to other organism	30/274	256/4524	0.000293209	0.015728	0.0137781	CFB/S100A9/S100A8/S100A12/MSRB1/NOD2/PTX3/HP/LY96/ARG1/ARG2/TREM1/CD14/SH2D1A/CX3CR1/IL18/CXCL5/HMGB3/NKG7/CATHL3/CATHL6/PLA2G1B/KLRD1/RAB7B/DEFB1/LBP/AQP1/COCH/IFNG/LAP	30
BP	GO:0030199	collagen fibril organization	6/274	17/4524	0.000327638	0.0171355	0.015011	ADAMTS2/FMOD/COL1A1/COL1A2/LUM/TGFB2	6
BP	GO:2000145	regulation of cell motility	24/274	189/4524	0.000372539	0.0190086	0.0166519	ZP3/ADRA2A/NOD2/GADD45A/MMP9/RNASE10/ATP2B4/CCL5/RAB25/DMTN/SELP/DEFB1/GPR173/SEMA3C/PRKG1/COL1A1/EMP2/AQP1/SELE/COL3A1/TGFB2/CCL2/IFNG/KRT5	24
BP	GO:1901700	response to oxygen-containing compound	32/274	285/4524	0.000401225	0.0199848	0.0175071	SOD2/SCARB1/ADRA2A/ALPL/PRDX5/NOD2/LY96/CD36/SCD/PTAFR/RAB13/MMP9/CD14/CHRM3/ATP2B4/IL18/VDR/CXCL5/BGLAP/DMTN/CA2/KANK2/GPR173/LBP/COL1A1/GH1/COL1A2/AQP1/TGFB2/CCL2/NSG2/HTR2A	32
BP	GO:0002237	response to molecule of bacterial origin	11/274	56/4524	0.000423998	0.020628	0.0180705	SCARB1/NOD2/LY96/CD36/IL10/PTAFR/CD14/IL18/CXCL5/LBP/CCL2	11
BP	GO:0031663	lipopolysaccharide-mediated signaling pathway	6/274	18/4524	0.00046674	0.0221515	0.0194052	SCARB1/LY96/PTAFR/CD14/IL18/CCL2	6
BP	GO:0007586	digestion	8/274	32/4524	0.000479455	0.0221515	0.0194052	SCARB1/NOD2/CD36/CHRM3/GCNT3/PGA5/PLS1/AQP1	8
BP	GO:0045087	innate immune response	23/274	181/4524	0.00048917	0.0221515	0.0194052	CFB/S100A9/S100A8/S100A12/MSRB1/NOD2/PTX3/LY96/ARG1/ARG2/TREM1/CD14/SH2D1A/CX3CR1/IL18/HMGB3/NKG7/PLA2G1B/KLRD1/RAB7B/LBP/COCH/IFNG	23
BP	GO:0022409	positive regulation of cell-cell adhesion	11/274	57/4524	0.000497668	0.0221515	0.0194052	ZP3/IL12B/NOD2/RNASE10/PLAUR/IL18/HLX/DMTN/SELP/SELE/IFNG	11
BP	GO:0050680	negative regulation of epithelial cell proliferation	7/274	25/4524	0.000516882	0.0225274	0.0197345	ATP5IF1/CDKN2B/SERPINF1/TGFB2/CCL2/SFN/KRT5	7
BP	GO:0071216	cellular response to biotic stimulus	10/274	49/4524	0.000561879	0.0239888	0.0210146	SCARB1/NOD2/LY96/CD36/PTAFR/CD14/IL18/CXCL5/LBP/CCL2	10
BP	GO:0040012	regulation of locomotion	24/274	196/4524	0.000640097	0.0267816	0.0234612	ZP3/ADRA2A/NOD2/GADD45A/MMP9/RNASE10/ATP2B4/CCL5/RAB25/DMTN/SELP/DEFB1/GPR173/SEMA3C/PRKG1/COL1A1/EMP2/AQP1/SELE/COL3A1/TGFB2/CCL2/IFNG/KRT5	24
BP	GO:0042742	defense response to bacterium	10/274	50/4524	0.000665522	0.0272995	0.0239148	NOD2/HP/IL18/CXCL5/CATHL3/PLA2G1B/DEFB1/LBP/AQP1/COCH	10
BP	GO:0007155	cell adhesion	29/274	257/4524	0.000699643	0.0281472	0.0246575	S100A9/ZP3/S100A8/IL12B/NOD2/CD96/CD36/ARG1/RNASE10/PLAUR/CX3CR1/IL18/HLX/VWF/DMTN/CDH1/SELP/PRKG1/MFAP4/ALOX15/SPRY4/COL1A1/FBLIM1/EMP2/CDHR1/SELE/TGFB2/MOG/IFNG	29
BP	GO:0030334	regulation of cell migration	22/274	177/4524	0.000878913	0.0322101	0.0282167	ZP3/ADRA2A/NOD2/GADD45A/MMP9/ATP2B4/CCL5/RAB25/DMTN/SELP/GPR173/SEMA3C/PRKG1/COL1A1/EMP2/AQP1/SELE/COL3A1/TGFB2/CCL2/IFNG/KRT5	22
BP	GO:0002456	T cell mediated immunity	6/274	20/4524	0.000879107	0.0322101	0.0282167	ZP3/NOD2/ARG1/IL18/KLRD1/EMP2	6
BP	GO:0032609	interferon-gamma production	6/274	20/4524	0.000879107	0.0322101	0.0282167	ZP3/IL12B/NOD2/IL10/CD14/IL18	6
BP	GO:0032649	regulation of interferon-gamma production	6/274	20/4524	0.000879107	0.0322101	0.0282167	ZP3/IL12B/NOD2/IL10/CD14/IL18	6
BP	GO:0001667	ameboidal-type cell migration	14/274	90/4524	0.000893016	0.0322101	0.0282167	SCARB1/GADD45A/RAB13/MMP9/ATP2B4/RAB25/DMTN/EDNRB/KANK2/SEMA3C/EMP2/AQP1/TGFB2/IFNG	14
BP	GO:0002250	adaptive immune response	14/274	90/4524	0.000893016	0.0322101	0.0282167	ZP3/NOD2/ARG1/ARG2/TREM1/SH2D1A/CD79A/CX3CR1/IL18/HLX/KLRD1/ALOX15/BLA-DQB/EMP2	14
BP	GO:0009888	tissue development	35/274	337/4524	0.000928272	0.0329143	0.0288336	TGM3/ALPL/RAB13/MMP9/GPC1/SMAD1/HLX/BGN/BGLAP/MARCKS/RAB25/ELAPOR2/EDNRB/SPEF1/ASB2/ST14/GCNT3/KANK2/SEMA3C/FST/ALOX15/COL1A1/OSR2/PLS1/HOXA3/EMP2/COL1A2/AQP1/TGFB2/PROC/SFN/KRT5/KRT17/FRZB/CHRND	35
BP	GO:0033993	response to lipid	18/274	133/4524	0.000960353	0.0334843	0.0293329	SCARB1/ALPL/NOD2/LY96/CD36/SCD/IL10/PTAFR/CD14/IL18/VDR/CXCL5/KANK2/LBP/GH1/AQP1/TGFB2/CCL2	18
BP	GO:0050673	epithelial cell proliferation	14/274	92/4524	0.00111575	0.0382646	0.0335205	SCARB1/PROK2/NOD2/ATP5IF1/CDKN2B/HLX/CCL5/FST/OSR2/SERPINF1/TGFB2/CCL2/SFN/KRT5	14
BP	GO:0022407	regulation of cell-cell adhesion	13/274	83/4524	0.00127064	0.042874	0.0375584	ZP3/IL12B/NOD2/ARG1/RNASE10/PLAUR/IL18/HLX/DMTN/SELP/PRKG1/SELE/IFNG	13
BP	GO:0050900	leukocyte migration	13/274	84/4524	0.00142354	0.0466139	0.0408346	S100A9/ZP3/S100A8/NOD2/MMP9/CX3CR1/CXCL5/CCL5/EDNRB/SELP/EMP2/SELE/CCL2	13
BP	GO:0007584	response to nutrient	5/274	15/4524	0.00142605	0.0466139	0.0408346	ALPL/CDKN2B/VDR/BGLAP/KANK2	5
BP	GO:0098609	cell-cell adhesion	18/274	138/4524	0.00148234	0.0477087	0.0417937	S100A9/ZP3/S100A8/IL12B/NOD2/ARG1/RNASE10/PLAUR/IL18/HLX/DMTN/CDH1/SELP/PRKG1/FBLIM1/CDHR1/SELE/IFNG	18
BP	GO:0045785	positive regulation of cell adhesion	13/274	85/4524	0.00159143	0.0504437	0.0441896	ZP3/IL12B/NOD2/RNASE10/PLAUR/IL18/HLX/DMTN/SELP/ALOX15/SELE/TGFB2/IFNG	13
BP	GO:0015850	organic hydroxy compound transport	9/274	47/4524	0.00170587	0.0532638	0.0466601	SCARB1/SLC6A2/CD36/EEPD1/SLC6A4/STRA6/SLC22A1/GH1/AQP1	9
BP	GO:0051094	positive regulation of developmental process	25/274	223/4524	0.00180175	0.0554304	0.0485581	CHI3L1/ZP3/CAPN3/GPC1/SMAD1/IL18/HLX/HOPX/DMTN/ELAPOR2/RAB7B/IL1A/FST/COL1A1/GH1/OSR2/PLS1/EMP2/SERPINF1/AQP1/TGFB2/PROC/IFNG/SFN/FRZB	25
BP	GO:0001817	regulation of cytokine production	19/274	152/4524	0.00183697	0.0556948	0.0487897	CHI3L1/ZP3/IL12B/ADRA2A/NOD2/LY96/TRIB2/CD36/ARG1/IL10/CD14/IL18/LAPTM4B/RAB7B/IL1A/LBP/LUM/TGFB2/IFNG	19
BP	GO:0010035	response to inorganic substance	13/274	87/4524	0.00197669	0.0590749	0.0517507	SOD2/ALPL/FBP1/CAPN3/MMP9/ATP2B4/CRIP1/PKD2/DMTN/EDNRB/IL1A/ALOX15/AQP1	13
BP	GO:0050678	regulation of epithelial cell proliferation	11/274	67/4524	0.00201822	0.0594664	0.0520937	NOD2/ATP5IF1/CDKN2B/HLX/CCL5/OSR2/SERPINF1/TGFB2/CCL2/SFN/KRT5	11
BP	GO:0042092	type 2 immune response	4/274	10/4524	0.0020663	0.0599306	0.0525004	NOD2/ARG1/IL18/HLX	4
BP	GO:0001775	cell activation	23/274	201/4524	0.00209127	0.0599306	0.0525004	ZP3/S100A12/IL12B/ADRA2A/NOD2/ARG1/IL10/CAPN3/CD79A/IKZF3/CX3CR1/IL18/CXCL5/HLX/NKG7/VWF/DMTN/LBP/PRKG1/EMP2/ZP2/IFNG/CTSV	23
BP	GO:0003013	circulatory system process	15/274	109/4524	0.00213177	0.0602656	0.0527938	ADRA2A/SLC1A1/ATP2B4/P2RY2/SNTA1/SCN1B/HOPX/EDNRB/OXTR/DDAH1/PRKG1/EMP2/COL1A2/GPR37L1/TGFB2	15
BP	GO:0050727	regulation of inflammatory response	12/274	78/4524	0.00227059	0.0633345	0.0554822	S100A9/ZP3/S100A8/NOD2/IL10/IL18/NKG7/ALOX15/CAMK2N1/PROC/IFNG/PTGES	12
BP	GO:0001816	cytokine production	19/274	155/4524	0.00231071	0.0636054	0.0557195	CHI3L1/ZP3/IL12B/ADRA2A/NOD2/LY96/TRIB2/CD36/ARG1/IL10/CD14/IL18/LAPTM4B/RAB7B/IL1A/LBP/LUM/TGFB2/IFNG	19
BP	GO:0035710	CD4-positive, alpha-beta T cell activation	6/274	24/4524	0.00248602	0.0667501	0.0584744	IL12B/IL18/HLX/NKG7/IFNG/CTSV	6
BP	GO:0030155	regulation of cell adhesion	17/274	133/4524	0.00248877	0.0667501	0.0584744	ZP3/IL12B/NOD2/ARG1/RNASE10/PLAUR/IL18/HLX/DMTN/SELP/PRKG1/ALOX15/SPRY4/COL1A1/SELE/TGFB2/IFNG	17
BP	GO:0031349	positive regulation of defense response	11/274	69/4524	0.0025714	0.0678971	0.0594791	S100A9/ZP3/S100A8/NOD2/ARG1/IL18/NKG7/KLRD1/CAMK2N1/COCH/IFNG	11
BP	GO:0032729	positive regulation of interferon-gamma production	5/274	17/4524	0.00265825	0.0678971	0.0594791	ZP3/IL12B/IL10/CD14/IL18	5
BP	GO:0050994	regulation of lipid catabolic process	5/274	17/4524	0.00265825	0.0678971	0.0594791	SCARB1/ADRA2A/HPGD/RETN/GH1	5
BP	GO:0032496	response to lipopolysaccharide	9/274	50/4524	0.00267352	0.0678971	0.0594791	SCARB1/NOD2/LY96/PTAFR/CD14/IL18/CXCL5/LBP/CCL2	9
BP	GO:0050793	regulation of developmental process	40/274	425/4524	0.00269381	0.0678971	0.0594791	CHI3L1/ZP3/TRIB2/CAPN3/MMP9/GPC1/SMAD1/IKZF3/ATP2B4/IL18/HLX/BGLAP/HOPX/DMTN/ELAPOR2/RAB7B/SLC6A4/EDNRB/SPEF1/IL1A/MYO10/FST/FN1/SPRY4/COL1A1/GH1/OSR2/PLS1/FBLIM1/EMP2/SERPINF1/AQP1/TGFB2/COCH/CCL2/PROC/IFNG/SFN/FRZB/CHN1	40
BP	GO:0002683	negative regulation of immune system process	11/274	70/4524	0.00289071	0.0719923	0.0630666	NOD2/ARG1/IL10/SH2D1A/CX3CR1/HLX/SERPING1/KLRD1/ALOX15/TGFB2/CCL2	11
BP	GO:0002228	natural killer cell mediated immunity	4/274	11/4524	0.00309371	0.0738822	0.0647222	SH2D1A/IL18/NKG7/KLRD1	4
BP	GO:0042267	natural killer cell mediated cytotoxicity	4/274	11/4524	0.00309371	0.0738822	0.0647222	SH2D1A/IL18/NKG7/KLRD1	4
BP	GO:0009612	response to mechanical stimulus	6/274	25/4524	0.00310785	0.0738822	0.0647222	CHI3L1/TMEM120A/GADD45A/COL1A1/AQP1/KRT5	6
BP	GO:0050777	negative regulation of immune response	6/274	25/4524	0.00310785	0.0738822	0.0647222	NOD2/ARG1/HLX/SERPING1/KLRD1/ALOX15	6
BP	GO:0014070	response to organic cyclic compound	17/274	136/4524	0.00316012	0.0742805	0.0650711	ALPL/NOD2/IL10/SMAD1/ATP2B4/IL18/VDR/DMTN/PRKCG/KANK2/GH1/AQP1/TGFB2/CCL2/NSG2/SCNN1A/HTR2A	17
BP	GO:0002697	regulation of immune effector process	11/274	71/4524	0.00324124	0.0753407	0.0659999	ZP3/NOD2/ARG1/IL10/CX3CR1/IL18/HLX/SERPING1/KLRD1/TGFB2/IFNG	11
BP	GO:0008015	blood circulation	14/274	103/4524	0.003341	0.0768063	0.0672837	ADRA2A/ATP2B4/P2RY2/SNTA1/SCN1B/HOPX/EDNRB/OXTR/DDAH1/PRKG1/EMP2/COL1A2/GPR37L1/TGFB2	14
BP	GO:0002709	regulation of T cell mediated immunity	5/274	18/4524	0.00350114	0.0785608	0.0688208	ZP3/NOD2/ARG1/IL18/KLRD1	5
BP	GO:0051341	regulation of oxidoreductase activity	5/274	18/4524	0.00350114	0.0785608	0.0688208	SCARB1/NOD2/ATP2B4/gzmA/IFNG	5
BP	GO:0010038	response to metal ion	9/274	52/4524	0.00352998	0.0785608	0.0688208	FBP1/CAPN3/MMP9/CRIP1/PKD2/DMTN/IL1A/ALOX15/AQP1	9
BP	GO:0007159	leukocyte cell-cell adhesion	11/274	72/4524	0.00362513	0.0798293	0.069932	S100A9/ZP3/S100A8/IL12B/NOD2/ARG1/IL18/HLX/SELP/SELE/IFNG	11
BP	GO:0001819	positive regulation of cytokine production	15/274	116/4524	0.0039398	0.0852043	0.0746406	CHI3L1/ZP3/IL12B/ADRA2A/NOD2/LY96/CD36/IL10/CD14/IL18/RAB7B/IL1A/LBP/LUM/IFNG	15
BP	GO:0071396	cellular response to lipid	13/274	94/4524	0.00397635	0.0852043	0.0746406	SCARB1/NOD2/LY96/PTAFR/CD14/IL18/VDR/CXCL5/KANK2/LBP/GH1/AQP1/CCL2	13
BP	GO:0007596	blood coagulation	9/274	53/4524	0.00403214	0.0852043	0.0746406	ADRA2A/F2RL2/SERPING1/VWF/DMTN/PROCR/PRKG1/PROS1/PROC	9
BP	GO:0007599	hemostasis	9/274	53/4524	0.00403214	0.0852043	0.0746406	ADRA2A/F2RL2/SERPING1/VWF/DMTN/PROCR/PRKG1/PROS1/PROC	9
BP	GO:0043067	regulation of programmed cell death	30/274	302/4524	0.00428371	0.0888008	0.0777911	S100A9/S100A8/PROK2/PRDX5/NOD2/CRYAB/GADD45A/IL10/CAPN3/MMP9/IKZF3/PLAUR/CCL5/CLU/PLA2G1B/EEF1A2/PRKCG/KANK2/GH1/CYCT/AQP1/TGFB2/gzmA/CCL2/PROC/IFNG/SFN/FRZB/TENT5B/FAIM2	30
BP	GO:0008544	epidermis development	8/274	44/4524	0.00428723	0.0888008	0.0777911	TGM3/ELAPOR2/ST14/FST/PLS1/TGFB2/SFN/KRT17	8
BP	GO:0033273	response to vitamin	4/274	12/4524	0.00442188	0.0898114	0.0786765	ALPL/VDR/BGLAP/KANK2	4
BP	GO:0070098	chemokine-mediated signaling pathway	4/274	12/4524	0.00442188	0.0898114	0.0786765	CCRL2/CX3CR1/CCL5/ACKR1	4
BP	GO:0050817	coagulation	9/274	54/4524	0.00458851	0.0922996	0.0808562	ADRA2A/F2RL2/SERPING1/VWF/DMTN/PROCR/PRKG1/PROS1/PROC	9
BP	GO:0050918	positive chemotaxis	6/274	27/4524	0.00468996	0.0934418	0.0818568	DEFB10/DEFB7/DEFB4A/DEFB1/EBD/LAP	6
BP	GO:0042981	regulation of apoptotic process	29/274	292/4524	0.00497828	0.0982506	0.0860693	S100A9/S100A8/PROK2/PRDX5/NOD2/CRYAB/GADD45A/IL10/CAPN3/MMP9/IKZF3/PLAUR/CCL5/CLU/PLA2G1B/EEF1A2/PRKCG/GH1/CYCT/AQP1/TGFB2/gzmA/CCL2/PROC/IFNG/SFN/FRZB/TENT5B/FAIM2	29
BP	GO:0071248	cellular response to metal ion	7/274	36/4524	0.00505871	0.0989048	0.0866425	FBP1/CAPN3/MMP9/PKD2/DMTN/ALOX15/AQP1	7
BP	GO:0043065	positive regulation of apoptotic process	14/274	108/4524	0.00516617	0.100071	0.0876637	S100A9/S100A8/GADD45A/IL10/MMP9/CLU/PLA2G1B/EEF1A2/CYCT/TGFB2/gzmA/CCL2/IFNG/FRZB	14
BP	GO:0006939	smooth muscle contraction	6/274	28/4524	0.00567225	0.108065	0.0946667	ADRA2A/PROK2/CHRM3/ATP2B4/EDNRB/PRKG1	6
BP	GO:0042060	wound healing	12/274	87/4524	0.00569783	0.108065	0.0946667	ADRA2A/F2RL2/SERPING1/VWF/DMTN/PROCR/IL1A/PRKG1/ALOX15/PROS1/AQP1/PROC	12
BP	GO:0006636	unsaturated fatty acid biosynthetic process	5/274	20/4524	0.00573384	0.108065	0.0946667	TBXAS1/SCD/ALOX15/FADS2/PTGES	5
BP	GO:0001818	negative regulation of cytokine production	7/274	37/4524	0.00592393	0.108598	0.0951339	NOD2/TRIB2/ARG1/IL10/LAPTM4B/TGFB2/IFNG	7
BP	GO:0002819	regulation of adaptive immune response	7/274	37/4524	0.00592393	0.108598	0.0951339	ZP3/NOD2/ARG1/IL18/HLX/KLRD1/ALOX15	7
BP	GO:0006915	apoptotic process	38/274	417/4524	0.00599144	0.108598	0.0951339	CHI3L1/S100A9/S100A8/PROK2/PRDX5/NOD2/CRYAB/GADD45A/TRPC5/IL10/CAPN3/MMP9/CIDEC/IKZF3/PLAUR/CRIP1/CCL5/CLU/MARCKS/PLA2G1B/GADD45G/EEF1A2/PRKCG/IL1A/KANK2/GH1/CYCT/AQP1/TGFB2/gzmA/CCL2/PROC/IFNG/TNS4/SFN/FRZB/TENT5B/FAIM2	38
BP	GO:0031341	regulation of cell killing	4/274	13/4524	0.00608681	0.108598	0.0951339	ARG1/CX3CR1/KLRD1/IFNG	4
BP	GO:0045428	regulation of nitric oxide biosynthetic process	4/274	13/4524	0.00608681	0.108598	0.0951339	IL10/ATP2B4/DDAH1/IFNG	4
BP	GO:0043068	positive regulation of programmed cell death	14/274	110/4524	0.00609117	0.108598	0.0951339	S100A9/S100A8/GADD45A/IL10/MMP9/CLU/PLA2G1B/EEF1A2/CYCT/TGFB2/gzmA/CCL2/IFNG/FRZB	14
BP	GO:0008219	cell death	41/274	459/4524	0.00612551	0.108598	0.0951339	CHI3L1/S100A9/S100A8/PROK2/PRDX5/NOD2/CRYAB/GADD45A/TRPC5/IL10/CAPN3/MMP9/CIDEC/IKZF3/PLAUR/CRIP1/NKG7/CCL5/CLU/MARCKS/PLA2G1B/GADD45G/EEF1A2/SPEF1/PRKCG/IL1A/KANK2/GH1/CYCT/EMP2/AQP1/TGFB2/gzmA/CCL2/PROC/IFNG/TNS4/SFN/FRZB/TENT5B/FAIM2	41
BP	GO:0012501	programmed cell death	39/274	432/4524	0.00629	0.110577	0.0968677	CHI3L1/S100A9/S100A8/PROK2/PRDX5/NOD2/CRYAB/GADD45A/TRPC5/IL10/CAPN3/MMP9/CIDEC/IKZF3/PLAUR/CRIP1/NKG7/CCL5/CLU/MARCKS/PLA2G1B/GADD45G/EEF1A2/PRKCG/IL1A/KANK2/GH1/CYCT/AQP1/TGFB2/gzmA/CCL2/PROC/IFNG/TNS4/SFN/FRZB/TENT5B/FAIM2	39
BP	GO:0046651	lymphocyte proliferation	9/274	57/4524	0.00662157	0.115436	0.101124	ZP3/IL12B/ARG1/IL10/CD79A/IKZF3/IL18/EMP2/IFNG	9
BP	GO:0010941	regulation of cell death	31/274	325/4524	0.00675929	0.116863	0.102374	S100A9/S100A8/PROK2/PRDX5/NOD2/CRYAB/GADD45A/IL10/CAPN3/MMP9/IKZF3/PLAUR/CCL5/CLU/PLA2G1B/EEF1A2/SPEF1/PRKCG/KANK2/GH1/CYCT/AQP1/TGFB2/gzmA/CCL2/PROC/IFNG/SFN/FRZB/TENT5B/FAIM2	31
BP	GO:0050729	positive regulation of inflammatory response	7/274	38/4524	0.00689517	0.118235	0.103576	S100A9/ZP3/S100A8/IL18/NKG7/CAMK2N1/IFNG	7
BP	GO:2000026	regulation of multicellular organismal development	24/274	234/4524	0.00700719	0.119179	0.104403	CHI3L1/CAPN3/MMP9/SMAD1/IKZF3/ATP2B4/IL18/HLX/BGLAP/HOPX/ELAPOR2/RAB7B/IL1A/FST/GH1/OSR2/EMP2/SERPINF1/AQP1/TGFB2/PROC/IFNG/SFN/FRZB	24
BP	GO:0043367	CD4-positive, alpha-beta T cell differentiation	5/274	21/4524	0.00716033	0.119835	0.104978	IL12B/IL18/HLX/IFNG/CTSV	5
BP	GO:1903557	positive regulation of tumor necrosis factor superfamily cytokine production	5/274	21/4524	0.00716033	0.119835	0.104978	NOD2/LY96/CD14/LBP/IFNG	5
BP	GO:0032943	mononuclear cell proliferation	9/274	58/4524	0.00743382	0.123425	0.108123	ZP3/IL12B/ARG1/IL10/CD79A/IKZF3/IL18/EMP2/IFNG	9
BP	GO:0032103	positive regulation of response to external stimulus	13/274	102/4524	0.00800004	0.130696	0.114492	S100A9/ZP3/S100A8/NOD2/ARG1/CD14/IL18/NKG7/CCL5/KLRD1/CAMK2N1/COCH/IFNG	13
BP	GO:0008360	regulation of cell shape	6/274	30/4524	0.00807463	0.130696	0.114492	DMTN/MYO10/FN1/FBLIM1/COCH/CCL2	6
BP	GO:0046631	alpha-beta T cell activation	6/274	30/4524	0.00807463	0.130696	0.114492	IL12B/IL18/HLX/NKG7/IFNG/CTSV	6
BP	GO:0050819	negative regulation of coagulation	4/274	14/4524	0.00812166	0.130696	0.114492	SERPING1/PRKG1/PROS1/PROC	4
BP	GO:0030595	leukocyte chemotaxis	8/274	49/4524	0.00839267	0.134027	0.11741	S100A9/S100A8/NOD2/CX3CR1/CXCL5/CCL5/EDNRB/CCL2	8
BP	GO:0009611	response to wounding	13/274	103/4524	0.00867302	0.137454	0.120412	ADRA2A/F2RL2/SERPING1/VWF/DMTN/PROCR/IL1A/PRKG1/ALOX15/PROS1/AQP1/TGFB2/PROC	13
BP	GO:0002367	cytokine production involved in immune response	5/274	22/4524	0.0088172	0.137654	0.120587	NOD2/ARG1/IL10/IL18/TGFB2	5
BP	GO:0002718	regulation of cytokine production involved in immune response	5/274	22/4524	0.0088172	0.137654	0.120587	NOD2/ARG1/IL10/IL18/TGFB2	5
BP	GO:0080134	regulation of response to stress	27/274	279/4524	0.00936501	0.143228	0.12547	S100A9/ZP3/S100A8/EFHD1/ADRA2A/NOD2/GADD45A/ARG1/IL10/ATP2B4/IL18/NKG7/PLCB1/CLU/SERPING1/DMTN/KLRD1/DDAH1/PRKG1/ALOX15/CAMK2N1/PROS1/TGFB2/COCH/PROC/IFNG/PTGES	27
BP	GO:0097529	myeloid leukocyte migration	8/274	50/4524	0.00948204	0.143228	0.12547	S100A9/S100A8/NOD2/CXCL5/CCL5/EDNRB/EMP2/CCL2	8
BP	GO:1903039	positive regulation of leukocyte cell-cell adhesion	8/274	50/4524	0.00948204	0.143228	0.12547	ZP3/IL12B/NOD2/IL18/HLX/SELP/SELE/IFNG	8
BP	GO:0009653	anatomical structure morphogenesis	41/274	471/4524	0.00950407	0.143228	0.12547	CHI3L1/ZP3/ALPL/PROK2/ANPEP/CAPN3/MMP9/SMAD1/HPGD/ATP2B4/IL18/HLX/CRISPLD2/SCN1B/HOPX/RAB25/DMTN/SLC6A4/SPEF1/IL1A/GCNT3/MYO10/SEMA3C/FST/FN1/SPRY4/COL1A1/OSR2/PLS1/FBLIM1/HOXA3/EMP2/COL1A2/AQP1/TGFB2/COCH/CCL2/KRT17/FRZB/CHN1/FAIM2	41
BP	GO:0051092	positive regulation of NF-kappaB transcription factor activity	6/274	31/4524	0.00951657	0.143228	0.12547	NOD2/SLCO3A1/CAPN3/IL18/CLU/RAB7B	6
BP	GO:0044057	regulation of system process	13/274	105/4524	0.0101522	0.150626	0.131952	ADRA2A/PROK2/CHRM3/ATP2B4/SNTA1/SCN1B/HOPX/EDNRB/PRKG1/GH1/EMP2/AQP1/TGFB2	13
BP	GO:0071407	cellular response to organic cyclic compound	13/274	105/4524	0.0101522	0.150626	0.131952	ALPL/SMAD1/ATP2B4/IL18/VDR/DMTN/KANK2/GH1/AQP1/CCL2/NSG2/SCNN1A/HTR2A	13
BP	GO:0071241	cellular response to inorganic substance	7/274	41/4524	0.0105194	0.151261	0.132507	FBP1/CAPN3/MMP9/PKD2/DMTN/ALOX15/AQP1	7
BP	GO:0003073	regulation of systemic arterial blood pressure	4/274	15/4524	0.0105564	0.151261	0.132507	EDNRB/DDAH1/EMP2/GPR37L1	4
BP	GO:0080164	regulation of nitric oxide metabolic process	4/274	15/4524	0.0105564	0.151261	0.132507	IL10/ATP2B4/DDAH1/IFNG	4
BP	GO:1990868	response to chemokine	4/274	15/4524	0.0105564	0.151261	0.132507	CCRL2/CX3CR1/CCL5/ACKR1	4
BP	GO:1990869	cellular response to chemokine	4/274	15/4524	0.0105564	0.151261	0.132507	CCRL2/CX3CR1/CCL5/ACKR1	4
BP	GO:0048639	positive regulation of developmental growth	5/274	23/4524	0.0107213	0.151547	0.132758	ZP3/CAPN3/HLX/HOPX/PLS1	5
BP	GO:0050818	regulation of coagulation	5/274	23/4524	0.0107213	0.151547	0.132758	SERPING1/DMTN/PRKG1/PROS1/PROC	5
BP	GO:0051050	positive regulation of transport	18/274	166/4524	0.0108153	0.15185	0.133023	ZP3/S100A8/NOD2/CAPN3/P2RY2/CLU/SCN1B/EEPD1/CA2/IL1A/GH1/AQP1/SELE/TGFB2/CCL2/IFNG/PTGES/SFN	18
BP	GO:0060326	cell chemotaxis	9/274	62/4524	0.0114647	0.159894	0.14007	S100A9/S100A8/NOD2/RAB13/CX3CR1/CXCL5/CCL5/EDNRB/CCL2	9
BP	GO:0010631	epithelial cell migration	10/274	73/4524	0.0117554	0.161791	0.141732	SCARB1/GADD45A/RAB13/MMP9/ATP2B4/RAB25/KANK2/EMP2/TGFB2/IFNG	10
BP	GO:0090132	epithelium migration	10/274	73/4524	0.0117554	0.161791	0.141732	SCARB1/GADD45A/RAB13/MMP9/ATP2B4/RAB25/KANK2/EMP2/TGFB2/IFNG	10
BP	GO:0006959	humoral immune response	7/274	42/4524	0.0119889	0.162681	0.142512	CFB/ZP3/NOD2/SH2D1A/CXCL5/SERPING1/PLA2G1B	7
BP	GO:0045927	positive regulation of growth	7/274	42/4524	0.0119889	0.162681	0.142512	ZP3/CAPN3/HLX/HOPX/PLS1/TGFB2/SFN	7
BP	GO:0031347	regulation of defense response	15/274	131/4524	0.0120534	0.162681	0.142512	S100A9/ZP3/S100A8/NOD2/ARG1/IL10/IL18/NKG7/KLRD1/ALOX15/CAMK2N1/COCH/PROC/IFNG/PTGES	15
BP	GO:1903037	regulation of leukocyte cell-cell adhesion	9/274	63/4524	0.0126885	0.163196	0.142963	ZP3/IL12B/NOD2/ARG1/IL18/HLX/SELP/SELE/IFNG	9
BP	GO:2000147	positive regulation of cell motility	13/274	108/4524	0.0127322	0.163196	0.142963	ZP3/ADRA2A/MMP9/RNASE10/CCL5/RAB25/DMTN/DEFB1/SEMA3C/COL1A1/AQP1/TGFB2/IFNG	13
BP	GO:0030856	regulation of epithelial cell differentiation	5/274	24/4524	0.0128884	0.163196	0.142963	MMP9/FST/PROC/SFN/FRZB	5
BP	GO:0032963	collagen metabolic process	5/274	24/4524	0.0128884	0.163196	0.142963	ADAMTS2/MFAP4/COL1A1/COL1A2/CTSV	5
BP	GO:0046632	alpha-beta T cell differentiation	5/274	24/4524	0.0128884	0.163196	0.142963	IL12B/IL18/HLX/IFNG/CTSV	5
BP	GO:0002822	regulation of adaptive immune response based on somatic recombination of immune receptors built from immunoglobulin superfamily domains	6/274	33/4524	0.012935	0.163196	0.142963	ZP3/NOD2/ARG1/IL18/HLX/KLRD1	6
BP	GO:0033002	muscle cell proliferation	6/274	33/4524	0.012935	0.163196	0.142963	MMP9/SMAD1/IL18/PRKG1/TGFB2/IFNG	6
BP	GO:0033559	unsaturated fatty acid metabolic process	6/274	33/4524	0.012935	0.163196	0.142963	TBXAS1/SCD/HPGD/ALOX15/FADS2/PTGES	6
BP	GO:0098657	import into cell	6/274	33/4524	0.012935	0.163196	0.142963	SLC6A2/CD36/SLC1A1/SLC6A4/SLC22A1/SCNN1A	6
BP	GO:0060429	epithelium development	20/274	195/4524	0.0133607	0.163196	0.142963	TGM3/RAB13/MMP9/SMAD1/MARCKS/RAB25/EDNRB/SPEF1/ST14/KANK2/SEMA3C/FST/PLS1/AQP1/TGFB2/PROC/SFN/KRT5/KRT17/FRZB	20
BP	GO:0002287	alpha-beta T cell activation involved in immune response	4/274	16/4524	0.0134176	0.163196	0.142963	IL12B/IL18/HLX/IFNG	4
BP	GO:0002293	alpha-beta T cell differentiation involved in immune response	4/274	16/4524	0.0134176	0.163196	0.142963	IL12B/IL18/HLX/IFNG	4
BP	GO:0002294	CD4-positive, alpha-beta T cell differentiation involved in immune response	4/274	16/4524	0.0134176	0.163196	0.142963	IL12B/IL18/HLX/IFNG	4
BP	GO:0006809	nitric oxide biosynthetic process	4/274	16/4524	0.0134176	0.163196	0.142963	IL10/ATP2B4/DDAH1/IFNG	4
BP	GO:0015908	fatty acid transport	4/274	16/4524	0.0134176	0.163196	0.142963	CD36/PLA2G1B/SLC43A3/PTGES	4
BP	GO:0032874	positive regulation of stress-activated MAPK cascade	4/274	16/4524	0.0134176	0.163196	0.142963	NOD2/GADD45A/PLCB1/TGFB2	4
BP	GO:0050832	defense response to fungus	4/274	16/4524	0.0134176	0.163196	0.142963	ARG1/CX3CR1/CATHL6/LAP	4
BP	GO:0010243	response to organonitrogen compound	18/274	170/4524	0.0136461	0.165016	0.144557	ALPL/NOD2/CD36/RAB13/MMP9/ATP2B4/BGLAP/DMTN/CA2/PRKCG/GPR173/COL1A1/GH1/COL1A2/AQP1/NSG2/SCNN1A/HTR2A	18
BP	GO:0010942	positive regulation of cell death	14/274	121/4524	0.0138081	0.166015	0.145432	S100A9/S100A8/GADD45A/IL10/MMP9/CLU/PLA2G1B/EEF1A2/CYCT/TGFB2/gzmA/CCL2/IFNG/FRZB	14
BP	GO:0071495	cellular response to endogenous stimulus	23/274	235/4524	0.0141006	0.168562	0.147664	ADRA2A/NOD2/RAB13/GPC1/CDKN2B/HPGD/ATP2B4/BGLAP/DMTN/ELAPOR2/CA2/KANK2/GPR173/FST/COL1A1/GH1/COL1A2/AQP1/TGFB2/CCL2/NSG2/SCNN1A/HTR2A	23
BP	GO:0097435	supramolecular fiber organization	17/274	159/4524	0.0149111	0.176584	0.154691	LIMK2/MSRB1/CD36/CAPN3/ADAMTS2/CLU/MARCKS/DSTN/FMOD/DMTN/SPEF1/ALOX15/COL1A1/EMP2/COL1A2/LUM/TGFB2	17
BP	GO:0006869	lipid transport	11/274	87/4524	0.0150249	0.176584	0.154691	SCARB1/CD36/TRPC5/CIDEC/PLA2G1B/EEPD1/STRA6/LBP/GH1/SLC43A3/PTGES	11
BP	GO:0060322	head development	11/274	87/4524	0.0150249	0.176584	0.154691	SMAD1/CX3CR1/CRISPLD2/PLCB1/SLC6A4/PRKG1/COL1A1/OSR2/AQP1/COL3A1/FAIM2	11
BP	GO:0030198	extracellular matrix organization	7/274	44/4524	0.0153633	0.178555	0.156418	CRISPLD2/ADAMTS2/FMOD/COL1A1/COL1A2/LUM/TGFB2	7
BP	GO:0045229	external encapsulating structure organization	7/274	44/4524	0.0153633	0.178555	0.156418	CRISPLD2/ADAMTS2/FMOD/COL1A1/COL1A2/LUM/TGFB2	7
BP	GO:0002449	lymphocyte mediated immunity	8/274	55/4524	0.0165663	0.186573	0.163441	ZP3/NOD2/ARG1/SH2D1A/IL18/NKG7/KLRD1/EMP2	8
BP	GO:0051047	positive regulation of secretion	8/274	55/4524	0.0165663	0.186573	0.163441	ZP3/S100A8/P2RY2/IL1A/GH1/AQP1/TGFB2/PTGES	8
BP	GO:0009620	response to fungus	4/274	17/4524	0.0167282	0.186573	0.163441	ARG1/CX3CR1/CATHL6/LAP	4
BP	GO:0030101	natural killer cell activation	4/274	17/4524	0.0167282	0.186573	0.163441	IL12B/IL18/NKG7/EMP2	4
BP	GO:0070304	positive regulation of stress-activated protein kinase signaling cascade	4/274	17/4524	0.0167282	0.186573	0.163441	NOD2/GADD45A/PLCB1/TGFB2	4
BP	GO:0090130	tissue migration	10/274	77/4524	0.0167842	0.186573	0.163441	SCARB1/GADD45A/RAB13/MMP9/ATP2B4/RAB25/KANK2/EMP2/TGFB2/IFNG	10
BP	GO:0040017	positive regulation of locomotion	13/274	112/4524	0.0169273	0.186573	0.163441	ZP3/ADRA2A/MMP9/RNASE10/CCL5/RAB25/DMTN/DEFB1/SEMA3C/COL1A1/AQP1/TGFB2/IFNG	13
BP	GO:0071417	cellular response to organonitrogen compound	13/274	112/4524	0.0169273	0.186573	0.163441	NOD2/RAB13/ATP2B4/BGLAP/DMTN/CA2/GPR173/COL1A1/COL1A2/AQP1/NSG2/SCNN1A/HTR2A	13
BP	GO:0071214	cellular response to abiotic stimulus	9/274	66/4524	0.0169449	0.186573	0.163441	EFHD1/GADD45A/CAPN3/MMP9/CRIP1/MFAP4/COL1A1/AQP1/SCNN1A	9
BP	GO:0104004	cellular response to environmental stimulus	9/274	66/4524	0.0169449	0.186573	0.163441	EFHD1/GADD45A/CAPN3/MMP9/CRIP1/MFAP4/COL1A1/AQP1/SCNN1A	9
BP	GO:0043062	extracellular structure organization	7/274	45/4524	0.017282	0.189288	0.16582	CRISPLD2/ADAMTS2/FMOD/COL1A1/COL1A2/LUM/TGFB2	7
BP	GO:0043154	negative regulation of cysteine-type endopeptidase activity involved in apoptotic process	5/274	26/4524	0.0180704	0.195872	0.171588	PRDX5/MMP9/PLAUR/AQP1/SFN	5
BP	GO:1990266	neutrophil migration	5/274	26/4524	0.0180704	0.195872	0.171588	S100A9/S100A8/NOD2/CXCL5/EMP2	5
BP	GO:0015849	organic acid transport	8/274	56/4524	0.0183474	0.19785	0.17332	SLC26A8/SLC6A9/CD36/SLC1A1/PLA2G1B/SLC7A14/SLC43A3/PTGES	8
BP	GO:0070661	leukocyte proliferation	9/274	67/4524	0.0185721	0.198575	0.173956	ZP3/IL12B/ARG1/IL10/CD79A/IKZF3/IL18/EMP2/IFNG	9
BP	GO:0002920	regulation of humoral immune response	3/274	10/4524	0.0191797	0.198575	0.173956	ZP3/NOD2/SERPING1	3
BP	GO:0006970	response to osmotic stress	3/274	10/4524	0.0191797	0.198575	0.173956	EFHD1/CAPN3/AQP1	3
BP	GO:0010718	positive regulation of epithelial to mesenchymal transition	3/274	10/4524	0.0191797	0.198575	0.173956	COL1A1/EMP2/TGFB2	3
BP	GO:0030857	negative regulation of epithelial cell differentiation	3/274	10/4524	0.0191797	0.198575	0.173956	MMP9/FST/FRZB	3
BP	GO:0034110	regulation of homotypic cell-cell adhesion	3/274	10/4524	0.0191797	0.198575	0.173956	PLAUR/DMTN/PRKG1	3
BP	GO:0043370	regulation of CD4-positive, alpha-beta T cell differentiation	3/274	10/4524	0.0191797	0.198575	0.173956	IL18/HLX/IFNG	3
BP	GO:0046638	positive regulation of alpha-beta T cell differentiation	3/274	10/4524	0.0191797	0.198575	0.173956	IL18/HLX/IFNG	3
BP	GO:0032944	regulation of mononuclear cell proliferation	7/274	46/4524	0.0193639	0.198575	0.173956	ZP3/IL12B/ARG1/IL10/IKZF3/IL18/IFNG	7
BP	GO:0050670	regulation of lymphocyte proliferation	7/274	46/4524	0.0193639	0.198575	0.173956	ZP3/IL12B/ARG1/IL10/IKZF3/IL18/IFNG	7
BP	GO:0002443	leukocyte mediated immunity	10/274	79/4524	0.0198265	0.202327	0.177242	ZP3/S100A12/NOD2/ARG1/SH2D1A/CX3CR1/IL18/NKG7/KLRD1/EMP2	10
BP	GO:0051241	negative regulation of multicellular organismal process	18/274	177/4524	0.019975	0.202853	0.177703	NOD2/TRIB2/GADD45A/ARG1/IL10/ATP2B4/HLX/LAPTM4B/SERPING1/ELAPOR2/SLC6A4/PRKG1/PROS1/SERPINF1/TGFB2/PROC/IFNG/FRZB	18
BP	GO:0002292	T cell differentiation involved in immune response	4/274	18/4524	0.0205074	0.204293	0.178964	IL12B/IL18/HLX/IFNG	4
BP	GO:0042100	B cell proliferation	4/274	18/4524	0.0205074	0.204293	0.178964	IL10/CD79A/IKZF3/IFNG	4
BP	GO:0046209	nitric oxide metabolic process	4/274	18/4524	0.0205074	0.204293	0.178964	IL10/ATP2B4/DDAH1/IFNG	4
BP	GO:0050891	multicellular organismal water homeostasis	4/274	18/4524	0.0205074	0.204293	0.178964	IL18/AQP1/SCNN1A/SFN	4
BP	GO:0050865	regulation of cell activation	12/274	103/4524	0.0207675	0.205903	0.180375	ZP3/IL12B/NOD2/ARG1/IL10/CAPN3/IKZF3/IL18/HLX/DMTN/PRKG1/IFNG	12
BP	GO:0046903	secretion	18/274	178/4524	0.0210387	0.207608	0.181869	ZP3/S100A8/S100A12/ADRA2A/CHRM3/P2RY2/NKG7/CCL5/PLA2G1B/DMTN/EDNRB/IL1A/GH1/AQP1/TGFB2/CCL8/IFNG/PTGES	18
BP	GO:0009719	response to endogenous stimulus	25/274	271/4524	0.021283	0.209	0.183088	ADRA2A/NOD2/CD36/IL10/RAB13/GPC1/CDKN2B/HPGD/ATP2B4/BGLAP/DMTN/ELAPOR2/CA2/KANK2/GPR173/FST/COL1A1/GH1/COL1A2/AQP1/TGFB2/CCL2/NSG2/SCNN1A/HTR2A	25
BP	GO:0043281	regulation of cysteine-type endopeptidase activity involved in apoptotic process	7/274	47/4524	0.0216154	0.209	0.183088	S100A9/S100A8/PRDX5/MMP9/PLAUR/AQP1/SFN	7
BP	GO:1903522	regulation of blood circulation	7/274	47/4524	0.0216154	0.209	0.183088	ADRA2A/ATP2B4/SNTA1/SCN1B/HOPX/EDNRB/TGFB2	7
BP	GO:0002682	regulation of immune system process	26/274	285/4524	0.0216341	0.209	0.183088	CFB/ZP3/IL12B/NOD2/LY96/ARG1/IL10/CD14/SH2D1A/CD79A/IKZF3/CX3CR1/IL18/HLX/ORM1/CCL5/SERPING1/KLRD1/RAB7B/SELP/ALOX15/SELE/TGFB2/COCH/CCL2/IFNG	26
BP	GO:0009887	animal organ morphogenesis	16/274	153/4524	0.0216792	0.209	0.183088	ALPL/HLX/SLC6A4/SPEF1/GCNT3/SEMA3C/FST/COL1A1/OSR2/PLS1/HOXA3/EMP2/COL1A2/AQP1/TGFB2/FRZB	16
BP	GO:0043086	negative regulation of catalytic activity	17/274	166/4524	0.0219952	0.211073	0.184904	A2M/PRDX5/TRIB2/GADD45A/MMP9/ATP5IF1/CDKN2B/PLAUR/ATP2B4/ANXA9/PPP1R1B/AQP1/TGFB2/gzmA/ITIH2/IFNG/SFN	17
BP	GO:0045321	leukocyte activation	17/274	167/4524	0.0231875	0.220683	0.193323	ZP3/S100A12/IL12B/NOD2/ARG1/IL10/CD79A/IKZF3/CX3CR1/IL18/CXCL5/HLX/NKG7/LBP/EMP2/IFNG/CTSV	17
BP	GO:0051093	negative regulation of developmental process	15/274	142/4524	0.0237592	0.220683	0.193323	TRIB2/MMP9/SMAD1/ATP2B4/IL18/HLX/HOPX/DMTN/ELAPOR2/SLC6A4/EDNRB/FST/SPRY4/SERPINF1/FRZB	15
BP	GO:0006814	sodium ion transport	7/274	48/4524	0.0240424	0.220683	0.193323	SNTA1/PKD2/SCN1B/SLC4A4/EDNRB/GH1/SCNN1A	7
BP	GO:0002706	regulation of lymphocyte mediated immunity	5/274	28/4524	0.0244678	0.220683	0.193323	ZP3/NOD2/ARG1/IL18/KLRD1	5
BP	GO:0032147	activation of protein kinase activity	5/274	28/4524	0.0244678	0.220683	0.193323	CHI3L1/ADRA2A/IL18/EMP2/TGFB2	5
BP	GO:0035725	sodium ion transmembrane transport	5/274	28/4524	0.0244678	0.220683	0.193323	SNTA1/PKD2/SCN1B/SLC4A4/SCNN1A	5
BP	GO:0001655	urogenital system development	8/274	59/4524	0.0245095	0.220683	0.193323	MMP9/SMAD1/EDNRB/GCNT3/KANK2/OSR2/SERPINF1/AQP1	8
BP	GO:0006940	regulation of smooth muscle contraction	4/274	19/4524	0.0247707	0.220683	0.193323	ADRA2A/PROK2/CHRM3/PRKG1	4
BP	GO:0030104	water homeostasis	4/274	19/4524	0.0247707	0.220683	0.193323	IL18/AQP1/SCNN1A/SFN	4
BP	GO:0030193	regulation of blood coagulation	4/274	19/4524	0.0247707	0.220683	0.193323	SERPING1/DMTN/PRKG1/PROS1	4
BP	GO:0071277	cellular response to calcium ion	4/274	19/4524	0.0247707	0.220683	0.193323	CAPN3/PKD2/DMTN/ALOX15	4
BP	GO:2001057	reactive nitrogen species metabolic process	4/274	19/4524	0.0247707	0.220683	0.193323	IL10/ATP2B4/DDAH1/IFNG	4
BP	GO:0002703	regulation of leukocyte mediated immunity	6/274	38/4524	0.0250518	0.220683	0.193323	ZP3/NOD2/ARG1/CX3CR1/IL18/KLRD1	6
BP	GO:0001910	regulation of leukocyte mediated cytotoxicity	3/274	11/4524	0.0252119	0.220683	0.193323	ARG1/CX3CR1/KLRD1	3
BP	GO:0010799	regulation of peptidyl-threonine phosphorylation	3/274	11/4524	0.0252119	0.220683	0.193323	CHI3L1/DMTN/GH1	3
BP	GO:0031670	cellular response to nutrient	3/274	11/4524	0.0252119	0.220683	0.193323	CDKN2B/VDR/KANK2	3
BP	GO:0032941	secretion by tissue	3/274	11/4524	0.0252119	0.220683	0.193323	CHRM3/P2RY2/AQP1	3
BP	GO:0046847	filopodium assembly	3/274	11/4524	0.0252119	0.220683	0.193323	DMTN/SPEF1/MYO10	3
BP	GO:0051291	protein heterooligomerization	3/274	11/4524	0.0252119	0.220683	0.193323	TMEM120A/PKD2/COL1A2	3
BP	GO:0055078	sodium ion homeostasis	3/274	11/4524	0.0252119	0.220683	0.193323	EDNRB/IL1A/SCNN1A	3
BP	GO:2000514	regulation of CD4-positive, alpha-beta T cell activation	3/274	11/4524	0.0252119	0.220683	0.193323	IL18/HLX/IFNG	3
BP	GO:1901698	response to nitrogen compound	19/274	195/4524	0.0256103	0.223236	0.195559	ALPL/NOD2/CD36/RAB13/MMP9/CHRM3/ATP2B4/BGLAP/DMTN/CA2/PRKCG/GPR173/COL1A1/GH1/COL1A2/AQP1/NSG2/SCNN1A/HTR2A	19
BP	GO:1901699	cellular response to nitrogen compound	14/274	131/4524	0.0259911	0.225616	0.197644	NOD2/RAB13/CHRM3/ATP2B4/BGLAP/DMTN/CA2/GPR173/COL1A1/COL1A2/AQP1/NSG2/SCNN1A/HTR2A	14
BP	GO:0035556	intracellular signal transduction	39/274	475/4524	0.0274243	0.236553	0.207225	CHI3L1/S100A9/S100A8/LBH/ADRA2A/NOD2/MAPK13/CD36/GADD45A/FBP1/PTAFR/CAPN3/RAB13/MMP9/SMAD1/PLAUR/ATP2B4/IL18/CRIP1/DLC1/PLCB1/CLU/DMTN/EDNRB/ASB2/DEFB1/KANK2/PRKG1/ALOX15/SPRY4/GH1/CYCT/COL1A2/AQP1/COL3A1/TGFB2/CCL2/ASB5/SFN	39
BP	GO:0045766	positive regulation of angiogenesis	5/274	29/4524	0.0281493	0.236553	0.207225	CHI3L1/SMAD1/IL1A/EMP2/AQP1	5
BP	GO:1904018	positive regulation of vasculature development	5/274	29/4524	0.0281493	0.236553	0.207225	CHI3L1/SMAD1/IL1A/EMP2/AQP1	5
BP	GO:2000117	negative regulation of cysteine-type endopeptidase activity	5/274	29/4524	0.0281493	0.236553	0.207225	PRDX5/MMP9/PLAUR/AQP1/SFN	5
BP	GO:0007162	negative regulation of cell adhesion	6/274	39/4524	0.0281557	0.236553	0.207225	ARG1/HLX/DMTN/PRKG1/SPRY4/COL1A1	6
BP	GO:0008016	regulation of heart contraction	6/274	39/4524	0.0281557	0.236553	0.207225	ATP2B4/SNTA1/SCN1B/HOPX/EDNRB/TGFB2	6
BP	GO:0008217	regulation of blood pressure	6/274	39/4524	0.0281557	0.236553	0.207225	EDNRB/OXTR/DDAH1/EMP2/COL1A2/GPR37L1	6
BP	GO:0051216	cartilage development	6/274	39/4524	0.0281557	0.236553	0.207225	SMAD1/BGN/COL1A1/OSR2/HOXA3/FRZB	6
BP	GO:0090066	regulation of anatomical structure size	11/274	96/4524	0.029292	0.239444	0.209757	ADRA2A/P2RY2/SNTA1/DSTN/DMTN/SLC6A4/EDNRB/PRKG1/ALOX15/PLS1/AQP1	11
BP	GO:0015833	peptide transport	7/274	50/4524	0.0294456	0.239444	0.209757	S100A8/ADRA2A/CCL5/CA2/GH1/AQP1/IFNG	7
BP	GO:0060548	negative regulation of cell death	19/274	198/4524	0.0294582	0.239444	0.209757	PROK2/PRDX5/NOD2/CRYAB/CAPN3/MMP9/PLAUR/CCL5/CLU/SPEF1/PRKCG/KANK2/GH1/AQP1/CCL2/PROC/SFN/TENT5B/FAIM2	19
BP	GO:0019233	sensory perception of pain	4/274	20/4524	0.0295299	0.239444	0.209757	TMEM120A/AQP1/CCL2/PTGES	4
BP	GO:0030593	neutrophil chemotaxis	4/274	20/4524	0.0295299	0.239444	0.209757	S100A9/S100A8/NOD2/CXCL5	4
BP	GO:0032760	positive regulation of tumor necrosis factor production	4/274	20/4524	0.0295299	0.239444	0.209757	NOD2/LY96/CD14/LBP	4
BP	GO:0042476	odontogenesis	4/274	20/4524	0.0295299	0.239444	0.209757	FST/COL1A1/OSR2/AQP1	4
BP	GO:0050830	defense response to Gram-positive bacterium	4/274	20/4524	0.0295299	0.239444	0.209757	NOD2/IL18/PLA2G1B/DEFB1	4
BP	GO:1900046	regulation of hemostasis	4/274	20/4524	0.0295299	0.239444	0.209757	SERPING1/DMTN/PRKG1/PROS1	4
BP	GO:0043069	negative regulation of programmed cell death	18/274	185/4524	0.029748	0.240281	0.210491	PROK2/PRDX5/NOD2/CRYAB/CAPN3/MMP9/PLAUR/CCL5/CLU/PRKCG/KANK2/GH1/AQP1/CCL2/PROC/SFN/TENT5B/FAIM2	18
BP	GO:0000165	MAPK cascade	15/274	147/4524	0.0312853	0.244682	0.214346	CHI3L1/LBH/ADRA2A/NOD2/MAPK13/CD36/GADD45A/SMAD1/IL18/PLCB1/ALOX15/SPRY4/GH1/TGFB2/CCL2	15
BP	GO:0045597	positive regulation of cell differentiation	15/274	147/4524	0.0312853	0.244682	0.214346	GPC1/SMAD1/IL18/HLX/HOPX/DMTN/RAB7B/COL1A1/EMP2/SERPINF1/TGFB2/PROC/IFNG/SFN/FRZB	15
BP	GO:0071345	cellular response to cytokine stimulus	15/274	147/4524	0.0312853	0.244682	0.214346	IL2RA/CHI3L1/ARG1/CCRL2/CX3CR1/IL18/CCL5/PLCB1/ACKR1/RAB7B/ALOX15/SPRY4/EFHC2/IFNG/PTGES	15
BP	GO:0007186	G protein-coupled receptor signaling pathway	16/274	160/4524	0.0314479	0.244682	0.214346	ADRA2A/PROK2/F2RL2/CHRM3/CCRL2/HPGD/CX3CR1/ATP2B4/P2RY2/CCL5/ACKR1/CA2/EDNRB/GPR173/TAC3/HTR2A	16
BP	GO:0045834	positive regulation of lipid metabolic process	6/274	40/4524	0.0315034	0.244682	0.214346	SCARB1/NOD2/EEF1A2/RETN/GH1/IFNG	6
BP	GO:0010812	negative regulation of cell-substrate adhesion	3/274	12/4524	0.0321419	0.244682	0.214346	DMTN/SPRY4/COL1A1	3
BP	GO:0015844	monoamine transport	3/274	12/4524	0.0321419	0.244682	0.214346	SLC6A2/SLC6A4/SLC22A1	3
BP	GO:0030195	negative regulation of blood coagulation	3/274	12/4524	0.0321419	0.244682	0.214346	SERPING1/PRKG1/PROS1	3
BP	GO:0033619	membrane protein proteolysis	3/274	12/4524	0.0321419	0.244682	0.214346	ADRA2A/IL10/IFNG	3
BP	GO:0046635	positive regulation of alpha-beta T cell activation	3/274	12/4524	0.0321419	0.244682	0.214346	IL18/HLX/IFNG	3
BP	GO:0046637	regulation of alpha-beta T cell differentiation	3/274	12/4524	0.0321419	0.244682	0.214346	IL18/HLX/IFNG	3
BP	GO:0070293	renal absorption	3/274	12/4524	0.0321419	0.244682	0.214346	EDNRB/GH1/AQP1	3
BP	GO:0072091	regulation of stem cell proliferation	3/274	12/4524	0.0321419	0.244682	0.214346	OSR2/HOXA3/SFN	3
BP	GO:0050731	positive regulation of peptidyl-tyrosine phosphorylation	5/274	30/4524	0.0321642	0.244682	0.214346	ADRA2A/NOD2/IL18/GH1/IFNG	5
BP	GO:0071706	tumor necrosis factor superfamily cytokine production	5/274	30/4524	0.0321642	0.244682	0.214346	NOD2/LY96/CD14/LBP/IFNG	5
BP	GO:1903555	regulation of tumor necrosis factor superfamily cytokine production	5/274	30/4524	0.0321642	0.244682	0.214346	NOD2/LY96/CD14/LBP/IFNG	5
BP	GO:0003018	vascular process in circulatory system	7/274	51/4524	0.0324321	0.245826	0.215348	ADRA2A/SLC1A1/P2RY2/SNTA1/EDNRB/DDAH1/PRKG1	7
BP	GO:0034097	response to cytokine	16/274	161/4524	0.0330729	0.249778	0.21881	IL2RA/CHI3L1/ARG1/CCRL2/CX3CR1/IL18/CCL5/PLCB1/ACKR1/RAB7B/ALOX15/SPRY4/EFHC2/SELE/IFNG/PTGES	16
BP	GO:0051346	negative regulation of hydrolase activity	10/274	86/4524	0.03367	0.253373	0.221959	A2M/PRDX5/MMP9/ATP5IF1/PLAUR/AQP1/TGFB2/gzmA/ITIH2/SFN	10
BP	GO:0010628	positive regulation of gene expression	22/274	242/4524	0.0344029	0.2572	0.225312	CHI3L1/ZP3/IL12B/ADRA2A/NOD2/LY96/CD36/IL10/CD14/SMAD1/KPNA7/IL18/RAB7B/SLC6A4/AICDA/IL1A/LBP/GH1/OSR2/LUM/IFNG/TENT5B	22
BP	GO:0048584	positive regulation of response to stimulus	35/274	425/4524	0.0345823	0.2572	0.225312	CHI3L1/CFB/S100A9/ZP3/S100A8/ADRA2A/NOD2/CD36/GADD45A/ARG1/MMP9/CD14/SH2D1A/CD79A/CDKN2B/PLAUR/IL18/HLX/NKG7/CCL5/PLCB1/CLU/SERPING1/DMTN/ELAPOR2/KLRD1/ALOX15/CAMK2N1/COL1A1/GH1/CYCT/COL3A1/TGFB2/COCH/IFNG	35
BP	GO:0030162	regulation of proteolysis	16/274	162/4524	0.0347589	0.2572	0.225312	S100A9/S100A8/A2M/ADRA2A/PRDX5/IL10/CAPN3/MMP9/PLAUR/CLU/PRKCG/GH1/AQP1/ITIH2/IFNG/SFN	16
BP	GO:0050776	regulation of immune response	16/274	162/4524	0.0347589	0.2572	0.225312	CFB/ZP3/NOD2/LY96/ARG1/CD14/SH2D1A/CD79A/IL18/HLX/SERPING1/KLRD1/RAB7B/ALOX15/COCH/IFNG	16
BP	GO:0070555	response to interleukin-1	4/274	21/4524	0.0347933	0.2572	0.225312	CHI3L1/PLCB1/SELE/PTGES	4
BP	GO:0002064	epithelial cell development	6/274	41/4524	0.0351007	0.258559	0.226502	RAB13/RAB25/EDNRB/PROC/SFN/FRZB	6
BP	GO:0070663	regulation of leukocyte proliferation	7/274	52/4524	0.0356148	0.261174	0.228793	ZP3/IL12B/ARG1/IL10/IKZF3/IL18/IFNG	7
BP	GO:0045596	negative regulation of cell differentiation	11/274	99/4524	0.0357054	0.261174	0.228793	TRIB2/MMP9/SMAD1/IL18/HLX/HOPX/DMTN/EDNRB/FST/SPRY4/FRZB	11
BP	GO:0032102	negative regulation of response to external stimulus	9/274	75/4524	0.0358839	0.261565	0.229136	NOD2/ARG1/IL10/SERPING1/KLRD1/PRKG1/PROS1/CCL2/PROC	9
BP	GO:0045861	negative regulation of proteolysis	10/274	87/4524	0.0360914	0.262164	0.229661	A2M/PRDX5/IL10/MMP9/PLAUR/PRKCG/GH1/AQP1/ITIH2/SFN	10
BP	GO:0061041	regulation of wound healing	5/274	31/4524	0.0365195	0.263444	0.230782	ADRA2A/SERPING1/DMTN/PRKG1/PROS1	5
BP	GO:0090087	regulation of peptide transport	5/274	31/4524	0.0365195	0.263444	0.230782	S100A8/ADRA2A/CCL5/CA2/IFNG	5
BP	GO:0001822	kidney development	7/274	53/4524	0.0389977	0.269408	0.236007	MMP9/SMAD1/EDNRB/GCNT3/KANK2/OSR2/AQP1	7
BP	GO:0051091	positive regulation of DNA-binding transcription factor activity	7/274	53/4524	0.0389977	0.269408	0.236007	NOD2/SLCO3A1/IL10/CAPN3/IL18/CLU/RAB7B	7
BP	GO:0051049	regulation of transport	28/274	329/4524	0.0391885	0.269408	0.236007	ZP3/S100A8/ADRA2A/NOD2/CRYAB/CAPN3/MMP9/P2RY2/CCL5/SNTA1/PKD2/CLU/SCN1B/RAB25/DMTN/EEPD1/CA2/IL1A/ALOX15/GH1/AQP1/SELE/TGFB2/CCL2/IFNG/PTGES/SFN/CABP1	28
BP	GO:0043066	negative regulation of apoptotic process	17/274	178/4524	0.0397541	0.269408	0.236007	PROK2/PRDX5/NOD2/CRYAB/CAPN3/MMP9/PLAUR/CCL5/CLU/PRKCG/GH1/AQP1/CCL2/PROC/SFN/TENT5B/FAIM2	17
BP	GO:0006778	porphyrin-containing compound metabolic process	3/274	13/4524	0.0399585	0.269408	0.236007	ALAS2/ATP5IF1/BDH2	3
BP	GO:0009065	glutamine family amino acid catabolic process	3/274	13/4524	0.0399585	0.269408	0.236007	PRODH/ATP2B4/DDAH1	3
BP	GO:0019730	antimicrobial humoral response	3/274	13/4524	0.0399585	0.269408	0.236007	NOD2/CXCL5/PLA2G1B	3
BP	GO:0030888	regulation of B cell proliferation	3/274	13/4524	0.0399585	0.269408	0.236007	IL10/IKZF3/IFNG	3
BP	GO:0042116	macrophage activation	3/274	13/4524	0.0399585	0.269408	0.236007	CX3CR1/LBP/IFNG	3
BP	GO:0042168	heme metabolic process	3/274	13/4524	0.0399585	0.269408	0.236007	ALAS2/ATP5IF1/BDH2	3
BP	GO:0046006	regulation of activated T cell proliferation	3/274	13/4524	0.0399585	0.269408	0.236007	IL12B/ARG1/IL18	3
BP	GO:0046328	regulation of JNK cascade	3/274	13/4524	0.0399585	0.269408	0.236007	NOD2/GADD45A/PLCB1	3
BP	GO:0050829	defense response to Gram-negative bacterium	3/274	13/4524	0.0399585	0.269408	0.236007	DEFB1/LBP/AQP1	3
BP	GO:0120162	positive regulation of cold-induced thermogenesis	3/274	13/4524	0.0399585	0.269408	0.236007	ALPL/IL18/OXTR	3
BP	GO:1900047	negative regulation of hemostasis	3/274	13/4524	0.0399585	0.269408	0.236007	SERPING1/PRKG1/PROS1	3
BP	GO:0032879	regulation of localization	33/274	401/4524	0.0399868	0.269408	0.236007	ZP3/S100A8/SCARB1/LIMK2/ADRA2A/NOD2/CRYAB/CAPN3/MMP9/ATP2B4/P2RY2/CCL5/SNTA1/PKD2/CLU/SCN1B/RAB25/DMTN/EEPD1/CA2/IL1A/ALOX15/GH1/PLS1/AQP1/SELE/TGFB2/CCL2/IFNG/PTGES/SFN/CABP1/KRT5	33
BP	GO:0022603	regulation of anatomical structure morphogenesis	15/274	152/4524	0.0404342	0.269408	0.236007	CHI3L1/SMAD1/ATP2B4/DMTN/SPEF1/IL1A/MYO10/FN1/SPRY4/FBLIM1/EMP2/AQP1/COCH/CCL2/CHN1	15
BP	GO:0050778	positive regulation of immune response	11/274	101/4524	0.0404949	0.269408	0.236007	CFB/ZP3/NOD2/SH2D1A/CD79A/IL18/HLX/SERPING1/KLRD1/COCH/IFNG	11
BP	GO:0001101	response to acid chemical	4/274	22/4524	0.0405658	0.269408	0.236007	ATP2B4/COL1A1/GH1/COL1A2	4
BP	GO:0048659	smooth muscle cell proliferation	4/274	22/4524	0.0405658	0.269408	0.236007	MMP9/IL18/PRKG1/IFNG	4
BP	GO:0048660	regulation of smooth muscle cell proliferation	4/274	22/4524	0.0405658	0.269408	0.236007	MMP9/IL18/PRKG1/IFNG	4
BP	GO:0050866	negative regulation of cell activation	4/274	22/4524	0.0405658	0.269408	0.236007	ARG1/IL10/HLX/PRKG1	4
BP	GO:0051261	protein depolymerization	4/274	22/4524	0.0405658	0.269408	0.236007	DSTN/DMTN/SPEF1/DNAJC6	4
BP	GO:1905954	positive regulation of lipid localization	4/274	22/4524	0.0405658	0.269408	0.236007	SCARB1/EEPD1/GH1/PTGES	4
BP	GO:2001244	positive regulation of intrinsic apoptotic signaling pathway	4/274	22/4524	0.0405658	0.269408	0.236007	S100A9/S100A8/CLU/CYCT	4
BP	GO:0002366	leukocyte activation involved in immune response	8/274	65/4524	0.0409101	0.269951	0.236482	S100A12/IL12B/CX3CR1/IL18/HLX/NKG7/LBP/IFNG	8
BP	GO:0001659	temperature homeostasis	5/274	32/4524	0.0412206	0.269951	0.236482	ALPL/IL18/IL1A/OXTR/PTGES	5
BP	GO:0006690	icosanoid metabolic process	5/274	32/4524	0.0412206	0.269951	0.236482	TBXAS1/HPGD/LTC4S/ALOX15/PTGES	5
BP	GO:0044706	multi-multicellular organism process	5/274	32/4524	0.0412206	0.269951	0.236482	PTAFR/MMP9/HPGD/EMP2/TEKT3	5
BP	GO:0001501	skeletal system development	10/274	89/4524	0.0412927	0.269951	0.236482	ALPL/MMP9/SMAD1/BGN/FST/COL1A1/OSR2/HOXA3/COL1A2/FRZB	10
BP	GO:0022604	regulation of cell morphogenesis	7/274	54/4524	0.0425848	0.276669	0.242367	DMTN/MYO10/FN1/SPRY4/FBLIM1/COCH/CCL2	7
BP	GO:2000116	regulation of cysteine-type endopeptidase activity	7/274	54/4524	0.0425848	0.276669	0.242367	S100A9/S100A8/PRDX5/MMP9/PLAUR/AQP1/SFN	7
BP	GO:0030335	positive regulation of cell migration	11/274	102/4524	0.0430499	0.278053	0.24358	ZP3/ADRA2A/MMP9/CCL5/RAB25/DMTN/SEMA3C/COL1A1/AQP1/TGFB2/IFNG	11
BP	GO:2001242	regulation of intrinsic apoptotic signaling pathway	6/274	43/4524	0.0430637	0.278053	0.24358	S100A9/S100A8/MMP9/PLAUR/CLU/CYCT	6
BP	GO:0007267	cell-cell signaling	22/274	248/4524	0.0434541	0.279711	0.245032	ADRA2A/SLC6A9/CHRM3/SH2D1A/TMEM198/CCL5/PKD2/SCN1B/TMEM88/EDNRB/SPEF1/COL1A1/GH1/AMOTL1/AQP1/CCL8/CCL2/IFNG/PTGES/FRZB/AMOTL2/CHRND	22
BP	GO:0002263	cell activation involved in immune response	8/274	66/4524	0.0442157	0.28374	0.248561	S100A12/IL12B/CX3CR1/IL18/HLX/NKG7/LBP/IFNG	8
BP	GO:0035295	tube development	19/274	208/4524	0.045453	0.290736	0.25469	CHI3L1/PROK2/ANPEP/SMAD1/HPGD/ATP2B4/IL18/HLX/ADAMTS2/MARCKS/HOPX/EDNRB/IL1A/SEMA3C/FN1/HOXA3/EMP2/AQP1/TGFB2	19
BP	GO:0030282	bone mineralization	5/274	33/4524	0.0462716	0.290736	0.25469	ALPL/BGLAP/ALOX15/OSR2/COL1A2	5
BP	GO:1903034	regulation of response to wounding	5/274	33/4524	0.0462716	0.290736	0.25469	ADRA2A/SERPING1/DMTN/PRKG1/PROS1	5
BP	GO:0072001	renal system development	7/274	55/4524	0.0463791	0.290736	0.25469	MMP9/SMAD1/EDNRB/GCNT3/KANK2/OSR2/AQP1	7
BP	GO:0002286	T cell activation involved in immune response	4/274	23/4524	0.0468488	0.290736	0.25469	IL12B/IL18/HLX/IFNG	4
BP	GO:0051101	regulation of DNA binding	4/274	23/4524	0.0468488	0.290736	0.25469	MMP9/PLAUR/gzmA/IFNG	4
BP	GO:0042327	positive regulation of phosphorylation	14/274	142/4524	0.0470762	0.290736	0.25469	CHI3L1/LIMK2/ADRA2A/NOD2/SLCO3A1/MMP9/PLAUR/ATP2B4/IL18/EEF1A2/GH1/EMP2/TGFB2/IFNG	14
BP	GO:0002440	production of molecular mediator of immune response	6/274	44/4524	0.0474375	0.290736	0.25469	NOD2/ARG1/IL10/IL18/AICDA/TGFB2	6
BP	GO:0031589	cell-substrate adhesion	6/274	44/4524	0.0474375	0.290736	0.25469	VWF/DMTN/ALOX15/SPRY4/COL1A1/EMP2	6
BP	GO:0050870	positive regulation of T cell activation	6/274	44/4524	0.0474375	0.290736	0.25469	ZP3/IL12B/NOD2/IL18/HLX/IFNG	6
BP	GO:0072330	monocarboxylic acid biosynthetic process	8/274	67/4524	0.0476927	0.290736	0.25469	TBXAS1/SCD/LTC4S/SDS/ALOX15/FADS2/GH1/PTGES	8
BP	GO:0001942	hair follicle development	3/274	14/4524	0.0486412	0.290736	0.25469	FST/TGFB2/KRT17	3
BP	GO:0022404	molting cycle process	3/274	14/4524	0.0486412	0.290736	0.25469	FST/TGFB2/KRT17	3
BP	GO:0022405	hair cycle process	3/274	14/4524	0.0486412	0.290736	0.25469	FST/TGFB2/KRT17	3
BP	GO:0032370	positive regulation of lipid transport	3/274	14/4524	0.0486412	0.290736	0.25469	EEPD1/GH1/PTGES	3
BP	GO:0043388	positive regulation of DNA binding	3/274	14/4524	0.0486412	0.290736	0.25469	MMP9/PLAUR/IFNG	3
BP	GO:0050798	activated T cell proliferation	3/274	14/4524	0.0486412	0.290736	0.25469	IL12B/ARG1/IL18	3
BP	GO:0051250	negative regulation of lymphocyte activation	3/274	14/4524	0.0486412	0.290736	0.25469	ARG1/IL10/HLX	3
BP	GO:0061045	negative regulation of wound healing	3/274	14/4524	0.0486412	0.290736	0.25469	SERPING1/PRKG1/PROS1	3
BP	GO:0071867	response to monoamine	3/274	14/4524	0.0486412	0.290736	0.25469	ATP2B4/NSG2/HTR2A	3
BP	GO:0071868	cellular response to monoamine stimulus	3/274	14/4524	0.0486412	0.290736	0.25469	ATP2B4/NSG2/HTR2A	3
BP	GO:0071869	response to catecholamine	3/274	14/4524	0.0486412	0.290736	0.25469	ATP2B4/NSG2/HTR2A	3
BP	GO:0071870	cellular response to catecholamine stimulus	3/274	14/4524	0.0486412	0.290736	0.25469	ATP2B4/NSG2/HTR2A	3
BP	GO:1903035	negative regulation of response to wounding	3/274	14/4524	0.0486412	0.290736	0.25469	SERPING1/PRKG1/PROS1	3
BP	GO:0046649	lymphocyte activation	13/274	130/4524	0.0495781	0.295491	0.258856	ZP3/IL12B/NOD2/ARG1/IL10/CD79A/IKZF3/IL18/HLX/NKG7/EMP2/IFNG/CTSV	13
CC	GO:0030312	external encapsulating structure	16/259	66/4802	2.42275e-07	2.89519e-05	2.71603e-05	ZP3/ALPL/MMP9/GPC1/ELN/CRISPLD2/BGN/ADAMTS2/CLU/VWF/FMOD/MFAP4/LUM/TGFB2/COCH/ZP2	16
CC	GO:0031012	extracellular matrix	16/259	66/4802	2.42275e-07	2.89519e-05	2.71603e-05	ZP3/ALPL/MMP9/GPC1/ELN/CRISPLD2/BGN/ADAMTS2/CLU/VWF/FMOD/MFAP4/LUM/TGFB2/COCH/ZP2	16
CC	GO:0062023	collagen-containing extracellular matrix	11/259	40/4802	5.193e-06	0.000413709	0.000388108	ZP3/GPC1/ELN/ADAMTS2/CLU/VWF/FMOD/MFAP4/LUM/COCH/ZP2	11
CC	GO:0005615	extracellular space	27/259	236/4802	0.000135547	0.00809892	0.00759775	CHI3L1/ZP3/IL12B/LY96/ARG1/IL10/MMP9/GPC1/GPX3/IL18/CLU/CMTM8/PLA2G1B/AOC3/IL1A/RETN/SAO/LBP/FN1/GH1/RBP4/AQP1/TGFB2/COCH/IFNG/CTSV/SCNN1A	27
CC	GO:0031226	intrinsic component of plasma membrane	18/259	142/4802	0.000542525	0.0259327	0.024328	SCARB1/NCF1/NOD2/LY96/GPC1/CD14/CCRL2/SLC1A1/PLAUR/PKD2/SCN1B/KLRD1/STRA6/SELP/RHAG/SELE/SCNN1A/CHRND	18
CC	GO:0042383	sarcolemma	7/259	32/4802	0.00128678	0.0512568	0.048085	DYSF/CAPN3/ATP2B4/BGN/SCN1B/SGCE/AQP1	7
CC	GO:0098590	plasma membrane region	26/259	266/4802	0.00202769	0.0692311	0.0649471	NOD2/CD36/CHRM3/ACE2/SLC1A1/SNTA1/PKD2/RAB25/DMTN/SLC4A4/SLC6A4/SPEF1/SLC22A1/MYO10/SPRY4/SGCE/EMP2/SLC43A3/AQP1/GPR37L1/SELE/CTSV/SCNN1A/HTR2A/CHRND/FAIM2	26
CC	GO:0016323	basolateral plasma membrane	8/259	47/4802	0.00322309	0.0802055	0.0752423	NOD2/CHRM3/PKD2/SLC4A4/SPEF1/SLC22A1/SLC43A3/AQP1	8
CC	GO:0045121	membrane raft	11/259	80/4802	0.00344321	0.0802055	0.0752423	CD36/GPC1/CD14/CD79A/ATP2B4/SLC6A4/EMP2/AQP1/SELE/HTR2A/FAIM2	11
CC	GO:0098857	membrane microdomain	11/259	80/4802	0.00344321	0.0802055	0.0752423	CD36/GPC1/CD14/CD79A/ATP2B4/SLC6A4/EMP2/AQP1/SELE/HTR2A/FAIM2	11
CC	GO:0009925	basal plasma membrane	8/259	48/4802	0.00369147	0.0802055	0.0752423	NOD2/CHRM3/PKD2/SLC4A4/SPEF1/SLC22A1/SLC43A3/AQP1	8
CC	GO:0045178	basal part of cell	8/259	49/4802	0.00421086	0.0803472	0.0753753	NOD2/CHRM3/PKD2/SLC4A4/SPEF1/SLC22A1/SLC43A3/AQP1	8
CC	GO:0031253	cell projection membrane	10/259	71/4802	0.00437035	0.0803472	0.0753753	CD36/PKD2/RAB25/DMTN/MYO10/SPRY4/SGCE/AQP1/GPR37L1/SCNN1A	10
CC	GO:0016324	apical plasma membrane	10/259	72/4802	0.00484045	0.0826334	0.0775199	CD36/ACE2/SLC1A1/SLC6A4/SPEF1/SLC22A1/EMP2/AQP1/CTSV/SCNN1A	10
CC	GO:0045177	apical part of cell	11/259	86/4802	0.00604012	0.0962392	0.0902839	CD36/ACE2/SLC1A1/PLAUR/SLC6A4/SPEF1/SLC22A1/EMP2/AQP1/CTSV/SCNN1A	11
CC	GO:0005887	integral component of plasma membrane	14/259	128/4802	0.0085133	0.12252	0.114938	SCARB1/NCF1/CCRL2/SLC1A1/PLAUR/PKD2/SCN1B/KLRD1/STRA6/SELP/RHAG/SELE/SCNN1A/CHRND	14
CC	GO:0031225	anchored component of membrane	6/259	34/4802	0.00871482	0.12252	0.114938	CA4/ALPL/NOD2/GPC1/CD14/PLAUR	6
CC	GO:0005771	multivesicular body	4/259	18/4802	0.013886	0.184376	0.172966	CD79A/LAPTM4B/ZP2/NSG2	4
CC	GO:0097729	9+2 motile cilium	6/259	39/4802	0.016889	0.212446	0.1993	SPATA6/ATP2B4/SPEF1/DEFB1/TEKT3/SCNN1A	6
CC	GO:0009986	cell surface	10/259	91/4802	0.0237024	0.283243	0.265716	SCARB1/NOD2/ATP5IF1/CD14/ACE2/CD79A/PLAUR/BGN/PLA2G1B/EMP2	10
CC	GO:0036126	sperm flagellum	5/259	33/4802	0.0301706	0.34337	0.322122	SPATA6/ATP2B4/DEFB1/TEKT3/SCNN1A	5
CC	GO:0005938	cell cortex	7/259	58/4802	0.0349813	0.380024	0.356508	SEPTIN11/SEPTIN5/MARCKS/DSTN/MYO10/PLS1/SELE	7
CC	GO:0043230	extracellular organelle	4/259	25/4802	0.0427636	0.407529	0.382311	ALPL/DEFB1/AQP1/SCNN1A	4
CC	GO:0065010	extracellular membrane-bounded organelle	4/259	25/4802	0.0427636	0.407529	0.382311	ALPL/DEFB1/AQP1/SCNN1A	4
CC	GO:0005903	brush border	3/259	15/4802	0.0435822	0.407529	0.382311	CD36/PLS1/AQP1	3
CC	GO:0031514	motile cilium	7/259	61/4802	0.0443337	0.407529	0.382311	SPATA6/ATP2B4/SPEF1/DEFB1/CCDC65/TEKT3/SCNN1A	7
MF	GO:0038023	signaling receptor activity	21/226	140/3892	4.22154e-05	0.00633231	0.00597681	SCARB1/NOD2/F2RL2/LY96/PTAFR/TREM1/CHRM3/CD79A/HPGD/PLAUR/CX3CR1/VDR/P2RY2/ACKR1/PROCR/EDNRB/STRA6/GPR37L1/SELE/NMUR2/CHRND	21
MF	GO:0060089	molecular transducer activity	21/226	140/3892	4.22154e-05	0.00633231	0.00597681	SCARB1/NOD2/F2RL2/LY96/PTAFR/TREM1/CHRM3/CD79A/HPGD/PLAUR/CX3CR1/VDR/P2RY2/ACKR1/PROCR/EDNRB/STRA6/GPR37L1/SELE/NMUR2/CHRND	21
MF	GO:1901618	organic hydroxy compound transmembrane transporter activity	5/226	11/3892	0.000218779	0.0218779	0.0206496	SLC6A2/SLC6A4/STRA6/RBP4/AQP1	5
MF	GO:0005126	cytokine receptor binding	10/226	49/3892	0.000395092	0.0296319	0.0279683	IL12B/CCRL2/IL18/CXCL5/CCL5/IL1A/DEFB1/GH1/TGFB2/IFNG	10
MF	GO:0015081	sodium ion transmembrane transporter activity	7/226	26/3892	0.000515632	0.0309379	0.029201	SLC6A2/SLC6A9/SLC1A1/SCN1B/SLC4A4/SLC6A4/SCNN1A	7
MF	GO:0015370	solute:sodium symporter activity	5/226	15/3892	0.0011733	0.0586652	0.0553717	SLC6A2/SLC6A9/SLC1A1/SLC4A4/SLC6A4	5
MF	GO:0005509	calcium ion binding	20/226	169/3892	0.00158817	0.0680645	0.0642433	S100A9/TGM3/EFHD1/ALPL/DYSF/MYL3/CAPN3/PLCD1/PLCB1/PLA2G1B/CDH1/SELP/RPH3A/PROS1/CABP2/PLS1/CDHR1/SELE/PROC/CABP1	20
MF	GO:0016209	antioxidant activity	7/226	32/3892	0.00195673	0.0733775	0.069258	SOD2/S100A9/S100A8/PRDX5/HP/GPX3/PTGES	7
MF	GO:0005102	signaling receptor binding	27/226	270/3892	0.00324889	0.108296	0.102216	ZP3/S100A8/OGN/IL12B/ADRA2A/LY96/IL10/CCRL2/PLAUR/IL18/CXCL5/CCL5/CMTM8/VWF/DMTN/ELAPOR2/IL1A/RETN/DEFB1/FST/MLN/GH1/TSHB/TAFA5/AQP1/TGFB2/IFNG	27
MF	GO:0004930	G protein-coupled receptor activity	10/226	65/3892	0.00379721	0.113916	0.107521	F2RL2/PTAFR/CHRM3/HPGD/CX3CR1/P2RY2/ACKR1/EDNRB/GPR37L1/NMUR2	10
MF	GO:0015294	solute:cation symporter activity	5/226	20/3892	0.00477057	0.130107	0.122802	SLC6A2/SLC6A9/SLC1A1/SLC4A4/SLC6A4	5
MF	GO:0042379	chemokine receptor binding	4/226	13/3892	0.00522097	0.130524	0.123197	CCRL2/CXCL5/CCL5/DEFB1	4
MF	GO:0004888	transmembrane signaling receptor activity	13/226	107/3892	0.00831823	0.181861	0.171651	F2RL2/PTAFR/CHRM3/CD79A/HPGD/CX3CR1/P2RY2/ACKR1/EDNRB/GPR37L1/SELE/NMUR2/CHRND	13
MF	GO:0005125	cytokine activity	6/226	32/3892	0.00908836	0.181861	0.171651	IL12B/IL10/IL18/CXCL5/CMTM8/TAFA5	6
MF	GO:1902936	phosphatidylinositol bisphosphate binding	4/226	15/3892	0.00909303	0.181861	0.171651	PLCD1/LAPTM4B/PLCB1/ALOX15	4
MF	GO:0008289	lipid binding	18/226	173/3892	0.0105286	0.197411	0.186328	S100A8/SCARB1/NCF1/ALOX5AP/DYSF/LY96/PTAFR/PLCD1/LTC4S/LAPTM4B/DLC1/PLCB1/STRA6/MYO10/RPH3A/LBP/ALOX15/RBP4	18
MF	GO:0046873	metal ion transmembrane transporter activity	9/226	65/3892	0.0118359	0.208868	0.197142	SLC6A2/SLC6A9/SLC1A1/PKD2/SCN1B/SLC4A4/SLC6A4/AQP1/SCNN1A	9
MF	GO:0003779	actin binding	10/226	80/3892	0.0163127	0.271878	0.256614	MSRB1/NOD2/SNTA1/MYLK/DSTN/DMTN/SLC6A4/SPEF1/MYO10/TNS4	10
MF	GO:0005201	extracellular matrix structural constituent	3/226	11/3892	0.0225255	0.326127	0.307819	ZP3/ELN/ZP2	3
MF	GO:0005546	phosphatidylinositol-4,5-bisphosphate binding	3/226	11/3892	0.0225255	0.326127	0.307819	PLCD1/PLCB1/ALOX15	3
MF	GO:0015293	symporter activity	5/226	29/3892	0.0238808	0.326127	0.307819	SLC6A2/SLC6A9/SLC1A1/SLC4A4/SLC6A4	5
MF	GO:0005516	calmodulin binding	7/226	50/3892	0.023916	0.326127	0.307819	ATP5IF1/ATP2B4/SNTA1/MYLK/MARCKS/CALD1/MYO10	7
MF	GO:0042277	peptide binding	7/226	51/3892	0.0264002	0.341807	0.322618	SCARB1/NOD2/CRIP1/EDNRB/TGFB2/PTGES/CABP1	7
MF	GO:1901981	phosphatidylinositol phosphate binding	5/226	30/3892	0.0273445	0.341807	0.322618	PLCD1/LAPTM4B/PLCB1/MYO10/ALOX15	5
MF	GO:0046914	transition metal ion binding	25/226	291/3892	0.0285121	0.342145	0.322937	SOD2/CA4/S100A8/MOCOS/CXXC5/TARS1/PDXK/TBXAS1/SCD/MMP9/GPC1/HBA/MARCHF3/VDR/CRIP1/ADAMTS2/CA2/PRKCG/AICDA/IL1A/SAO/DDAH1/ALOX15/CYP2E1/NR2F1	25
MF	GO:0019838	growth factor binding	4/226	21/3892	0.0303425	0.350105	0.33045	GPC1/HTRA1/COL1A1/COL1A2	4
MF	GO:0030545	signaling receptor regulator activity	13/226	129/3892	0.034955	0.360889	0.340629	ZP3/OGN/IL12B/IL10/IL18/CXCL5/CMTM8/RETN/FST/MLN/TSHB/TAFA5/TGFB2	13
MF	GO:0000981	DNA-binding transcription factor activity, RNA polymerase II-specific	9/226	78/3892	0.0352385	0.360889	0.340629	ETS2/BHLHE40/SMAD1/IKZF3/VDR/HLX/OSR2/NR2F1/CREB3L3	9
MF	GO:0033218	amide binding	8/226	66/3892	0.0355883	0.360889	0.340629	SCARB1/NOD2/CRIP1/LAPTM4B/EDNRB/TGFB2/PTGES/CABP1	8
MF	GO:0098772	molecular function regulator activity	32/226	401/3892	0.0360889	0.360889	0.340629	ZP3/OGN/IL12B/A2M/ALOX5AP/PRDX5/TRIB2/IL10/CAPN3/ATP5IF1/CDKN2B/ATP2B4/IL18/CXCL5/LTC4S/SNTA1/DLC1/PLCB1/CMTM8/SCN1B/PPP1R1B/RETN/FST/PRKG1/SPRY4/MLN/CABP2/TSHB/TAFA5/TGFB2/CCL8/ITIH2	32
MF	GO:0008092	cytoskeletal protein binding	15/226	162/3892	0.0470567	0.455388	0.429822	S100A8/MSRB1/NOD2/CAPN3/SNTA1/MYLK/DSTN/RAB25/DMTN/SLC6A4/SPEF1/MYO10/EPB41L5/FBLIM1/TNS4	15

## Sheet: KEGG
ID	Description	GeneRatio	BgRatio	pvalue	p.adjust	qvalue	geneID	Count
bta05146	Amoebiasis	24/494	117/9315	7.70111e-09	1.58735e-06	1.30716e-06		24
bta04640	Hematopoietic cell lineage	23/494	110/9315	1.07983e-08	1.58735e-06	1.30716e-06		23
bta04512	ECM-receptor interaction	20/494	90/9315	3.3559e-08	3.28878e-06	2.70827e-06		20
bta05144	Malaria	15/494	61/9315	4.38743e-07	3.22476e-05	2.65555e-05		15
bta05143	African trypanosomiasis	12/494	44/9315	1.92545e-06	9.77333e-05	8.04822e-05		12
bta04061	Viral protein interaction with cytokine and cytokine receptor	18/494	95/9315	1.99456e-06	9.77333e-05	8.04822e-05		18
bta04611	Platelet activation	20/494	122/9315	5.68207e-06	0.000238647	0.000196523		20
bta04610	Complement and coagulation cascades	17/494	94/9315	7.42014e-06	0.00027269	0.000224557		17
bta05150	Staphylococcus aureus infection	18/494	107/9315	1.15124e-05	0.000376071	0.00030969		18
bta04060	Cytokine-cytokine receptor interaction	37/494	335/9315	1.63587e-05	0.000480947	0.000396054		37
bta00590	Arachidonic acid metabolism	15/494	84/9315	2.9779e-05	0.000795911	0.000655423		15
bta05202	Transcriptional misregulation in cancer	25/494	200/9315	5.37965e-05	0.00131801	0.00108537		25
bta05321	Inflammatory bowel disease	13/494	71/9315	7.6783e-05	0.00173648	0.00142997		13
bta05152	Tuberculosis	24/494	205/9315	0.000211161	0.00443438	0.00365166		24
bta05332	Graft-versus-host disease	11/494	66/9315	0.000630816	0.012364	0.0101816		11
bta05140	Leishmaniasis	12/494	78/9315	0.000765246	0.0140614	0.0115794		12
bta04020	Calcium signaling pathway	27/494	265/9315	0.000822618	0.0142265	0.0117153		27
bta04080	Neuroactive ligand-receptor interaction	35/494	394/9315	0.00180289	0.0294472	0.0242494		35
bta04062	Chemokine signaling pathway	20/494	191/9315	0.00273933	0.0405802	0.0334172		20
bta04972	Pancreatic secretion	13/494	102/9315	0.00276056	0.0405802	0.0334172		13
bta04270	Vascular smooth muscle contraction	16/494	140/9315	0.00297051	0.0415872	0.0342465		16
bta04510	Focal adhesion	20/494	203/9315	0.00548015	0.0732347	0.0603078		20
bta05205	Proteoglycans in cancer	20/494	204/9315	0.00578554	0.0736185	0.0606239		20
bta04151	PI3K-Akt signaling pathway	32/494	379/9315	0.00600968	0.0736185	0.0606239		32
bta04612	Antigen processing and presentation	11/494	90/9315	0.00779586	0.0886939	0.0730383		11
bta04933	AGE-RAGE signaling pathway in diabetic complications	12/494	103/9315	0.00814536	0.0886939	0.0730383		12
bta04970	Salivary secretion	12/494	103/9315	0.00814536	0.0886939	0.0730383		12
bta05330	Allograft rejection	8/494	58/9315	0.0109391	0.114861	0.0945863		8
bta04940	Type I diabetes mellitus	8/494	60/9315	0.0133207	0.131244	0.108077		8
bta04666	Fc gamma R-mediated phagocytosis	11/494	97/9315	0.0133922	0.131244	0.108077		11
bta04360	Axon guidance	17/494	179/9315	0.0140834	0.133565	0.109989		17
bta05414	Dilated cardiomyopathy	11/494	99/9315	0.0154455	0.137585	0.1133		11
bta04921	Oxytocin signaling pathway	15/494	153/9315	0.0156372	0.137585	0.1133		15
bta05145	Toxoplasmosis	12/494	113/9315	0.0163757	0.137585	0.1133		12
bta04613	Neutrophil extracellular trap formation	21/494	240/9315	0.0163792	0.137585	0.1133		21
bta00592	alpha-Linolenic acid metabolism	5/494	29/9315	0.016971	0.138597	0.114133		5
bta04713	Circadian entrainment	11/494	101/9315	0.0177267	0.140379	0.1156		11
bta04390	Hippo signaling pathway	15/494	156/9315	0.0183754	0.140379	0.1156		15
bta04971	Gastric acid secretion	9/494	76/9315	0.0186217	0.140379	0.1156		9
bta04659	Th17 cell differentiation	12/494	116/9315	0.0197768	0.145216	0.119584		12
bta04650	Natural killer cell mediated cytotoxicity	15/494	158/9315	0.0203948	0.145216	0.119584		15
bta05418	Fluid shear stress and atherosclerosis	14/494	145/9315	0.0215549	0.145216	0.119584		14
bta00564	Glycerophospholipid metabolism	11/494	104/9315	0.0216066	0.145216	0.119584		11
bta05133	Pertussis	9/494	78/9315	0.021733	0.145216	0.119584		9
bta05410	Hypertrophic cardiomyopathy	10/494	92/9315	0.0234475	0.15319	0.12615		10
bta05323	Rheumatoid arthritis	11/494	106/9315	0.0245184	0.155197	0.127803		11
bta00591	Linoleic acid metabolism	6/494	43/9315	0.0248104	0.155197	0.127803		6
bta04964	Proximal tubule bicarbonate reclamation	4/494	22/9315	0.0266999	0.156731	0.129066		4
bta04657	IL-17 signaling pathway	10/494	94/9315	0.0267888	0.156731	0.129066		10
bta05222	Small cell lung cancer	10/494	94/9315	0.0267888	0.156731	0.129066		10
bta04010	MAPK signaling pathway	24/494	299/9315	0.0277033	0.156731	0.129066		24
bta05417	Lipid and atherosclerosis	20/494	238/9315	0.0277211	0.156731	0.129066		20
bta04621	NOD-like receptor signaling pathway	17/494	194/9315	0.0285472	0.158356	0.130404		17
bta00410	beta-Alanine metabolism	5/494	34/9315	0.0320539	0.174516	0.143712		5
bta05165	Human papillomavirus infection	27/494	352/9315	0.033819	0.180778	0.148868		27
bta04064	NF-kappa B signaling pathway	11/494	112/9315	0.0349568	0.183523	0.151129		11
bta04658	Th1 and Th2 cell differentiation	10/494	99/9315	0.0366049	0.188804	0.155478		10
bta04724	Glutamatergic synapse	11/494	114/9315	0.0390437	0.193723	0.159528		11
bta04145	Phagosome	15/494	172/9315	0.0395353	0.193723	0.159528		15
bta04514	Cell adhesion molecules	15/494	172/9315	0.0395353	0.193723	0.159528		15
bta04730	Long-term depression	7/494	61/9315	0.0415606	0.198957	0.163838		7
bta04550	Signaling pathways regulating pluripotency of stem cells	13/494	144/9315	0.0419569	0.198957	0.163838		13
bta05412	Arrhythmogenic right ventricular cardiomyopathy	8/494	76/9315	0.0473711	0.221065	0.182044		8
bta05217	Basal cell carcinoma	7/494	63/9315	0.0482101	0.221465	0.182374		7
