# Supplementary material for: Identification of diagnostic biomarkers of and immune cell infiltration analysis in bovine respiratory disease
Source: Front Vet Sci. 2025 Mar 5;12:1556676. doi: 10.3389/fvets.2025.1556676 (PMC11921050; doi:10.3389/fvets.2025.1556676)
Supplement: SUPPLEMENTARY TABLE 3 — GO and KEGG analysis results. [file Table_3.xlsx]

## Sheet: WGCNA
	module	genes
1	turquoise	ZYX
2	green	ZYG11A
3	turquoise	ZWINT
4	brown	ZSWIM9
5	brown	ZSWIM6
6	brown	ZSWIM5
7	purple	ZSWIM3
8	turquoise	ZSCAN31
9	red	ZSCAN30
10	grey	ZSCAN23
11	turquoise	ZSCAN12
12	blue	ZRANB3
13	blue	ZPBP2
14	turquoise	ZPBP
15	turquoise	ZP3
16	turquoise	ZP2
17	blue	ZNHIT3
18	brown	ZNHIT2
19	greenyellow	ZNFX1
20	brown	ZNF853
21	turquoise	ZNF839
22	blue	ZNF831
23	blue	ZNF827
24	turquoise	ZNF821
25	blue	ZNF814
26	blue	ZNF81
27	blue	ZNF805
28	grey	ZNF804A
29	turquoise	ZNF8
30	blue	ZNF793
31	pink	ZNF784
32	greenyellow	ZNF782
33	turquoise	ZNF775
34	blue	ZNF75A
35	magenta	ZNF750
36	red	ZNF74
37	blue	ZNF713
38	blue	ZNF711
39	turquoise	ZNF704
40	brown	ZNF697
41	blue	ZNF689
42	grey	ZNF684
43	black	ZNF683
44	blue	ZNF660
45	blue	ZNF652
46	magenta	ZNF641
47	brown	ZNF629
48	blue	ZNF621
49	grey	ZNF619
50	blue	ZNF618
51	turquoise	ZNF613
52	blue	ZNF609
53	turquoise	ZNF608
54	blue	ZNF605
55	turquoise	ZNF597
56	brown	ZNF580
57	turquoise	ZNF575
58	blue	ZNF570
59	grey	ZNF555
60	turquoise	ZNF554
61	turquoise	ZNF548
62	blue	ZNF541
63	grey	ZNF532
64	blue	ZNF529
65	blue	ZNF516
66	turquoise	ZNF514
67	turquoise	ZNF512B
68	greenyellow	ZNF503
69	grey	ZNF502
70	grey	ZNF484
71	greenyellow	ZNF473
72	yellow	ZNF470
73	turquoise	ZNF467
74	blue	ZNF462
75	brown	ZNF45
76	blue	ZNF449
77	blue	ZNF446
78	blue	ZNF445
79	turquoise	ZNF438
80	blue	ZNF436
81	blue	ZNF432
82	turquoise	ZNF423
83	blue	ZNF420
84	blue	ZNF404
85	turquoise	ZNF395
86	blue	ZNF391
87	grey	ZNF389
88	brown	ZNF385C
89	blue	ZNF385B
90	blue	ZNF367
91	green	ZNF366
92	blue	ZNF365
93	turquoise	ZNF362
94	blue	ZNF354C
95	turquoise	ZNF345
96	blue	ZNF322
97	blue	ZNF318
98	turquoise	ZNF311
99	turquoise	ZNF300
100	brown	ZNF296
101	brown	ZNF277
102	blue	ZNF276
103	turquoise	ZNF274
104	blue	ZNF268
105	turquoise	ZNF266
106	red	ZNF25
107	blue	ZNF24
108	turquoise	ZNF219
109	blue	ZNF214
110	grey	ZNF205
111	grey	ZNF19
112	turquoise	ZNF185
113	red	ZNF169
114	yellow	ZNF165
115	red	ZNF157
116	pink	ZNF135
117	turquoise	ZNF114
118	blue	ZMYND15
119	turquoise	ZMYND12
120	blue	ZMYND10
121	blue	ZMYM4
122	red	ZMYM3
123	red	ZMIZ2
124	blue	ZMIZ1
125	blue	ZMAT3
126	grey	ZMAT1
127	blue	ZKSCAN8
128	blue	ZKSCAN4
129	turquoise	ZKSCAN2
130	blue	ZKSCAN1
131	grey	ZIC2
132	blue	ZHX3
133	grey	ZFYVE28
134	blue	ZFYVE21
135	brown	ZFYVE16
136	turquoise	ZFR2
137	turquoise	ZFPM2
138	turquoise	ZFPM1
139	blue	ZFP82
140	turquoise	ZFP57
141	turquoise	ZFP37
142	turquoise	ZFP36
143	blue	ZFP30
144	grey	ZFP3
145	blue	ZFP14
146	turquoise	ZFHX3
147	blue	ZFAND2A
148	blue	ZEB2
149	turquoise	ZDHHC3
150	blue	ZDHHC23
151	turquoise	ZDHHC2
152	blue	ZDHHC19
153	brown	ZDHHC15
154	turquoise	ZDHHC14
155	turquoise	ZDHHC1
156	turquoise	ZCWPW1
157	blue	ZCCHC24
158	greenyellow	ZCCHC2
159	turquoise	ZCCHC14
160	turquoise	ZCCHC13
161	brown	ZCCHC12
162	blue	ZC3HAV1L
163	blue	ZC3HAV1
164	turquoise	ZC3H6
165	blue	ZC3H4
166	turquoise	ZC3H12D
167	brown	ZC3H12C
168	greenyellow	ZC2HC1C
169	pink	ZC2HC1B
170	blue	ZBTB6
171	blue	ZBTB5
172	red	ZBTB48
173	blue	ZBTB46
174	brown	ZBTB45
175	blue	ZBTB44
176	blue	ZBTB41
177	turquoise	ZBTB4
178	blue	ZBTB39
179	blue	ZBTB38
180	turquoise	ZBTB37
181	turquoise	ZBTB32
182	blue	ZBTB3
183	blue	ZBTB26
184	blue	ZBTB21
185	turquoise	ZBTB20
186	blue	ZBTB16
187	blue	ZBTB14
188	turquoise	ZBTB12
189	blue	ZBTB10
190	greenyellow	ZBP1
191	turquoise	ZBED8
192	blue	ZAR1L
193	turquoise	ZAP70
194	turquoise	ZAN
195	turquoise	YWHAQ
196	blue	YTHDC2
197	red	YPEL4
198	blue	YPEL2
199	blue	YPEL1
200	blue	YOD1
201	red	YJEFN3
202	grey	YIPF7
203	blue	YES1
204	blue	YDJC
205	grey	YBX2
206	blue	XYLT1
207	turquoise	XYLB
208	blue	XRN1
209	pink	XRCC3
210	blue	XRCC2
211	blue	XPO5
212	turquoise	XPNPEP2
213	red	XPC
214	turquoise	XKR8
215	pink	XKR7
216	turquoise	XKR5
217	blue	XIRP1
218	blue	XG
219	green	XDH
220	black	XCL1
221	turquoise	XAF1
222	greenyellow	WWTR1
223	blue	WWP1
224	turquoise	WWC3
225	brown	WWC2
226	grey	WTIP
227	black	WSCD2
228	blue	WSCD1
229	turquoise	WSB2
230	blue	WRN
231	greenyellow	WNT9A
232	brown	WNT5B
233	blue	WNT5A
234	greenyellow	WNT4
235	blue	WNT2B
236	magenta	WNT11
237	turquoise	WNT10B
238	turquoise	WNT10A
239	purple	WNK4
240	blue	WNK3
241	turquoise	WLS
242	turquoise	WIPI1
243	green	WIPF3
244	turquoise	WHRN
245	grey	WFIKKN2
246	blue	WFIKKN1
247	green	WFDC3
248	blue	WFDC2
249	grey	WFDC18
250	grey	WFDC1
251	brown	WEE2
252	yellow	WEE1
253	pink	WDR97
254	pink	WDR88
255	brown	WDR87
256	turquoise	WDR86
257	turquoise	WDR76
258	blue	WDR72
259	grey	WDR64
260	turquoise	WDR6
261	black	WDR59
262	grey	WDR49
263	turquoise	WDR45
264	grey	WDR38
265	pink	WDR36
266	black	WDR35
267	grey	WDR31
268	pink	WDR27
269	blue	WDR25
270	grey	WDR17
271	turquoise	WDPCP
272	turquoise	WDFY4
273	brown	WDFY3
274	green	WC1.3
275	green	WC1-12
276	grey	WC1
277	turquoise	WC-7
278	grey	WASF3
279	grey	WASF1
280	greenyellow	WARS1
281	grey	VXN
282	tan	VWF
283	turquoise	VWCE
284	blue	VWA8
285	yellow	VWA7
286	turquoise	VWA5B2
287	grey	VWA5B1
288	turquoise	VWA5A
289	turquoise	VWA3B
290	grey	VWA3A
291	turquoise	VWA2
292	turquoise	VWA1
293	turquoise	VTCN1
294	turquoise	VSX1
295	turquoise	VSTM5
296	grey	VSTM4
297	brown	VSTM2L
298	turquoise	VSTM1
299	grey	VSNL1
300	brown	VSIR
301	magenta	VSIG8
302	turquoise	VSIG4
303	grey	VSIG2
304	blue	VPS9D1
305	blue	VPS37D
306	blue	VPS13C
307	purple	VPREB3
308	purple	VPREB1
309	turquoise	VOPP1
310	grey	VNN3
311	turquoise	VNN2
312	turquoise	VNN1
313	turquoise	VMP1
314	blue	VMO1
315	turquoise	VLDLR
316	blue	VKORC1
317	blue	VIPR2
318	turquoise	VIL1
319	turquoise	VGLL4
320	blue	VGF
321	turquoise	VEPH1
322	brown	VEGFC
323	brown	VEGFB
324	yellow	VEGFA
325	turquoise	VDR
326	green	VCAN
327	turquoise	VCAM1
328	turquoise	VAV2
329	turquoise	VAT1L
330	turquoise	VASP
331	brown	VASN
332	pink	VASH2
333	tan	VASH1
334	blue	VANGL2
335	blue	VANGL1
336	brown	VAMP7
337	brown	VAMP5
338	red	VAMP1
339	blue	UVSSA
340	turquoise	UVRAG
341	blue	UTRN
342	turquoise	UST
343	blue	USP6NL
344	turquoise	USP54
345	brown	USP53
346	blue	USP50
347	blue	USP49
348	blue	USP45
349	turquoise	USP44
350	blue	USP35
351	brown	USP32
352	blue	USP31
353	greenyellow	USP25
354	blue	USP24
355	grey	USP2
356	greenyellow	USP18
357	blue	USP13
358	green	USHBP1
359	grey	USH1C
360	blue	USF3
361	brown	UROS
362	blue	UROC1
363	turquoise	UPP1
364	blue	UPK3BL1
365	pink	UPK3B
366	turquoise	UPK1B
367	red	UPK1A
368	green	UPB1
369	purple	UNKL
370	grey	UNC93A
371	grey	UNC80
372	grey	UNC5CL
373	magenta	UNC5B
374	grey	UNC5A
375	turquoise	UNC13B
376	turquoise	UNC13A
377	turquoise	UNC119
378	turquoise	ULK1
379	yellow	ULBP21
380	grey	ULBP17
381	grey	ULBP13
382	blue	UHRF1BP1
383	yellow	UHRF1
384	blue	UHMK1
385	pink	UGT8
386	brown	UGT3A2
387	grey	UGT1A1
388	turquoise	UGGT2
389	blue	UGGT1
390	brown	UEVLD
391	greenyellow	UCP3
392	yellow	UCHL3
393	grey	UCHL1
394	blue	UBXN7
395	brown	UBXN2A
396	brown	UBXN11
397	black	UBXN10
398	turquoise	UBTD1
399	red	UBR4
400	turquoise	UBE3D
401	brown	UBE2S
402	black	UBE2QL1
403	turquoise	UBE2L6
404	yellow	UBE2J1
405	turquoise	UBE2G1
406	turquoise	UBE2E3
407	yellow	UBE2C
408	turquoise	UBD
409	yellow	UBC
410	turquoise	UBASH3A
411	turquoise	UBAP1
412	turquoise	UBALD2
413	greenyellow	UBA7
414	red	UAP1L1
415	turquoise	UAP1
416	turquoise	UACA
417	blue	TYW3
418	blue	TYW1
419	turquoise	TYROBP
420	blue	TYRO3
421	yellow	TYMS
422	blue	TXNRD3
423	turquoise	TXNRD1
424	purple	TXNDC5
425	grey	TXNDC2
426	turquoise	TXNDC17
427	red	TXNDC16
428	magenta	TXLNB
429	turquoise	TXK
430	turquoise	TWIST2
431	grey	TWIST1
432	brown	TUT7
433	turquoise	TUT4
434	green	TUSC1
435	blue	TULP4
436	turquoise	TULP3
437	red	TULP2
438	grey	TUFT1
439	green	TUBB6
440	brown	TUBB4B
441	grey	TUBB4A
442	yellow	TUBB3
443	yellow	TUBB2B
444	brown	TUBB2A
445	tan	TUBB1
446	turquoise	TUBB
447	grey	TUBAL3
448	yellow	TUBA8
449	tan	TUBA4A
450	blue	TUBA3E
451	turquoise	TUBA1D
452	yellow	TUBA1C
453	blue	TUBA1A
454	blue	TUB
455	green	TTYH3
456	green	TTYH2
457	blue	TTYH1
458	blue	TTPAL
459	yellow	TTPA
460	turquoise	TTLL8
461	blue	TTLL7
462	grey	TTLL1
463	yellow	TTK
464	grey	TTC9B
465	turquoise	TTC8
466	grey	TTC7B
467	blue	TTC39B
468	grey	TTC39A
469	grey	TTC38
470	turquoise	TTC32
471	blue	TTC26
472	magenta	TTC25
473	blue	TTC23L
474	yellow	TTC22
475	red	TTC21A
476	blue	TTBK2
477	grey	TTBK1
478	pink	TSTD1
479	yellow	TST
480	grey	TSSK6
481	pink	TSSK4
482	yellow	TSSK3
483	blue	TSSK2
484	grey	TSSK1B
485	turquoise	TSPYL5
486	red	TSPOAP1
487	turquoise	TSPO
488	grey	TSPAN9
489	turquoise	TSPAN7
490	red	TSPAN4
491	turquoise	TSPAN33
492	turquoise	TSPAN32
493	turquoise	TSPAN2
494	purple	TSPAN18
495	tan	TSPAN17
496	brown	TSPAN15
497	turquoise	TSPAN13
498	blue	TSPAN11
499	grey	TSPAN1
500	grey	TSNAXIP1
501	red	TSNARE1
502	grey	TSKU
503	turquoise	TSKS
504	blue	TSHZ3
505	grey	TSHZ2
506	turquoise	TSHB
507	grey	TSGA10IP
508	turquoise	TSGA10
509	turquoise	TSC22D3
510	grey	TSACC
511	magenta	TRPV6
512	tan	TRPV4
513	turquoise	TRPV2
514	grey	TRPV1
515	grey	TRPM8
516	brown	TRPM6
517	blue	TRPM5
518	red	TRPM4
519	black	TRPM2
520	yellow	TRPC6
521	turquoise	TRPC5
522	turquoise	TRPC3
523	blue	TRPC1
524	yellow	TROAP
525	black	TRMT9B
526	blue	TRMT61A
527	pink	TRMT44
528	blue	TRMT10B
529	grey	TRIP6
530	yellow	TRIP13
531	turquoise	TRIP10
532	grey	TRIM9
533	grey	TRIM72
534	blue	TRIM7
535	blue	TRIM68
536	turquoise	TRIM66
537	greenyellow	TRIM6
538	blue	TRIM59
539	blue	TRIM58
540	greenyellow	TRIM5
541	green	TRIM47
542	turquoise	TRIM46
543	yellow	TRIM45
544	turquoise	TRIM44
545	magenta	TRIM29
546	turquoise	TRIM2
547	blue	TRIM15
548	turquoise	TRIM13
549	grey	TRIM10
550	turquoise	TRIB3
551	turquoise	TRIB2
552	turquoise	TRIB1
553	blue	TRERF1
554	turquoise	TREML2
555	tan	TREML1
556	brown	TREM2
557	turquoise	TREM1
558	turquoise	TRBV30
559	turquoise	TRBV3-1
560	grey	TRBV24-1
561	turquoise	TRBV15
562	blue	TRAV24
563	turquoise	TRAV16
564	black	TRAT1
565	greenyellow	TRANK1
566	purple	TRAM2
567	blue	TRAK2
568	yellow	TRAIP
569	turquoise	TRAF4
570	turquoise	TRAF3IP2
571	turquoise	TRAF3IP1
572	turquoise	TRABD2B
573	red	TRABD
574	turquoise	TRA2B
575	yellow	TPX2
576	grey	TPSB2
577	green	TPPP3
578	yellow	TPPP
579	blue	TPO
580	turquoise	TPMT
581	turquoise	TPM4
582	red	TPM2
583	grey	TPM1
584	grey	TPH2
585	grey	TPH1
586	turquoise	TPCN2
587	greenyellow	TPC3
588	yellow	TP63
589	blue	TP53TG5
590	turquoise	TP53RK
591	turquoise	TP53INP2
592	turquoise	TP53I3
593	red	TP53I13
594	red	TP53BP2
595	turquoise	TP53
596	turquoise	TOX2
597	blue	TOR4A
598	yellow	TOP2A
599	yellow	TOP1MT
600	red	TOP1
601	red	TONSL
602	turquoise	TOMT
603	pink	TOMM34
604	tan	TOM1L1
605	turquoise	TOGARAM2
606	turquoise	TOB2
607	blue	TOB1
608	yellow	TNXB
609	magenta	TNS4
610	green	TNS3
611	turquoise	TNS2
612	grey	TNS1
613	blue	TNRC6C
614	grey	TNR
615	purple	TNP2
616	red	TNNT3
617	greenyellow	TNNI3
618	blue	TNNI2
619	turquoise	TNN
620	purple	TNKS1BP1
621	blue	TNKS
622	turquoise	TNK1
623	grey	TNIP3
624	turquoise	TNIP2
625	yellow	TNFSF9
626	brown	TNFSF4
627	brown	TNFSF18
628	blue	TNFSF15
629	turquoise	TNFSF14
630	turquoise	TNFSF13B
631	green	TNFSF13
632	green	TNFSF12
633	grey	TNFSF11
634	blue	TNFSF10
635	blue	TNFRSF9
636	green	TNFRSF8
637	blue	TNFRSF6B
638	red	TNFRSF4
639	turquoise	TNFRSF21
640	green	TNFRSF1B
641	turquoise	TNFRSF1A
642	grey	TNFRSF19
643	purple	TNFRSF17
644	brown	TNFRSF13C
645	purple	TNFRSF13B
646	green	TNFRSF12A
647	turquoise	TNFRSF11A
648	grey	TNFRSF10D
649	turquoise	TNFAIP8L3
650	turquoise	TNFAIP8L1
651	turquoise	TNFAIP6
652	grey	TNFAIP3
653	green	TNFAIP2
654	blue	TMTC3
655	brown	TMTC2
656	blue	TMTC1
657	greenyellow	TMSB4
658	turquoise	TMPRSS9
659	turquoise	TMPRSS6
660	turquoise	TMPRSS3
661	turquoise	TMPRSS2
662	grey	TMPRSS13
663	yellow	TMPRSS11E
664	blue	TMPO
665	red	TMOD4
666	yellow	TMOD2
667	turquoise	TMIGD3
668	brown	TMIGD2
669	grey	TMEM91
670	turquoise	TMEM8B
671	turquoise	TMEM89
672	blue	TMEM88
673	pink	TMEM86B
674	blue	TMEM82
675	black	TMEM69
676	blue	TMEM64
677	yellow	TMEM63B
678	brown	TMEM62
679	turquoise	TMEM61
680	grey	TMEM59L
681	yellow	TMEM53
682	green	TMEM52
683	grey	TMEM51
684	grey	TMEM47
685	turquoise	TMEM44
686	turquoise	TMEM40
687	turquoise	TMEM38A
688	blue	TMEM35B
689	grey	TMEM35A
690	brown	TMEM33
691	grey	TMEM30C
692	pink	TMEM30B
693	blue	TMEM269
694	yellow	TMEM267
695	turquoise	TMEM266
696	brown	TMEM265
697	blue	TMEM263
698	pink	TMEM262
699	blue	TMEM258
700	brown	TMEM255B
701	grey	TMEM255A
702	turquoise	TMEM253
703	blue	TMEM249
704	blue	TMEM245
705	brown	TMEM240
706	turquoise	TMEM236
707	turquoise	TMEM235
708	turquoise	TMEM232
709	turquoise	TMEM231
710	turquoise	TMEM229B
711	blue	TMEM222
712	blue	TMEM220
713	blue	TMEM219
714	turquoise	TMEM217
715	blue	TMEM216
716	turquoise	TMEM213
717	blue	TMEM205
718	blue	TMEM202
719	turquoise	TMEM198
720	grey	TMEM196
721	pink	TMEM190
722	turquoise	TMEM189
723	turquoise	TMEM184B
724	magenta	TMEM184A
725	grey	TMEM182
726	red	TMEM179
727	turquoise	TMEM178A
728	blue	TMEM176B
729	red	TMEM176A
730	grey	TMEM171
731	brown	TMEM170B
732	brown	TMEM169
733	turquoise	TMEM164
734	turquoise	TMEM159
735	grey	TMEM158
736	turquoise	TMEM156
737	grey	TMEM151B
738	turquoise	TMEM151A
739	grey	TMEM150C
740	green	TMEM150B
741	turquoise	TMEM145
742	turquoise	TMEM144
743	blue	TMEM141
744	turquoise	TMEM140
745	grey	TMEM139
746	turquoise	TMEM134
747	magenta	TMEM132E
748	blue	TMEM132B
749	grey	TMEM132A
750	blue	TMEM126B
751	turquoise	TMEM121
752	turquoise	TMEM120A
753	grey	TMEM119
754	grey	TMEM117
755	brown	TMEM116
756	grey	TMEM114
757	brown	TMEM109
758	brown	TMEM107
759	tan	TMEM106A
760	turquoise	TMEM100
761	blue	TMED8
762	grey	TMCO2
763	turquoise	TMCC3
764	green	TMCC2
765	turquoise	TMC8
766	grey	TMC4
767	magenta	TMC2
768	turquoise	TMC1
769	grey	TMBIM7
770	green	TMBIM1
771	pink	TM7SF2
772	turquoise	TM6SF2
773	blue	TM4SF5
774	magenta	TM4SF1
775	turquoise	TLX2
776	turquoise	TLR9
777	blue	TLR5
778	turquoise	TLR4
779	blue	TLR3
780	turquoise	TLR2
781	turquoise	TLR10
782	grey	TLN2
783	turquoise	TLL2
784	turquoise	TLE6
785	turquoise	TLE2
786	purple	TLCD4
787	blue	TLCD3B
788	blue	TLCD2
789	turquoise	TLCD1
790	green	TKTL2
791	greenyellow	TKTL1
792	red	TJP3
793	green	TJP2
794	blue	TJP1
795	turquoise	TIRAP
796	turquoise	TINAGL1
797	brown	TIMP4
798	blue	TIMP3
799	turquoise	TIMP2
800	blue	TIMM8B
801	turquoise	TIMD4
802	turquoise	TIGIT
803	turquoise	TIGD3
804	turquoise	TIFAB
805	yellow	TIFA
806	turquoise	TIE1
807	yellow	TICRR
808	turquoise	TIAM2
809	brown	TIAM1
810	turquoise	THY1
811	purple	THUMPD2
812	grey	THSD7B
813	turquoise	THSD1
814	grey	THRSP
815	green	THRB
816	yellow	THOC7
817	turquoise	THNSL2
818	brown	THNSL1
819	brown	THEMIS2
820	blue	THEMIS
821	brown	THEM6
822	turquoise	THEG
823	grey	THBS4
824	green	THBS2
825	green	THBS1
826	turquoise	THBD
827	pink	THAP3
828	blue	THAP2
829	blue	THAP12
830	blue	TH
831	tan	TGM7
832	magenta	TGM6
833	turquoise	TGM3
834	tan	TGM2
835	turquoise	TGM1
836	blue	TGFBR3
837	brown	TGFBR1
838	turquoise	TGFBI
839	turquoise	TGFB2
840	brown	TGFB1I1
841	turquoise	TGFA
842	turquoise	TG
843	blue	TFRC
844	red	TFR2
845	turquoise	TFPI
846	turquoise	TFF2
847	turquoise	TFEC
848	brown	TFDP2
849	turquoise	TFB1M
850	grey	TFAP2C
851	blue	TFAM
852	turquoise	TEX9
853	grey	TEX38
854	grey	TEX29
855	turquoise	TEX2
856	turquoise	TEX15
857	red	TEX14
858	turquoise	TEX12
859	blue	TET3
860	brown	TET2
861	turquoise	TET1
862	blue	TES
863	red	TERT
864	grey	TERB1
865	yellow	TENT5C
866	magenta	TENT5B
867	turquoise	TENT5A
868	blue	TENM4
869	yellow	TENM1
870	brown	TEKT3
871	brown	TEKT2
872	grey	TEK
873	brown	TEDDM1
874	turquoise	TEDC1
875	black	TECTB
876	turquoise	TEC
877	turquoise	TEAD3
878	grey	TEAD2
879	turquoise	TEAD1
880	grey	TDRP
881	yellow	TDRKH
882	brown	TDRD9
883	turquoise	TDRD7
884	magenta	TDRD6
885	turquoise	TDRD10
886	purple	TDRD1
887	turquoise	TDO2
888	blue	TDH
889	turquoise	TCTN3
890	turquoise	TCTN2
891	turquoise	TCTN1
892	grey	TCTE3
893	grey	TCP11
894	green	TCN2
895	turquoise	TCN1
896	blue	TCIRG1
897	turquoise	TCIM
898	turquoise	TCF7L2
899	turquoise	TCF7L1
900	turquoise	TCF7
901	blue	TCF4
902	turquoise	TCF3
903	grey	TCF23
904	turquoise	TCF19
905	greenyellow	TCEAL1
906	turquoise	TCEA2
907	turquoise	TCAM1
908	turquoise	TCAF2
909	blue	TCAF1
910	turquoise	TBXAS1
911	brown	TBXA2R
912	red	TBX6
913	turquoise	TBX3
914	black	TBX21
915	red	TBX19
916	turquoise	TBX18
917	blue	TBX10
918	grey	TBR1
919	blue	TBL1XR1
920	black	TBKBP1
921	blue	TBCK
922	turquoise	TBCE
923	green	TBC1D9
924	brown	TBC1D8B
925	green	TBC1D8
926	blue	TBC1D32
927	turquoise	TBC1D30
928	brown	TBC1D23
929	grey	TBC1D21
930	turquoise	TBC1D19
931	blue	TBC1D16
932	green	TBC1D12
933	turquoise	TAX1BP3
934	turquoise	TASP1
935	red	TAS1R3
936	grey	TARS3
937	turquoise	TARS1
938	turquoise	TARP
939	turquoise	TARM1
940	turquoise	TAPT1
941	greenyellow	TAP
942	blue	TAOK1
943	blue	TANC2
944	brown	TANC1
945	turquoise	TAMALIN
946	turquoise	TALDO1
947	black	TAL1
948	magenta	TAGLN
949	turquoise	TAGAP
950	turquoise	TAFA5
951	turquoise	TAFA4
952	blue	TAF9B
953	grey	TAF7L
954	turquoise	TAF1B
955	blue	TADA3
956	grey	TACR2
957	turquoise	TACC3
958	magenta	TACC2
959	blue	TACC1
960	turquoise	TAC3
961	blue	TAB3
962	green	SYTL3
963	black	SYTL2
964	turquoise	SYT8
965	turquoise	SYT7
966	greenyellow	SYT5
967	turquoise	SYT4
968	red	SYT3
969	red	SYT2
970	purple	SYT17
971	black	SYT11
972	brown	SYP
973	grey	SYNPO2L
974	brown	SYNPO2
975	blue	SYNPO
976	grey	SYNM
977	tan	SYNJ2BP
978	blue	SYNJ2
979	green	SYNGR4
980	turquoise	SYNGR1
981	turquoise	SYNGAP1
982	turquoise	SYNE4
983	black	SYNE1
984	green	SYNDIG1L
985	pink	SYNC
986	turquoise	SYN3
987	grey	SYN2
988	blue	SYDE2
989	greenyellow	SYCP3
990	green	SYCP2L
991	brown	SYCP2
992	turquoise	SYCP1
993	brown	SYCE2
994	grey	SYBU
995	black	SVOPL
996	yellow	SV2C
997	turquoise	SV2B
998	red	SV2A
999	turquoise	SUV39H2
1000	yellow	SUV39H1
1001	grey	SUSD5
1002	turquoise	SUSD2
1003	turquoise	SUN2
1004	turquoise	SUMO3
1005	turquoise	SUMO2
1006	greenyellow	SULT6B1
1007	turquoise	SULT4A1
1008	turquoise	SULT2B1
1009	purple	SULT1C4
1010	greenyellow	SULT1C2
1011	turquoise	SULT1B1
1012	green	SULT1A1
1013	turquoise	SULF2
1014	purple	SULF1
1015	turquoise	SUGCT
1016	blue	SUFU
1017	turquoise	SUCNR1
1018	green	STYXL1
1019	brown	STYX
1020	turquoise	STYK1
1021	brown	STXBP6
1022	grey	STXBP5L
1023	blue	STXBP4
1024	grey	STXBP1
1025	brown	STX6
1026	turquoise	STX3
1027	turquoise	STX2
1028	black	STX1B
1029	grey	STX1A
1030	turquoise	STX11
1031	red	STX10
1032	blue	STUM
1033	grey	STS
1034	turquoise	STRIP2
1035	turquoise	STRC
1036	turquoise	STRBP
1037	tan	STRA8
1038	turquoise	STRA6
1039	brown	STPG4
1040	greenyellow	STPG2
1041	yellow	STPG1
1042	turquoise	STOX2
1043	grey	STOX1
1044	pink	STON2
1045	turquoise	STON1
1046	grey	STOML3
1047	turquoise	STOML1
1048	turquoise	STOM
1049	turquoise	STMN3
1050	turquoise	STMN1
1051	blue	STKLD1
1052	turquoise	STK39
1053	brown	STK38L
1054	green	STK32C
1055	grey	STK31
1056	turquoise	STK3
1057	blue	STK26
1058	pink	STK19
1059	yellow	STIL
1060	turquoise	STEAP4
1061	green	STEAP3
1062	grey	STEAP2
1063	turquoise	STEAP1
1064	turquoise	STBD1
1065	blue	STAU2
1066	turquoise	STAT5B
1067	turquoise	STAT3
1068	turquoise	STAT2
1069	greenyellow	STAT1
1070	purple	STARD13
1071	brown	STARD10
1072	brown	STAP2
1073	turquoise	STAMBPL1
1074	brown	STAM2
1075	grey	STAG3
1076	red	STAC3
1077	turquoise	STAC2
1078	grey	STAC
1079	pink	STAB2
1080	turquoise	STAB1
1081	turquoise	ST8SIA5
1082	brown	ST8SIA4
1083	blue	ST8SIA1
1084	turquoise	ST7
1085	pink	ST6GALNAC6
1086	turquoise	ST6GALNAC2
1087	turquoise	ST6GAL1
1088	turquoise	ST3GAL5
1089	turquoise	ST3GAL4
1090	turquoise	ST14
1091	turquoise	SSX5
1092	grey	SSTR3
1093	grey	SSTR2
1094	blue	SSTR1
1095	yellow	SSR4
1096	red	SSPO
1097	turquoise	SSPN
1098	black	SSLP1
1099	pink	SSH3
1100	brown	SSH2
1101	blue	SSH1
1102	grey	SSC5D
1103	grey	SSC4D
1104	turquoise	SS18L1
1105	turquoise	SRXN1
1106	yellow	SRSF12
1107	red	SRRM5
1108	turquoise	SRR
1109	yellow	SRPX
1110	turquoise	SRPK3
1111	brown	SRPK2
1112	turquoise	SRMS
1113	purple	SRM
1114	green	SRL
1115	turquoise	SRGN
1116	black	SRGAP3
1117	turquoise	SRGAP1
1118	turquoise	SREBF2
1119	green	SRD5A3
1120	yellow	SRD5A1
1121	pink	SRCIN1
1122	turquoise	SRC
1123	blue	SRBD1
1124	turquoise	SQOR
1125	turquoise	SQLE
1126	turquoise	SPX
1127	grey	SPTBN4
1128	brown	SPTBN2
1129	turquoise	SPTBN1
1130	yellow	SPTB
1131	turquoise	SPTAN1
1132	red	SPTA1
1133	turquoise	SPSB2
1134	turquoise	SPRY4
1135	grey	SPRY3
1136	black	SPRY2
1137	turquoise	SPRY1
1138	grey	SPRN
1139	grey	SPRED3
1140	green	SPRED1
1141	blue	SPR
1142	yellow	SPP1
1143	brown	SPOPL
1144	turquoise	SPON2
1145	turquoise	SPON1
1146	blue	SPOCK2
1147	brown	SPOCD1
1148	turquoise	SPNS3
1149	grey	SPNS2
1150	black	SPN
1151	green	SPIRE2
1152	turquoise	SPINT2
1153	brown	SPINT1
1154	blue	SPIN4
1155	turquoise	SPIDR
1156	blue	SPIC
1157	turquoise	SPIB
1158	turquoise	SPI1
1159	turquoise	SPHK1
1160	turquoise	SPESP1
1161	blue	SPEM1
1162	green	SPEG
1163	turquoise	SPEF2
1164	pink	SPEF1
1165	turquoise	SPECC1
1166	blue	SPDYA
1167	yellow	SPDL1
1168	turquoise	SPDEF
1169	purple	SPCS3
1170	yellow	SPC25
1171	yellow	SPC24
1172	turquoise	SPATS2L
1173	brown	SPATC1L
1174	turquoise	SPATC1
1175	turquoise	SPATA9
1176	turquoise	SPATA6L
1177	turquoise	SPATA6
1178	turquoise	SPATA46
1179	magenta	SPATA45
1180	blue	SPATA25
1181	yellow	SPATA21
1182	red	SPATA20
1183	grey	SPATA17
1184	turquoise	SPATA16
1185	grey	SPATA1
1186	grey	SPART
1187	grey	SPARCL1
1188	brown	SPARC
1189	pink	SPAM1
1190	blue	SPAG8
1191	yellow	SPAG5
1192	turquoise	SPAG4
1193	magenta	SPAG1
1194	grey	SPACA9
1195	grey	SPACA7
1196	pink	SPACA6
1197	brown	SPA17
1198	turquoise	SP7
1199	yellow	SP6
1200	blue	SP4
1201	greenyellow	SP140L
1202	blue	SP110
1203	grey	SOX8
1204	purple	SOX7
1205	turquoise	SOX6
1206	blue	SOX5
1207	blue	SOX4
1208	grey	SOX30
1209	turquoise	SOX18
1210	blue	SOX15
1211	green	SOX13
1212	green	SOX12
1213	turquoise	SOWAHD
1214	yellow	SOWAHB
1215	grey	SOST
1216	green	SORT1
1217	brown	SORL1
1218	pink	SORD
1219	turquoise	SORCS2
1220	red	SORBS3
1221	turquoise	SORBS2
1222	blue	SORBS1
1223	blue	SOGA1
1224	grey	SOD3
1225	turquoise	SOD2
1226	blue	SOCS7
1227	turquoise	SOCS6
1228	blue	SOCS4
1229	turquoise	SOCS3
1230	turquoise	SOCS2
1231	grey	SOCS1
1232	turquoise	SOBP
1233	turquoise	SOAT1
1234	green	SNX7
1235	blue	SNX5
1236	green	SNX33
1237	grey	SNX31
1238	brown	SNX30
1239	turquoise	SNX3
1240	blue	SNX29
1241	green	SNX24
1242	turquoise	SNX22
1243	grey	SNX21
1244	turquoise	SNX18
1245	turquoise	SNX15
1246	brown	SNX10
1247	turquoise	SNTG2
1248	brown	SNTB2
1249	blue	SNTB1
1250	turquoise	SNTA1
1251	red	SNRNP70
1252	turquoise	SNPH
1253	turquoise	SNN
1254	turquoise	SNED1
1255	black	SNCG
1256	grey	SNCB
1257	grey	SNCA
1258	grey	SNAP25
1259	yellow	SNAI3
1260	green	SNAI1
1261	turquoise	SMURF1
1262	blue	SMUG1
1263	yellow	SMTNL2
1264	grey	SMTNL1
1265	blue	SMTN
1266	turquoise	SMRP1
1267	turquoise	SMPDL3B
1268	turquoise	SMPDL3A
1269	turquoise	SMPD3
1270	tan	SMOX
1271	brown	SMOC2
1272	turquoise	SMO
1273	grey	SMIM6
1274	grey	SMIM5
1275	turquoise	SMIM32
1276	turquoise	SMIM3
1277	red	SMIM24
1278	purple	SMIM18
1279	grey	SMIM17
1280	grey	SMIM15
1281	blue	SMIM11A
1282	brown	SMIM10L1
1283	turquoise	SMIM10
1284	purple	SMIM1
1285	pink	SMG9
1286	blue	SMG1
1287	tan	SMCO1
1288	blue	SMC5
1289	blue	SMC4
1290	yellow	SMC2
1291	blue	SMC1A
1292	turquoise	SMARCA1
1293	turquoise	SMAP2
1294	blue	SMAD9
1295	green	SMAD6
1296	blue	SMAD3
1297	turquoise	SMAD1
1298	turquoise	SLX1A
1299	blue	SLK
1300	blue	SLIT3
1301	turquoise	SLIT1
1302	grey	SLFNL1
1303	brown	SLFN14
1304	blue	SLF2
1305	blue	SLCO5A1
1306	turquoise	SLCO4C1
1307	turquoise	SLCO4A1
1308	black	SLCO3A1
1309	grey	SLCO2B1
1310	grey	SLC9C1
1311	blue	SLC9B2
1312	grey	SLC9B1
1313	tan	SLC9A9
1314	blue	SLC9A7
1315	blue	SLC9A6
1316	red	SLC9A5
1317	red	SLC9A3R2
1318	green	SLC9A3
1319	turquoise	SLC8B1
1320	grey	SLC8A3
1321	brown	SLC8A1
1322	pink	SLC7A9
1323	blue	SLC7A8
1324	blue	SLC7A6
1325	grey	SLC7A4
1326	turquoise	SLC7A14
1327	grey	SLC7A11
1328	purple	SLC7A10
1329	blue	SLC7A1
1330	turquoise	SLC6A9
1331	turquoise	SLC6A6
1332	brown	SLC6A5
1333	turquoise	SLC6A4
1334	turquoise	SLC6A3
1335	turquoise	SLC6A20
1336	turquoise	SLC6A2
1337	grey	SLC6A19
1338	yellow	SLC6A17
1339	turquoise	SLC6A16
1340	purple	SLC6A15
1341	grey	SLC6A13
1342	purple	SLC6A12
1343	blue	SLC6A1
1344	turquoise	SLC66A3
1345	turquoise	SLC66A2
1346	blue	SLC66A1
1347	grey	SLC5A7
1348	turquoise	SLC5A6
1349	grey	SLC5A11
1350	turquoise	SLC5A10
1351	grey	SLC52A3
1352	grey	SLC51A
1353	grey	SLC4A9
1354	blue	SLC4A8
1355	blue	SLC4A7
1356	grey	SLC4A5
1357	blue	SLC4A4
1358	red	SLC4A3
1359	green	SLC4A11
1360	turquoise	SLC4A1
1361	turquoise	SLC49A4
1362	turquoise	SLC49A3
1363	turquoise	SLC48A1
1364	green	SLC46A2
1365	turquoise	SLC45A4
1366	turquoise	SLC45A3
1367	blue	SLC45A2
1368	grey	SLC44A4
1369	turquoise	SLC44A2
1370	brown	SLC44A1
1371	turquoise	SLC43A3
1372	turquoise	SLC43A2
1373	red	SLC43A1
1374	blue	SLC41A2
1375	turquoise	SLC40A1
1376	turquoise	SLC39A8
1377	blue	SLC39A6
1378	red	SLC39A5
1379	grey	SLC39A4
1380	purple	SLC39A2
1381	grey	SLC39A11
1382	blue	SLC38A8
1383	turquoise	SLC38A6
1384	green	SLC38A5
1385	black	SLC38A4
1386	grey	SLC38A11
1387	blue	SLC38A1
1388	turquoise	SLC37A2
1389	brown	SLC36A1
1390	grey	SLC35G2
1391	turquoise	SLC35D3
1392	blue	SLC35D1
1393	red	SLC34A3
1394	grey	SLC34A1
1395	green	SLC31A2
1396	greenyellow	SLC30A4
1397	brown	SLC2A9
1398	blue	SLC2A8
1399	brown	SLC2A4RG
1400	grey	SLC2A4
1401	turquoise	SLC2A3
1402	brown	SLC2A13
1403	turquoise	SLC2A11
1404	purple	SLC2A10
1405	grey	SLC29A4
1406	yellow	SLC29A1
1407	turquoise	SLC28A3
1408	red	SLC28A2
1409	blue	SLC28A1
1410	pink	SLC27A5
1411	pink	SLC27A3
1412	blue	SLC27A2
1413	grey	SLC26A9
1414	turquoise	SLC26A8
1415	blue	SLC26A7
1416	turquoise	SLC26A6
1417	turquoise	SLC26A3
1418	brown	SLC26A2
1419	turquoise	SLC26A11
1420	turquoise	SLC26A1
1421	blue	SLC25A53
1422	grey	SLC25A47
1423	blue	SLC25A46
1424	purple	SLC25A45
1425	red	SLC25A41
1426	brown	SLC25A39
1427	turquoise	SLC25A37
1428	grey	SLC25A35
1429	pink	SLC25A34
1430	turquoise	SLC25A33
1431	turquoise	SLC25A29
1432	pink	SLC25A28
1433	turquoise	SLC25A27
1434	turquoise	SLC25A24
1435	black	SLC25A20
1436	turquoise	SLC25A2
1437	turquoise	SLC25A17
1438	brown	SLC25A16
1439	yellow	SLC25A15
1440	turquoise	SLC25A12
1441	brown	SLC25A1
1442	turquoise	SLC24A5
1443	turquoise	SLC24A4
1444	turquoise	SLC24A3
1445	blue	SLC24A2
1446	grey	SLC24A1
1447	blue	SLC23A3
1448	blue	SLC23A2
1449	purple	SLC23A1
1450	turquoise	SLC22A7
1451	green	SLC22A4
1452	turquoise	SLC22A31
1453	turquoise	SLC22A23
1454	green	SLC22A18
1455	red	SLC22A17
1456	red	SLC22A15
1457	grey	SLC22A14
1458	turquoise	SLC22A1
1459	turquoise	SLC20A2
1460	turquoise	SLC20A1
1461	green	SLC1A5
1462	yellow	SLC1A4
1463	grey	SLC1A3
1464	turquoise	SLC1A1
1465	yellow	SLC19A3
1466	turquoise	SLC18B1
1467	grey	SLC18A3
1468	grey	SLC18A1
1469	blue	SLC17A9
1470	turquoise	SLC17A8
1471	grey	SLC17A7
1472	blue	SLC16A9
1473	turquoise	SLC16A7
1474	green	SLC16A5
1475	blue	SLC16A4
1476	turquoise	SLC16A3
1477	blue	SLC16A2
1478	blue	SLC16A14
1479	grey	SLC16A13
1480	turquoise	SLC16A12
1481	turquoise	SLC16A11
1482	blue	SLC16A10
1483	turquoise	SLC15A3
1484	black	SLC15A2
1485	blue	SLC15A1
1486	turquoise	SLC14A1
1487	turquoise	SLC13A5
1488	grey	SLC13A4
1489	turquoise	SLC13A3
1490	blue	SLC12A8
1491	green	SLC12A7
1492	blue	SLC12A6
1493	turquoise	SLC12A5
1494	turquoise	SLC12A4
1495	greenyellow	SLC12A3
1496	blue	SLC12A2
1497	green	SLC11A1
1498	blue	SLC10A7
1499	blue	SLC10A5
1500	pink	SLC10A1
1501	greenyellow	SLBP2
1502	turquoise	SLAMF9
1503	pink	SLAMF8
1504	black	SLAMF7
1505	yellow	SLAMF6
1506	blue	SKP2
1507	blue	SKIL
1508	brown	SKAP2
1509	yellow	SKA1
1510	blue	SIX5
1511	brown	SIVA1
1512	brown	SIRPB2
1513	green	SIRPB1
1514	brown	SIRPA
1515	turquoise	SIPA1L3
1516	green	SIPA1L2
1517	blue	SIPA1
1518	blue	SINHCAF
1519	turquoise	SIGLEC10
1520	greenyellow	SIGLEC1
1521	red	SIGIRR
1522	blue	SIDT1
1523	turquoise	SHROOM4
1524	yellow	SHROOM3
1525	grey	SHROOM2
1526	turquoise	SHROOM1
1527	grey	SHOX2
1528	grey	SHOC1
1529	blue	SHMT1
1530	green	SHISAL2B
1531	turquoise	SHISAL2A
1532	brown	SHISA8
1533	red	SHISA7
1534	green	SHISA5
1535	red	SHISA4
1536	yellow	SHISA3
1537	turquoise	SHFL
1538	brown	SHF
1539	brown	SHE
1540	grey	SHD
1541	purple	SHCBP1L
1542	yellow	SHCBP1
1543	grey	SHC4
1544	grey	SHC2
1545	turquoise	SHBG
1546	blue	SHB
1547	turquoise	SHANK3
1548	turquoise	SHANK2
1549	grey	SH3TC2
1550	turquoise	SH3RF3
1551	turquoise	SH3RF1
1552	turquoise	SH3PXD2B
1553	brown	SH3PXD2A
1554	grey	SH3GL3
1555	turquoise	SH3GL2
1556	blue	SH3D21
1557	brown	SH3D19
1558	green	SH3BP4
1559	blue	SH3BP2
1560	blue	SH3BGRL2
1561	tan	SH3BGRL
1562	grey	SH3BGR
1563	blue	SH2D7
1564	black	SH2D5
1565	turquoise	SH2D3A
1566	black	SH2D2A
1567	brown	SH2D1B
1568	black	SH2D1A
1569	blue	SGTB
1570	red	SGSM2
1571	turquoise	SGSM1
1572	turquoise	SGSH
1573	turquoise	SGPP2
1574	brown	SGPP1
1575	yellow	SGO1
1576	turquoise	SGMS2
1577	purple	SGK2
1578	turquoise	SGK1
1579	blue	SGCE
1580	turquoise	SGCB
1581	turquoise	SGCA
1582	brown	SFXN4
1583	turquoise	SFXN3
1584	blue	SFT2D2
1585	magenta	SFRP5
1586	turquoise	SFRP4
1587	turquoise	SFRP2
1588	magenta	SFRP1
1589	magenta	SFN
1590	pink	SFI1
1591	grey	SEZ6L2
1592	pink	SEZ6
1593	blue	SETMAR
1594	turquoise	SETD9
1595	blue	SETD7
1596	blue	SETD2
1597	blue	SETBP1
1598	turquoise	SESTD1
1599	blue	SESN3
1600	turquoise	SESN2
1601	blue	SERTAD2
1602	grey	SERPINI1
1603	blue	SERPINH1
1604	turquoise	SERPING1
1605	red	SERPINF2
1606	turquoise	SERPINF1
1607	yellow	SERPINE3
1608	turquoise	SERPINE2
1609	turquoise	SERPINE1
1610	blue	SERPIND1
1611	blue	SERPINC1
1612	greenyellow	SERPINB9
1613	grey	SERPINB8
1614	magenta	SERPINB5
1615	turquoise	SERPINB4
1616	turquoise	SERPINB2
1617	turquoise	SERPINB10
1618	blue	SERINC5
1619	turquoise	SERINC2
1620	blue	SERF1A
1621	turquoise	SERBP1
1622	blue	SERAC1
1623	turquoise	SEPTIN8
1624	turquoise	SEPTIN6
1625	turquoise	SEPTIN5
1626	grey	SEPTIN4
1627	yellow	SEPTIN3
1628	grey	SEPTIN12
1629	blue	SEPTIN11
1630	turquoise	SEPTIN10
1631	brown	SEPTIN1
1632	blue	SEPSECS
1633	turquoise	SENP2
1634	turquoise	SEMA7A
1635	turquoise	SEMA6C
1636	turquoise	SEMA6B
1637	grey	SEMA6A
1638	turquoise	SEMA5B
1639	turquoise	SEMA4D
1640	grey	SEMA4C
1641	turquoise	SEMA4A
1642	turquoise	SEMA3G
1643	yellow	SEMA3F
1644	brown	SEMA3C
1645	yellow	SEMA3B
1646	turquoise	SEMA3A
1647	blue	SEM1
1648	turquoise	SELPLG
1649	tan	SELP
1650	brown	SELL
1651	greenyellow	SELENOV
1652	grey	SELENOP
1653	green	SELENON
1654	turquoise	SELENOM
1655	blue	SELENOI
1656	magenta	SELENBP1
1657	yellow	SELE
1658	turquoise	SEL1L3
1659	blue	SECISBP2L
1660	purple	SEC24D
1661	brown	SEC16B
1662	tan	SEC14L5
1663	green	SEC14L4
1664	grey	SEC14L3
1665	purple	SEC11C
1666	turquoise	SDSL
1667	turquoise	SDS
1668	turquoise	SDR42E2
1669	magenta	SDR42E1
1670	turquoise	SDK2
1671	turquoise	SDK1
1672	purple	SDF2L1
1673	grey	SDCBP2
1674	brown	SDCBP
1675	turquoise	SDC4
1676	turquoise	SDC3
1677	magenta	SDC1
1678	red	SCX
1679	yellow	SCUBE3
1680	yellow	SCUBE2
1681	black	SCUBE1
1682	blue	SCRT2
1683	grey	SCRN3
1684	pink	SCRN2
1685	grey	SCRN1
1686	grey	SCRG1
1687	green	SCPEP1
1688	brown	SCP2D1
1689	red	SCNN1D
1690	turquoise	SCNN1A
1691	grey	SCN9A
1692	blue	SCN8A
1693	blue	SCN5A
1694	grey	SCN4B
1695	turquoise	SCN4A
1696	blue	SCN3A
1697	turquoise	SCN2B
1698	black	SCN1B
1699	purple	SCN11A
1700	turquoise	SCML4
1701	red	SCML2
1702	grey	SCML1
1703	turquoise	SCLT1
1704	blue	SCIN
1705	turquoise	SCIMP
1706	greenyellow	SCGB1C1
1707	grey	SCGB1A1
1708	green	SCG5
1709	red	SCG3
1710	turquoise	SCFD2
1711	grey	SCEL
1712	grey	SCD5
1713	turquoise	SCD
1714	pink	SCARF2
1715	turquoise	SCARF1
1716	turquoise	SCARB2
1717	turquoise	SCARB1
1718	grey	SCARA5
1719	blue	SCAPER
1720	turquoise	SCAP
1721	green	SCAMP5
1722	brown	SCAMP4
1723	blue	SCAI
1724	magenta	SBSN
1725	turquoise	SBNO2
1726	red	SBK2
1727	turquoise	SBK1
1728	blue	SBF2
1729	grey	SAXO2
1730	black	SAXO1
1731	blue	SATB2
1732	blue	SATB1
1733	brown	SAT2
1734	greenyellow	SASH1
1735	turquoise	SARS1
1736	blue	SARM1
1737	turquoise	SARDH
1738	yellow	SAPCD2
1739	turquoise	SAPCD1
1740	turquoise	SAP30
1741	pink	SAP25
1742	turquoise	SAO
1743	turquoise	SAMSN1
1744	blue	SAMHD1
1745	blue	SAMD8
1746	turquoise	SAMD4A
1747	black	SAMD3
1748	blue	SAMD15
1749	red	SAMD14
1750	brown	SAMD13
1751	red	SAMD11
1752	red	SAMD10
1753	turquoise	SALL4
1754	turquoise	SALL2
1755	turquoise	SAG
1756	blue	SACS
1757	pink	SAAL1
1758	black	S1PR5
1759	grey	S1PR3
1760	turquoise	S1PR2
1761	grey	S100B
1762	turquoise	S100A9
1763	turquoise	S100A8
1764	blue	S100A7
1765	green	S100A4
1766	magenta	S100A3
1767	magenta	S100A2
1768	magenta	S100A16
1769	magenta	S100A14
1770	brown	S100A13
1771	turquoise	S100A12
1772	turquoise	S100A11
1773	tan	S100A1
1774	turquoise	RYR1
1775	blue	RXFP2
1776	brown	RWDD3
1777	turquoise	RUSC2
1778	blue	RUSC1
1779	black	RUNX3
1780	blue	RUNX2
1781	turquoise	RUNX1T1
1782	black	RUNDC3B
1783	turquoise	RUNDC3A
1784	turquoise	RUM1
1785	turquoise	RUFY4
1786	greenyellow	RTP4
1787	grey	RTN4RL2
1788	brown	RTN4RL1
1789	blue	RTN4R
1790	turquoise	RTN4
1791	turquoise	RTN2
1792	brown	RTL9
1793	blue	RTL6
1794	turquoise	RTKN
1795	red	RTEL1
1796	tan	RSU1
1797	turquoise	RSRC1
1798	black	RSPO4
1799	turquoise	RSPO1
1800	blue	RSPH9
1801	turquoise	RSPH3
1802	turquoise	RSPH14
1803	red	RSPH10B
1804	turquoise	RSPH1
1805	yellow	RSKR
1806	blue	RSBN1
1807	greenyellow	RSAD2
1808	grey	RRP8
1809	yellow	RRM2
1810	turquoise	RRM1
1811	green	RRH
1812	purple	RRBP1
1813	turquoise	RRAS2
1814	grey	RRAGD
1815	turquoise	RRAGB
1816	grey	RRAD
1817	blue	RPUSD1
1818	red	RPS6KL1
1819	blue	RPS6KA6
1820	turquoise	RPS6KA5
1821	purple	RPS29
1822	turquoise	RPS26
1823	turquoise	RPS23
1824	turquoise	RPS2
1825	purple	RPP40
1826	yellow	RPP25
1827	turquoise	RPLP2
1828	turquoise	RPLP0
1829	yellow	RPL7
1830	yellow	RPL3L
1831	turquoise	RPL34
1832	turquoise	RPL22L1
1833	brown	RPL12
1834	blue	RPH3AL
1835	turquoise	RPH3A
1836	turquoise	RPGRIP1L
1837	grey	RPGRIP1
1838	grey	RPE65
1839	blue	RPA1
1840	turquoise	RP2
1841	turquoise	RORC
1842	blue	RORA
1843	turquoise	ROR2
1844	turquoise	ROR1
1845	turquoise	ROPN1L
1846	pink	ROGDI
1847	blue	ROCK2
1848	turquoise	ROBO4
1849	blue	RO60
1850	pink	RNLS
1851	turquoise	RNF39
1852	brown	RNF24
1853	blue	RNF224
1854	turquoise	RNF217
1855	brown	RNF208
1856	turquoise	RNF182
1857	purple	RNF175
1858	turquoise	RNF152
1859	yellow	RNF151
1860	brown	RNF150
1861	turquoise	RNF149
1862	brown	RNF144B
1863	blue	RNF144A
1864	green	RNF128
1865	blue	RNF125
1866	turquoise	RNF112
1867	grey	RND3
1868	brown	RND2
1869	black	RND1
1870	brown	RNASEH2A
1871	turquoise	RNASE6
1872	grey	RNASE4
1873	turquoise	RNASE2
1874	turquoise	RNASE13
1875	turquoise	RNASE12
1876	turquoise	RNASE10
1877	turquoise	RNASE1
1878	yellow	RMI2
1879	turquoise	RMDN2
1880	red	RLBP1
1881	tan	RIPOR3
1882	blue	RIPOR2
1883	magenta	RIPK4
1884	purple	RIN1
1885	turquoise	RIMS3
1886	grey	RIMS2
1887	turquoise	RIMKLB
1888	turquoise	RIMBP2
1889	tan	RILPL2
1890	black	RILPL1
1891	turquoise	RILP
1892	turquoise	RIDA
1893	grey	RIC3
1894	turquoise	RIBC2
1895	turquoise	RIBC1
1896	turquoise	RHPN2
1897	turquoise	RHPN1
1898	turquoise	RHOV
1899	grey	RHOU
1900	turquoise	RHOQ
1901	blue	RHOJ
1902	turquoise	RHOH
1903	turquoise	RHOD
1904	blue	RHOC
1905	brown	RHOBTB3
1906	purple	RHOBTB1
1907	green	RHEX
1908	turquoise	RHEBL1
1909	grey	RHCG
1910	green	RHBG
1911	turquoise	RHBDL3
1912	turquoise	RHBDL2
1913	blue	RHBDL1
1914	turquoise	RHBDD1
1915	turquoise	RHAG
1916	purple	RGSL1
1917	grey	RGS9BP
1918	purple	RGS9
1919	tan	RGS6
1920	grey	RGS4
1921	black	RGS3
1922	greenyellow	RGS20
1923	turquoise	RGS2
1924	tan	RGS18
1925	blue	RGS17
1926	turquoise	RGS16
1927	yellow	RGS13
1928	tan	RGS10
1929	grey	RGS1
1930	yellow	RGN
1931	yellow	RGMB
1932	turquoise	RGL1
1933	yellow	RGCC
1934	blue	RFX7
1935	blue	RFX5
1936	black	RFX4
1937	blue	RFX3
1938	green	RFX2
1939	blue	RFWD3
1940	turquoise	RFTN2
1941	pink	RFLNA
1942	turquoise	RFESD
1943	blue	RFC1
1944	blue	REV3L
1945	blue	RETREG1
1946	turquoise	RETN
1947	green	RET
1948	blue	RESF1
1949	turquoise	REPS2
1950	grey	REP15
1951	blue	REM2
1952	grey	RELN
1953	pink	RELL2
1954	brown	REL
1955	turquoise	REEP6
1956	tan	REEP2
1957	turquoise	REEP1
1958	grey	REELD1
1959	grey	RECK
1960	turquoise	REC8
1961	magenta	REC114
1962	yellow	RDM1
1963	pink	RDH5
1964	blue	RDH13
1965	yellow	RDH12
1966	turquoise	RD3
1967	turquoise	RCOR2
1968	brown	RCOR1
1969	purple	RCN2
1970	black	RCL1
1971	blue	RCAN3
1972	turquoise	RCAN2
1973	blue	RC3H2
1974	blue	RC3H1
1975	brown	RBSN
1976	tan	RBPMS2
1977	tan	RBPMS
1978	blue	RBPJ
1979	blue	RBP4
1980	turquoise	RBP1
1981	brown	RBM47
1982	grey	RBM44
1983	turquoise	RBM3
1984	blue	RBM20
1985	grey	RBM11
1986	blue	RBL1
1987	turquoise	RBKS
1988	turquoise	RBFOX3
1989	green	RBFOX2
1990	yellow	RBBP9
1991	red	RAX2
1992	grey	RAVER2
1993	purple	RASSF8
1994	brown	RASSF6
1995	green	RASSF4
1996	yellow	RASSF10
1997	green	RASL11B
1998	turquoise	RASL11A
1999	blue	RASL10A
[truncated: 4,945 more rows]
