# Supplementary material for: Identification of diagnostic biomarkers of and immune cell infiltration analysis in bovine respiratory disease
Source: Front Vet Sci. 2025 Mar 5;12:1556676. doi: 10.3389/fvets.2025.1556676 (PMC11921050; doi:10.3389/fvets.2025.1556676)
Supplement: SUPPLEMENTARY TABLE 4 — WGCNA analysis results. [file Table_4.xlsx]

## Sheet: LASSO
x
ZP3
TFPI
SV2B
SSX5
SLC26A8
RSPO1
PYGM
OSCAR
OLFM4
MYRFL
KPNA7
GGT5
FHDC1
FCGR2A
FBP1
DENND2A
CYSLTR1
CDKN1A
CA4
ADGRG3
