# Supplementary material for: Identification of diagnostic biomarkers of and immune cell infiltration analysis in bovine respiratory disease
Source: Front Vet Sci. 2025 Mar 5;12:1556676. doi: 10.3389/fvets.2025.1556676 (PMC11921050; doi:10.3389/fvets.2025.1556676)
Supplement: SUPPLEMENTARY TABLE 5 — LASSO algorithm analysis results. [file Table_5.xlsx]

## Sheet: RF
Top 30	MeanDecreaseGini
CCL2	2.45983
VEPH1	2.01469
ATP9A	1.85391
COX8B	1.83252
IL1R2	1.75369
SMAD1	1.74333
ALOX15	1.43613
CA4	1.37119
IL10	1.35124
ADGRE1	1.23049
DDAH1	1.14176
COL1A2	1.02351
MMP8	0.984563
CD163	0.957782
ZNF114	0.856321
PROK2	0.853742
ADGRG3	0.825611
KRT5	0.752136
GYPA	0.751413
IL12B	0.745128
KREMEN1	0.736142
KLRJ1	0.612374
CDKN1A	0.612357
SLC26A8	0.575614
LIPM	0.554339
GGT5	0.521344
KLF17	0.474112
CRTAC1	0.446913
HTR2A	0.436124
CDKN2B	0.432187
HOXA9	0.423181
SYT8	0.417365
CTNNA3	0.374529
IFITM3	0.314752
EIF4E3	0.311264
SBK1	0.303524
GNLY	0.115668
