# Supplementary material for: Identification of diagnostic biomarkers of and immune cell infiltration analysis in bovine respiratory disease
Source: Front Vet Sci. 2025 Mar 5;12:1556676. doi: 10.3389/fvets.2025.1556676 (PMC11921050; doi:10.3389/fvets.2025.1556676)
Supplement: SUPPLEMENTARY TABLE 6 — RF algorithm analysis results. [file Table_6.xlsx]

## Sheet: ADGRG3.KEGGgsea
ID	Description	setSize	enrichmentScore	NES	pvalue	p.adjust	qvalue	rank	leading_edge	core_enrichment
bta04621	NOD-like receptor signaling pathway	73	0.538609	2.45984	3.62808e-09	1.04489e-06	7.67626e-07	1639	tags=59%, list=24%, signal=45%	539974/444867/444881/535327/529195/282846/281536/781426/513939/514547/509587/317651/539780/281037/536656/282152/282258/281832/281249/511023/287026/493720/512480/522018/281251/768054/538639/282531/282165/528166/317650/338039/281743/281105/281043/280828/654488/510080/282167/403090/529660/282291/519922
bta04613	Neutrophil extracellular trap formation	80	0.500437	2.32526	7.80684e-08	1.12418e-05	8.25881e-06	2108	tags=64%, list=30%, signal=45%	281345/535327/282227/617434/510434/281536/507859/506900/513939/317651/517559/281037/493645/287026/787269/281534/616868/519935/515011/280958/104975684/504977/508161/782652/788250/281486/282165/535742/100297758/317650/338039/282642/282001/541108/280986/519899/281346/282167/532865/516762/280691/614974/100295221/527645/104975683/100336938/787581/104975679/616627/787465/616790
bta05152	Tuberculosis	83	0.481877	2.25572	3.1884e-07	3.06087e-05	2.24866e-05	1109	tags=46%, list=16%, signal=39%	618605/281246/444867/444881/535327/282527/508619/282226/514889/282227/281857/327687/281536/533656/767864/513684/281048/338319/317651/531079/514797/281037/525246/505684/281249/511022/281534/493720/529148/281251/408016/281250/768054/782652/282165/535742/317650/512242
bta05340	Primary immunodeficiency	17	-0.760983	-2.48376	7.03756e-07	5.06704e-05	3.7225e-05	1277	tags=88%, list=18%, signal=72%	504509/282387/517359/521554/618516/286849/539888/539884/508720/281060/508633/281054/281053/281674/508890
bta03030	DNA replication	15	-0.748923	-2.37941	5.27256e-06	0.000253083	0.000185927	1369	tags=87%, list=20%, signal=70%	540969/785457/504367/616242/517812/510120/506970/515499/281302/539924/504844/512830/514842
bta04217	Necroptosis	53	0.511694	2.18629	4.57998e-06	0.000253083	0.000185927	1236	tags=51%, list=18%, signal=42%	522866/282527/508619/514889/282846/282376/281536/506900/508541/539781/525246/525072/282258/281832/505485/511023/286861/493720/281199/282488/281251/281250/538639/104975684/100297758/541108/508333
bta05133	Pertussis	40	0.548941	2.21587	1.51794e-05	0.000624522	0.000458805	868	tags=40%, list=12%, signal=35%	281246/444881/535327/282846/281857/613753/281536/281048/781426/531079/511022/281735/281251/408016/281250/538639
bta04610	Complement and coagulation cascades	47	0.502327	2.09633	4.38225e-05	0.00157761	0.00115899	1885	tags=60%, list=27%, signal=44%	514076/513856/614262/281983/518609/512581/493645/517356/281529/508763/513197/280687/280958/280750/538963/282005/540261/507339/617881/282006/280678/281375/540702/280685/280789/100125764/281407/505574
bta04110	Cell cycle	60	-0.443217	-2.05941	7.71736e-05	0.00246956	0.00181426	1827	tags=62%, list=26%, signal=46%	538949/513523/327679/510972/506746/281667/515080/524925/519409/282370/508043/537027/538789/514777/787969/538436/514473/281061/519016/529868/100301478/360192/519018/504367/517812/510120/506970/515499/524870/515125/540322/281302/505847/539924/281542/768311/539594
bta04630	JAK-STAT signaling pathway	77	0.412709	1.90711	0.000100396	0.0028914	0.00212416	682	tags=31%, list=10%, signal=28%	281861/281246/508619/282081/514889/404154/282376/281857/615146/767864/617967/614927/407110/528530/508541/513497/525246/319086/282152/282258/511023/511022/538505/533061
bta04660	T cell receptor signaling pathway	43	-0.460926	-1.96794	0.000390699	0.0102292	0.00751488	1430	tags=53%, list=21%, signal=43%	100137872/286865/539224/504509/282387/541127/525906/533125/530401/515718/281056/281055/281060/508633/515377/281054/522311/281053/508890/527263/505901/511224/533527
bta04662	B cell receptor signaling pathway	26	-0.547216	-2.03108	0.000483944	0.0107212	0.00787634	1430	tags=69%, list=21%, signal=55%	541140/531391/100137872/286865/541127/514582/517359/523745/530401/515718/509801/783725/515377/100299906/407126/281674/511224/533527
bta05164	Influenza A	65	0.410059	1.83156	0.000476515	0.0107212	0.00787634	1639	tags=48%, list=24%, signal=37%	539974/444881/282527/508619/282081/514889/282846/281857/510434/281536/525246/282258/281249/511023/493720/282488/281251/408016/281250/538639/282001/281043/535490/781996/280828/783596/654488/280873/529660/282291/519922
bta04380	Osteoclast differentiation	59	0.417931	1.82338	0.000609581	0.01254	0.00921247	967	tags=37%, list=14%, signal=32%	100336423/281345/535327/282527/282390/508619/282081/514889/282227/327666/507100/529346/507859/509889/282258/511023/281251/407219/281250/515640/504733/782652
bta05134	Legionellosis	28	0.534982	2.00914	0.00082745	0.0148941	0.0109419	1852	tags=61%, list=27%, signal=45%	444881/282846/281857/281536/281048/539780/281249/281534/512480/281251/408016/781996/280828/282291/529633/540190/613808
bta05417	Lipid and atherosclerosis	96	0.359423	1.73456	0.000781401	0.0148941	0.0109419	1351	tags=38%, list=19%, signal=31%	281496/281345/444881/535327/282871/282527/282123/497024/282846/281857/613753/281536/507859/281048/508541/281052/531079/525246/282152/281832/281249/287026/281534/282488/281251/408016/538639/281486/535742/512242/282001/280986/281484/281043/781996/280828
bta04721	Synaptic vesicle cycle	37	0.478088	1.90463	0.00111205	0.0188395	0.0138404	1157	tags=35%, list=17%, signal=29%	511691/282368/282363/513684/287017/282353/505684/526874/282365/513275/519148/506315/529659
bta00030	Pentose phosphate pathway	12	0.678615	1.95884	0.00121342	0.0194147	0.014263	751	tags=50%, list=11%, signal=45%	509566/513276/507949/513453/534558/514939
bta05418	Fluid shear stress and atherosclerosis	77	0.37158	1.71705	0.00133162	0.0201846	0.0148286	1567	tags=38%, list=23%, signal=29%	281345/515700/535327/282871/282527/497024/282131/281832/513221/493719/518114/281529/515011/338068/281251/281250/515640/407127/535742/282642/281484/615552/539175/508133/281043/281346/286877/615507/539277
bta05132	Salmonella infection	96	0.350453	1.69127	0.00145891	0.0209612	0.0153991	1613	tags=43%, list=23%, signal=33%	511691/444881/535327/282527/282846/510434/613753/281536/281048/781426/513939/517887/531079/767885/539780/281832/281249/281534/493720/538366/512480/281251/408016/538050/538639/533729/535605/783642/338039/515303/781996/280828/101907541/540481/535127/541271/537790/511561/282291/768062/505964
bta05200	Pathways in cancer	264	0.263833	1.47464	0.00152842	0.0209612	0.0153991	1423	tags=28%, list=20%, signal=23%	511220/353106/281861/282871/529375/540388/508619/505463/618399/497024/514889/404154/282376/281857/526848/510434/507100/617024/281730/338031/407110/528530/532572/505238/508541/527124/514554/534661/513497/541184/525246/517588/282152/281872/282258/281832/513221/493719/513340/511023/511022/287026/506751/286850/493720/539337/515011/281848/445416/281788/282488/408016/407219/538963/280794/509936/512700/…
bta00410	beta-Alanine metabolism	18	0.580774	1.93762	0.0019694	0.0239212	0.0175737	1292	tags=50%, list=19%, signal=41%	511469/512626/100336082/509241/281124/527211/281002/789307/516241
bta04142	Lysosome	41	0.448927	1.83616	0.00199343	0.0239212	0.0175737	1752	tags=61%, list=25%, signal=46%	282470/327687/504960/513684/535442/511591/281849/509715/404155/505684/509820/281421/510524/613527/529148/533177/520564/533428/789125/281105/515766/100125267/538401/281108/782535
bta05146	Amoebiasis	59	0.39675	1.73097	0.00189293	0.0239212	0.0175737	1423	tags=41%, list=20%, signal=33%	618956/281246/515700/518752/281857/281536/281048/532572/287026/506751/517356/281534/281788/281251/408016/100124520/538050/515640/280794/282001/516099/280828/534069/520167
bta04666	Fc gamma R-mediated phagocytosis	40	0.445116	1.79677	0.00228614	0.0254586	0.0187031	1174	tags=48%, list=17%, signal=40%	513539/522866/511691/618605/281345/282227/529346/535077/280814/514554/525072/505485/613548/514902/537654/533729/782652/281935/282001
bta04658	Th1 and Th2 cell differentiation	56	-0.382499	-1.74232	0.00229834	0.0254586	0.0187031	627	tags=30%, list=9%, signal=28%	530401/281056/505169/788775/281055/282490/538933/104968644/506214/281054/525727/617389/281053/508890/505901/511224/533527
bta03010	Ribosome	14	-0.61554	-1.91682	0.00280486	0.027324	0.0200735	1152	tags=64%, list=17%, signal=54%	404133/509426/540129/514966/505603/286853/286868/286867/614872
bta00360	Phenylalanine metabolism	10	0.694917	1.8967	0.00267131	0.027324	0.0200735	1128	tags=50%, list=16%, signal=42%	511469/100336082/281293/281002/789307
bta00350	Tyrosine metabolism	21	0.550594	1.88631	0.00262989	0.027324	0.0200735	1128	tags=29%, list=16%, signal=24%	511469/100336082/281293/281002/517795/789307
bta04611	Platelet activation	65	0.374227	1.67151	0.00284625	0.027324	0.0200735	1209	tags=40%, list=17%, signal=33%	522866/535327/509326/282226/514898/525072/281872/505485/287026/515011/514902/281216/522692/338037/280958/538963/509936/520278/504977/782652/282004/535742/408007/282642/617668/281963
bta05150	Staphylococcus aureus infection	50	0.417374	1.75909	0.00353864	0.0328752	0.0241517	2396	tags=64%, list=35%, signal=42%	514076/281246/282227/617434/503555/518283/317651/281037/493645/513197/510914/782652/281486/282165/317650/281743/280678/282167/403090/540702/286837/788424/281889/404111/511581/282497/539216/511540/521074/514812/505819/281888
bta04657	IL-17 signaling pathway	52	0.402317	1.70451	0.00382769	0.0340081	0.024984	1583	tags=37%, list=23%, signal=28%	532569/616818/535327/282871/526639/338319/281832/504855/493720/538094/281735/281251/408016/281743/281043/280828/783335/403090/282291
bta05163	Human cytomegalovirus infection	99	0.338079	1.64194	0.00389676	0.0340081	0.024984	1583	tags=39%, list=23%, signal=31%	511220/541008/407771/535327/282527/618399/510434/767864/617024/508541/513497/541184/782719/513340/287026/286850/493720/281788/282488/281251/408016/515640/509936/515159/535742/529566/282642/534129/282001/511812/281043/781996/280828/282331/509613/785086/513010/539277/282291
bta05171	Coronavirus disease - COVID-19	82	0.346107	1.61242	0.00508263	0.0430528	0.0316287	1720	tags=40%, list=25%, signal=31%	514076/444881/535327/282527/281857/281536/509235/508541/282258/493645/511023/517356/281534/281251/280958/538639/782652/281486/282001/507339/281043/535490/617881/280828/654488/280678/280873/529660/282291/519922/281871/540702/280685

## Sheet: CA4.KEGGgsea
ID	Description	setSize	enrichmentScore	NES	pvalue	p.adjust	qvalue	rank	leading_edge	core_enrichment
bta04621	NOD-like receptor signaling pathway	73	0.544948	2.51215	4.57653e-09	1.31804e-06	9.87566e-07	1641	tags=60%, list=24%, signal=47%	444881/444867/539974/529195/781426/281536/282846/509587/281249/281832/514547/511023/513939/282152/535327/493720/282258/539780/536656/317651/281037/338039/287026/512480/281251/282531/538639/768054/522018/280828/282165/654488/317650/528166/281743/281043/529660/510080/281105/282291/403090/519922/100125591/282167
bta04613	Neutrophil extracellular trap formation	80	0.495742	2.3365	6.82692e-08	9.83076e-06	7.36589e-06	2125	tags=62%, list=31%, signal=44%	281345/506900/617434/510434/282227/281536/507859/513939/535327/787269/519935/517559/515011/317651/616868/281534/281037/280958/338039/287026/493645/281486/504977/104975684/782652/788250/100297758/282165/280986/282642/508161/541108/317650/282001/535742/519899/280691/281346/282167/104975683/532865/516762/616627/614974/787465/100295221/616790/104975679/100336938/512741
bta05152	Tuberculosis	83	0.475663	2.25144	2.97239e-07	2.85349e-05	2.13804e-05	1244	tags=47%, list=18%, signal=39%	444881/281246/618605/514889/444867/282527/282227/513684/281536/533656/508619/511022/281857/282226/281249/327687/535327/767864/493720/505684/338319/281048/531079/525246/317651/514797/281534/281037/281250/281251/529148/408016/782652/768054/512242/282165/781996/317650/535742
bta04217	Necroptosis	53	0.528221	2.27964	6.69763e-07	4.82229e-05	3.61319e-05	1004	tags=49%, list=14%, signal=42%	506900/522866/539781/282376/514889/282527/281536/508619/508541/282846/281832/511023/493720/282258/525072/282488/525246/505485/286861/281250/281251/538639/104975684/508333/100297758/281199
bta05133	Pertussis	40	0.573134	2.33778	3.00022e-06	0.000172813	0.000129483	1121	tags=45%, list=16%, signal=38%	613753/444881/281246/781426/281536/511022/282846/281857/535327/281048/281735/531079/281250/281251/408016/538639/280828/280678
bta03030	DNA replication	15	-0.730044	-2.31499	9.17651e-06	0.000440473	0.000330033	1604	tags=87%, list=23%, signal=67%	785457/540969/616242/504367/517812/510120/506970/515499/281302/539924/512830/514842/504844
bta04610	Complement and coagulation cascades	47	0.516421	2.17473	1.51055e-05	0.000621483	0.000465658	1812	tags=60%, list=26%, signal=44%	514076/513856/614262/518609/281983/512581/508763/513197/280958/517356/280750/493645/538963/280687/281529/540261/282005/280678/282006/507339/280789/540702/617881/280685/100125764/281375/281407/511581
bta05340	Primary immunodeficiency	17	-0.712336	-2.32081	1.7849e-05	0.000642562	0.000481452	1628	tags=88%, list=23%, signal=68%	282387/286849/504509/517359/618516/521554/508720/281060/539884/508633/539888/281054/281053/508890/281674
bta05164	Influenza A	65	0.434162	1.96923	7.37589e-05	0.00236028	0.00176849	1608	tags=49%, list=23%, signal=38%	444881/514889/282081/539974/510434/282527/281536/508619/282846/281857/281249/511023/493720/282258/282488/525246/281250/281251/408016/538639/535490/280828/781996/654488/282001/281043/280873/529660/282291/783596/519922/100125591
bta04630	JAK-STAT signaling pathway	77	0.408604	1.91141	0.000126747	0.0036503	0.00273506	854	tags=32%, list=12%, signal=29%	281861/614927/281246/282376/514889/282081/404154/508619/508541/511022/617967/281857/511023/282152/767864/407110/528530/282258/615146/513497/525246/319086/538505/533061/616753
bta05134	Legionellosis	28	0.57277	2.18101	0.000198831	0.00441323	0.00330669	1834	tags=68%, list=26%, signal=50%	444881/281536/282846/281857/281249/281048/539780/281534/512480/281251/408016/280828/781996/540190/282291/529633/539835/282254/613808
bta04110	Cell cycle	60	-0.430458	-1.99009	0.000193275	0.00441323	0.00330669	2037	tags=63%, list=29%, signal=45%	511754/538949/519409/327679/513523/506746/281667/510972/515080/538436/538789/524925/508043/514777/537027/282370/281061/787969/519016/360192/504367/529868/100301478/514473/517812/519018/510120/506970/515499/281302/515125/540322/505847/524870/281542/539924/768311/539594
bta05417	Lipid and atherosclerosis	96	0.372826	1.83249	0.000199208	0.00441323	0.00330669	1255	tags=38%, list=18%, signal=31%	281496/281345/613753/444881/282527/497024/281536/508541/282871/282123/282846/281857/281249/507859/281832/282152/535327/281048/531079/282488/281052/525246/281534/287026/281251/281486/408016/538639/512242/280828/281484/280986/781996/282001/535742/777788
bta05150	Staphylococcus aureus infection	50	0.46026	1.96056	0.000223417	0.004596	0.00344364	1877	tags=52%, list=27%, signal=38%	514076/281246/617434/282227/518283/503555/317651/281037/513197/493645/281486/510914/782652/282165/280678/317650/281743/788424/403090/540702/282167/281889/511581/286837/404111/539216
bta04660	T cell receptor signaling pathway	43	-0.459605	-1.96907	0.000315983	0.00606687	0.00454572	1705	tags=58%, list=25%, signal=44%	531391/541140/282387/286865/504509/100137872/539224/541127/525906/533125/281056/281055/515718/281060/530401/508633/515377/281054/281053/522311/508890/505901/527263/511224/533527
bta04662	B cell receptor signaling pathway	26	-0.558161	-2.06349	0.00038596	0.00694727	0.00520538	1705	tags=69%, list=25%, signal=52%	531391/541140/286865/100137872/517359/514582/541127/523745/515718/530401/783725/509801/515377/100299906/407126/281674/511224/533527
bta04380	Osteoclast differentiation	59	0.411129	1.82107	0.000611379	0.0103575	0.00776054	1137	tags=39%, list=16%, signal=33%	281345/100336423/514889/282081/282527/282227/508619/282390/507859/507100/511023/327666/535327/529346/282258/504733/509889/281250/281251/782652/515640/407219/282642
bta04721	Synaptic vesicle cycle	37	0.491635	1.98049	0.000656045	0.0104967	0.00786486	1052	tags=35%, list=15%, signal=30%	511691/282368/282363/287017/513684/505684/282353/526874/282365/506315/513275/519148/529659
bta04657	IL-17 signaling pathway	52	0.41488	1.78038	0.00105717	0.0160245	0.0120067	1678	tags=38%, list=24%, signal=29%	532569/616818/526639/282871/281832/535327/493720/338319/281735/281251/504855/408016/538094/280828/281743/281043/282291/403090/783335/282344
bta05200	Pathways in cancer	264	0.260108	1.47626	0.00148649	0.0214055	0.0160385	1252	tags=26%, list=18%, signal=22%	281861/353106/282376/511220/514889/617024/510434/497024/505463/404154/526848/540388/508619/508541/281872/529375/511022/282871/527124/281857/281832/507100/281730/511023/282152/618399/493720/407110/338031/528530/282258/532572/505238/513340/514554/513497/282488/541184/525246/534661/506751/515011/493719/517588/618405/287026/513221/539337/535578/538963/286850/408016/515159/509936/280794/445416/281848/…
bta05171	Coronavirus disease - COVID-19	82	0.362524	1.71037	0.00170943	0.0234437	0.0175656	1692	tags=40%, list=24%, signal=31%	514076/444881/282527/281536/508541/509235/281857/511023/535327/282258/281534/280958/517356/281251/493645/281486/538639/782652/535490/280828/280678/654488/282001/281043/281871/280873/507339/529660/282291/519922/540702/617881/280685
bta05132	Salmonella infection	96	0.338266	1.66262	0.00193699	0.025357	0.0189992	1597	tags=42%, list=23%, signal=33%	613753/444881/511691/781426/510434/282527/281536/282846/281249/767885/281832/513939/517887/535327/493720/281048/539780/531079/538050/281534/338039/512480/281251/538366/408016/538639/535605/533729/280828/781996/783642/535127/540481/541271/101907541/282291/505964/515303/511561/768062
bta05146	Amoebiasis	59	0.384447	1.70289	0.00232961	0.0291707	0.0218567	1232	tags=37%, list=18%, signal=31%	281246/518752/618956/281536/515700/281857/281048/532572/506751/538050/281534/517356/287026/281251/100124520/408016/280794/515640/281788/280828/516099/282001
bta00410	beta-Alanine metabolism	18	0.576765	1.93802	0.00289916	0.03479	0.0260671	1028	tags=44%, list=15%, signal=38%	511469/512626/509241/100336082/527211/281124/281002/789307
bta05418	Fluid shear stress and atherosclerosis	77	0.352367	1.64834	0.00309389	0.0356416	0.0267051	1633	tags=39%, list=24%, signal=30%	281345/282527/497024/282871/515700/281832/535327/282131/515011/493719/281250/513221/518114/281251/338068/281529/515640/281484/282642/407127/508133/535742/615552/281043/539175/286877/615507/281108/281346/539277
bta00360	Phenylalanine metabolism	10	0.700926	1.91868	0.00333487	0.0358237	0.0268416	1028	tags=50%, list=15%, signal=43%	511469/100336082/281293/281002/789307
bta04142	Lysosome	41	0.424199	1.75546	0.00339344	0.0358237	0.0268416	1538	tags=54%, list=22%, signal=42%	513684/504960/282470/535442/327687/505684/511591/281849/613527/404155/509820/509715/510524/281421/529148/520564/533177/515766/789125/533428/281105/281108
bta04611	Platelet activation	65	0.364882	1.65499	0.00348286	0.0358237	0.0268416	1244	tags=40%, list=18%, signal=33%	522866/509326/514898/281872/282226/535327/525072/505485/522692/515011/514902/280958/338037/287026/281216/504977/538963/509936/782652/408007/520278/281963/617668/282004/282642/535742
bta04666	Fc gamma R-mediated phagocytosis	40	0.428787	1.749	0.00423986	0.0416545	0.0312104	1232	tags=48%, list=18%, signal=39%	281345/513539/511691/522866/618605/282227/280814/529346/613548/525072/514554/535077/505485/514902/782652/537654/533729/281935/282001
bta05163	Human cytomegalovirus infection	99	0.330171	1.62438	0.00433901	0.0416545	0.0312104	1633	tags=39%, list=24%, signal=31%	541008/511220/407771/617024/510434/282527/508541/535327/618399/767864/493720/782719/513340/513497/282488/541184/287026/281251/286850/408016/515159/509936/515640/529566/511812/281788/280828/781996/282642/282001/535742/281043/534129/282331/100125276/282291/509613/513010/539277
bta04623	Cytosolic DNA-sensing pathway	19	0.546237	1.86358	0.00458566	0.0417358	0.0312713	974	tags=47%, list=14%, signal=41%	529195/282846/281249/513939/493720/281251/408016/538639/508333
bta05160	Hepatitis C	49	0.380104	1.616	0.00478223	0.0417358	0.0312713	1697	tags=43%, list=24%, signal=33%	282346/282081/617024/510434/282527/508541/511023/493720/282258/513497/282488/541184/408016/781996/654488/280873/529660/282291/519922/100125591/506415
bta05161	Hepatitis B	66	0.346522	1.57372	0.00473305	0.0417358	0.0312713	1612	tags=45%, list=23%, signal=35%	541008/444881/282376/617024/510434/281536/508541/282871/511023/327687/535327/493720/513497/531079/282488/541184/525246/281534/408016/535490/529566/280828/781996/282001/535742/534129/282291/534069/100125591/513010
bta00030	Pentose phosphate pathway	12	0.620236	1.79869	0.00521043	0.0428744	0.0321244	961	tags=50%, list=14%, signal=43%	513276/509566/507949/534558/513453/514939
bta05140	Leishmaniasis	44	0.426682	1.7737	0.00514987	0.0428744	0.0321244	944	tags=34%, list=14%, signal=30%	281345/444881/281246/514889/282227/281536/508619/281857/507859/535327/525246/281534/281250/281251/782652
bta04060	Cytokine-cytokine receptor interaction	166	0.280226	1.50168	0.005542	0.044336	0.0332196	1480	tags=30%, list=21%, signal=24%	281861/614927/504653/493716/281246/539315/514889/407771/282527/404154/508619/511022/515700/616732/617967/281857/281249/281860/767864/539334/505521/407110/528530/282258/782719/281735/282488/282131/319086/504507/281250/281863/281251/504855/338068/515640/280828/528492/529327/407221/407127/538567/511671/281043/281044/338033/282574/534536/280827
bta04658	Th1 and Th2 cell differentiation	56	-0.363877	-1.64636	0.00632588	0.0492393	0.0368935	714	tags=30%, list=10%, signal=27%	788775/281056/281055/505169/530401/538933/282490/281054/506214/281053/104968644/617389/525727/508890/505901/511224/533527

## Sheet: CDKN1A.KEGGgsea
ID	Description	setSize	enrichmentScore	NES	pvalue	p.adjust	qvalue	rank	leading_edge	core_enrichment
bta04613	Neutrophil extracellular trap formation	80	0.506453	2.39565	4.26125e-08	1.22724e-05	9.73359e-06	1879	tags=62%, list=27%, signal=46%	281536/281345/535327/506900/788250/507859/282227/519935/281037/617434/104975684/510434/535742/616868/493645/513939/782652/280958/317651/787269/100297758/287026/281534/515011/504977/282165/282001/541108/519899/317650/282642/281486/338039/616627/517559/104975679/508161/532865/614974/281346/616790/787465/787581/282167/527645/280986/616634/280691/100295221/516762
bta04621	NOD-like receptor signaling pathway	73	0.487594	2.26638	1.73534e-07	2.49889e-05	1.98194e-05	1597	tags=55%, list=23%, signal=43%	281536/444867/282846/529195/535327/514547/444881/539974/282258/281249/281037/493720/539780/282531/513939/781426/509587/317651/282152/281832/287026/281743/536656/512480/282291/281105/282165/511023/317650/281251/768054/528166/338039/522018/510080/538639/403090/280828/654488/282167
bta05152	Tuberculosis	83	0.46713	2.23068	4.30011e-07	4.12811e-05	3.27412e-05	1312	tags=49%, list=19%, signal=41%	281857/618605/514797/281536/444867/338319/281048/327687/535327/508619/444881/282226/514889/767864/281249/282227/281037/505684/282527/281246/513684/535742/529148/493720/408016/782652/317651/281534/533656/525246/511022/282165/317650/281251/768054/531079/781996/539277/512242/281250/532865
bta05340	Primary immunodeficiency	17	-0.763268	-2.47142	5.98015e-07	4.30571e-05	3.41498e-05	1396	tags=82%, list=20%, signal=66%	517359/618516/539888/286849/282387/504509/281674/508720/281054/539884/508633/281053/281060/508890
bta04660	T cell receptor signaling pathway	43	-0.568398	-2.39759	8.96711e-07	5.16506e-05	4.09655e-05	1170	tags=63%, list=17%, signal=53%	515718/280795/541140/100137872/281237/282387/539224/531391/286865/504509/281056/533125/281055/525906/541127/281054/530401/515377/508633/527263/281053/511224/281060/508890/505901/522311/533527
bta05150	Staphylococcus aureus infection	50	0.510489	2.19382	5.53575e-06	0.000265716	0.000210747	1597	tags=54%, list=23%, signal=42%	518283/503555/514076/282227/281037/617434/281246/493645/513197/782652/317651/281743/510914/282165/317650/281486/281889/788424/539216/404111/280678/540702/403090/521074/514812/511540/282167
bta04662	B cell receptor signaling pathway	26	-0.636203	-2.32288	7.57493e-06	0.000311654	0.000247182	1396	tags=73%, list=20%, signal=59%	517359/523745/515718/280795/541140/100137872/514582/531391/286865/509801/281674/541127/100299906/783725/530401/515377/511224/533527/407126
bta04217	Necroptosis	53	0.477479	2.08671	3.48706e-05	0.00125534	0.000995647	1450	tags=55%, list=21%, signal=44%	281536/286861/281199/282846/508619/506900/522866/539781/514889/282258/282527/104975684/493720/282376/100297758/281832/508541/282488/525246/505485/541108/525072/511023/281251/281250/538639/508333/614974/616790
bta04610	Complement and coagulation cascades	47	0.494317	2.09465	6.15781e-05	0.0019705	0.00156286	1533	tags=51%, list=22%, signal=40%	513856/512581/514076/281983/508763/493645/513197/280958/518609/282005/614262/280750/517356/538963/280687/281375/280685/540261/281529/282006/280678/540702/507339/617881
bta05133	Pertussis	40	0.482714	1.98718	0.000327204	0.00856679	0.00679457	1470	tags=48%, list=21%, signal=38%	281857/281536/613753/281048/282846/535327/444881/281246/281735/408016/781426/511022/281251/531079/539277/281250/538639/280678/280828
bta04658	Th1 and Th2 cell differentiation	56	-0.425307	-1.88803	0.00030543	0.00856679	0.00679457	1132	tags=41%, list=16%, signal=35%	280795/281237/531391/282490/504509/281056/281055/505169/524299/506214/541127/281054/530401/525727/538933/104968644/281053/511224/508890/505901/788775/533527/617389
bta05134	Legionellosis	28	0.536925	2.06693	0.000559008	0.0134162	0.0106408	1123	tags=46%, list=16%, signal=39%	281857/281536/281048/282846/444881/281249/539780/408016/281534/512480/282291/281251/781996
bta05200	Pathways in cancer	264	0.268338	1.54116	0.000816782	0.0180949	0.0143516	1279	tags=28%, list=18%, signal=23%	513497/281857/505463/281861/511220/504939/353106/407110/497024/508619/540388/493719/618399/514889/404154/505238/513221/281730/281872/282258/338031/513340/529375/282871/510434/526848/493720/408016/507100/282376/527124/282152/512700/282331/506751/539337/281832/287026/508541/514554/282488/617024/535578/532572/515011/281788/509936/528530/525246/511812/534661/282291/286850/511022/541184/515159/538963/…
bta04142	Lysosome	41	0.461778	1.92359	0.00123416	0.0253885	0.0201363	1638	tags=61%, list=24%, signal=47%	282470/281421/504960/327687/535442/510524/404155/511591/509715/505684/613527/513684/529148/509820/515766/281849/789125/281105/533177/520564/533428/281108/538401/504524/100125267
bta03030	DNA replication	15	-0.629282	-1.98003	0.00151054	0.0290024	0.0230026	2264	tags=80%, list=33%, signal=54%	616242/517812/504367/506970/510120/785457/281302/515499/539924/512830/504844/514842
bta04145	Phagosome	75	0.355507	1.67036	0.00183176	0.0329717	0.0261508	1446	tags=33%, list=21%, signal=27%	281536/287017/282346/281345/281048/327687/503555/507859/281052/281872/282227/505684/513684/529148/535605/782652/281534/505632/282642/538050/532865/541271/783642/281108/281346
bta04659	Th17 cell differentiation	63	-0.373203	-1.705	0.00196773	0.0333356	0.0264394	1235	tags=43%, list=18%, signal=36%	506053/280795/281237/522155/531391/280714/514933/282490/504509/281056/281055/505169/524299/506214/541127/281054/530401/535597/525727/538933/104968644/281053/511224/508890/505901/515125/533527
bta05416	Viral myocarditis	30	-0.493959	-1.87454	0.0024867	0.0338003	0.026808	1020	tags=37%, list=15%, signal=31%	286849/282387/535372/282490/281439/541308/506214/369025/281874/525727/527263
bta04612	Antigen processing and presentation	34	-0.468746	-1.86236	0.00269093	0.0338003	0.026808	2161	tags=56%, list=31%, signal=39%	100139049/281831/539241/493737/353254/537065/281713/281237/514897/282490/444877/613384/281827/508720/506214/525727/539884/508633/281060
bta04666	Fc gamma R-mediated phagocytosis	40	0.438879	1.80673	0.00273196	0.0338003	0.026808	1067	tags=48%, list=15%, signal=40%	618605/281345/513539/522866/282227/535077/529346/613548/511691/280814/782652/537654/514554/505485/533729/282001/525072/281935/514902
bta04922	Glucagon signaling pathway	38	-0.442042	-1.79605	0.00247495	0.0338003	0.026808	1348	tags=45%, list=19%, signal=36%	513710/282856/281713/281879/100137872/616576/515338/515433/506618/520388/282323/317697/282322/513483/532713/327664/533527
bta04650	Natural killer cell mediated cytotoxicity	55	-0.399229	-1.76509	0.00281669	0.0338003	0.026808	1204	tags=45%, list=17%, signal=38%	281731/282002/515718/533590/541140/281237/531391/514897/407111/286865/504509/444877/281056/369024/513769/767892/369025/530401/613356/281874/527263/511224/508890/404058/533527
bta05418	Fluid shear stress and atherosclerosis	77	0.359298	1.69375	0.00273056	0.0338003	0.026808	1498	tags=38%, list=22%, signal=30%	515700/282131/281345/518114/535327/497024/493719/513221/282527/282871/535742/539175/338068/281832/515011/281251/515640/282642/539277/615552/281250/281529/407127/615507/281484/529759/281108/281346/508133
bta05417	Lipid and atherosclerosis	96	0.33047	1.62837	0.00229866	0.0338003	0.026808	1470	tags=40%, list=21%, signal=32%	281857/281536/281496/281345/613753/281048/282846/535327/497024/282123/444881/507859/281052/281249/282527/282871/535742/408016/282152/281832/287026/508541/281534/282488/525246/282291/282001/281251/281486/531079/781996/539277/512242/538639/281484/112442685/281346/280828
bta05164	Influenza A	65	0.362528	1.65584	0.0033116	0.0373926	0.0296571	1541	tags=42%, list=22%, signal=33%	281857/281536/282846/508619/444881/514889/282081/539974/282258/281249/282527/510434/493720/408016/282488/525246/282291/282001/511023/281251/781996/281250/538639/535490/280828/280873/654488
bta05166	Human T-cell leukemia virus 1 infection	91	-0.321193	-1.60578	0.00337572	0.0373926	0.0296571	1167	tags=34%, list=17%, signal=29%	618516/280795/541140/281713/100137872/286849/531391/282490/286865/281542/530616/281055/280845/506214/282323/541127/539594/281054/530401/282322/540313/281874/525727/104968644/281603/281053/511224/508890/515125/523962/533527
bta04115	p53 signaling pathway	38	0.435074	1.78067	0.00380141	0.0388522	0.0308148	1304	tags=42%, list=19%, signal=34%	513497/505463/504939/616861/519896/506713/408016/509863/282152/504235/282488/509485/781996/281375/618405/528453
bta05163	Human cytomegalovirus infection	99	0.326363	1.62383	0.0039122	0.0388522	0.0308148	1131	tags=34%, list=16%, signal=29%	513497/511220/535327/618399/407771/767864/513340/282527/541008/510434/535742/493720/408016/282331/287026/508541/282488/617024/281788/509936/782719/509613/511812/282291/286850/541184/515159/282001/534129/281251/515640/282642/781996/539277
bta05171	Coronavirus disease - COVID-19	82	0.32843	1.5537	0.0037881	0.0388522	0.0308148	1754	tags=40%, list=25%, signal=30%	281857/281536/514076/535327/444881/282258/282527/493645/782652/280958/509235/508541/281534/517356/282291/282001/511023/281251/281486/280685/538639/535490/280678/540702/280828/507339/280873/617881/654488/281871/286884/281043/511037
bta04380	Osteoclast differentiation	59	0.373794	1.67203	0.00481608	0.0462344	0.0366698	1293	tags=42%, list=19%, signal=35%	282390/100336423/281345/535327/508619/514889/282081/327666/507859/282258/509889/282227/282527/529346/782652/507100/282291/504733/511023/281251/515640/282642/281250/407219/518795
bta04066	HIF-1 signaling pathway	45	0.412014	1.73952	0.00499138	0.0463716	0.0367786	1192	tags=36%, list=17%, signal=30%	513497/281536/407183/504653/508619/525647/514889/509566/513221/510434/508541/535578/509613/282001/281375/281848

## Sheet: GGT5.KEGGgsea
ID	Description	setSize	enrichmentScore	NES	pvalue	p.adjust	qvalue	rank	leading_edge	core_enrichment
bta04613	Neutrophil extracellular trap formation	80	0.51186	2.43158	1.15505e-08	3.32655e-06	2.56543e-06	1831	tags=57%, list=26%, signal=43%	510434/507859/535327/513939/282227/281345/506900/617434/281536/281037/519935/515011/317651/787269/280958/517559/782652/287026/788250/104975684/317650/493645/281534/616868/504977/100297758/508161/280986/281486/541108/282165/282642/519899/535742/282001/282167/281346/338039/532865/614974/516762/280691/104975683/616627/512741/100336938
bta04621	NOD-like receptor signaling pathway	73	0.509078	2.36321	3.66656e-08	5.27985e-06	4.07181e-06	1421	tags=51%, list=20%, signal=41%	539974/535327/282846/781426/513939/514547/444881/529195/444867/509587/281536/768054/282152/281037/281249/317651/281832/493720/282258/287026/512480/528166/317650/282531/539780/536656/522018/281251/511023/281743/282165/538639/281105/282167/281043/280828/338039
bta05152	Tuberculosis	83	0.467629	2.22834	3.02249e-07	2.90159e-05	2.2377e-05	1520	tags=52%, list=22%, signal=41%	618605/513684/535327/282226/281246/281857/282227/282527/327687/444881/444867/767864/508619/281048/338319/514889/505684/533656/281536/768054/514797/531079/281037/511022/281249/317651/493720/782652/408016/525246/317650/529148/281534/281251/281250/282165/535742/282167/512242/534069/532865/539277/781996
bta05340	Primary immunodeficiency	17	-0.75054	-2.45422	8.28146e-07	5.96265e-05	4.59839e-05	1457	tags=88%, list=21%, signal=70%	517359/618516/286849/282387/504509/521554/508720/508633/539888/281060/539884/281054/508890/281674/281053
bta03030	DNA replication	15	-0.752828	-2.39428	4.21923e-06	0.000243027	0.000187423	1401	tags=87%, list=20%, signal=69%	785457/540969/616242/504367/510120/506970/517812/281302/515499/539924/512830/504844/514842
bta04610	Complement and coagulation cascades	47	0.512016	2.17514	1.56805e-05	0.000752665	0.000580454	1847	tags=57%, list=27%, signal=42%	513856/514076/281983/517356/614262/512581/508763/280750/280958/513197/281529/538963/518609/493645/280687/540261/507339/282005/280678/282006/617881/280685/280789/100125764/540702/281375/281407
bta05133	Pertussis	40	0.533325	2.19014	1.98098e-05	0.000815033	0.000628552	1491	tags=48%, list=21%, signal=38%	535327/282846/781426/281246/281857/444881/613753/281048/281536/531079/511022/281735/408016/281251/281250/280678/538639/280828/539277
bta04110	Cell cycle	60	-0.440195	-2.0384	2.658e-05	0.000956881	0.000737946	2084	tags=63%, list=30%, signal=45%	510972/511754/513523/327679/506746/281667/538949/515080/524925/508043/519409/514777/519016/538436/537027/538789/282370/360192/504367/510120/506970/529868/100301478/787969/281061/517812/514473/281302/515499/539924/519018/505847/540322/515125/524870/281542/768311/539594
bta04217	Necroptosis	53	0.485881	2.11242	3.46009e-05	0.00110723	0.000853893	1191	tags=49%, list=17%, signal=41%	522866/282846/282376/282527/505485/506900/508619/514889/286861/281536/539781/508541/525072/281832/493720/282258/525246/104975684/281199/281251/511023/282488/100297758/281250/541108/538639
bta04662	B cell receptor signaling pathway	26	-0.575772	-2.13092	0.000111791	0.00321958	0.00248293	1457	tags=65%, list=21%, signal=52%	517359/514582/541140/100137872/286865/541127/509801/523745/515718/515377/783725/530401/100299906/407126/281674/511224/533527
bta04660	T cell receptor signaling pathway	43	-0.486594	-2.09124	0.00016733	0.00438101	0.00337863	1320	tags=53%, list=19%, signal=44%	282387/541140/100137872/504509/286865/525906/541127/515718/515377/508633/533125/530401/281060/281056/281055/281054/508890/527263/522311/281053/511224/533527/505901
bta05134	Legionellosis	28	0.550048	2.10904	0.000250507	0.00601217	0.00463657	1745	tags=61%, list=25%, signal=46%	282846/281857/444881/281048/281536/281249/408016/512480/281534/539780/281251/280828/781996/529633/282291/613808/540190
bta05150	Staphylococcus aureus infection	50	0.431771	1.84894	0.000734706	0.0162766	0.0125525	2290	tags=60%, list=33%, signal=41%	514076/281246/282227/617434/281037/518283/503555/317651/513197/782652/317650/493645/281743/510914/281486/282165/280678/282167/403090/788424/286837/540702/281889/282497/539216/511581/404111/511540/281888/521074
bta04630	JAK-STAT signaling pathway	77	0.375796	1.77109	0.000939213	0.0193209	0.0149003	961	tags=32%, list=14%, signal=28%	614927/281246/404154/281857/617967/281861/282376/767864/508619/282081/514889/513497/282152/615146/508541/528530/407110/511022/282258/525246/319086/533061/511023/538505/616753
bta04657	IL-17 signaling pathway	52	0.421618	1.82104	0.00117516	0.0225631	0.0174006	1762	tags=40%, list=25%, signal=30%	616818/532569/535327/526639/282871/338319/504855/281832/281735/493720/408016/281251/538094/281743/281043/282344/783335/280828/282291/403090/286837
bta04979	Cholesterol metabolism	21	0.550818	1.91125	0.00230788	0.0292322	0.0225439	628	tags=33%, list=9%, signal=30%	282346/281033/504287/504957/511591/281052/533894
bta04142	Lysosome	41	0.44972	1.86585	0.00233452	0.0292322	0.0225439	1258	tags=51%, list=18%, signal=42%	513684/282470/509715/535442/327687/511591/504960/505684/613527/510524/404155/281849/281421/529148/509820/789125/533177/520564/281105/533428/515766
bta04666	Fc gamma R-mediated phagocytosis	40	0.443614	1.82174	0.00219021	0.0292322	0.0225439	1293	tags=50%, list=19%, signal=41%	618605/511691/522866/513539/282227/281345/505485/280814/535077/525072/529346/514554/782652/533729/613548/537654/514902/281935/282001/537203
bta05146	Amoebiasis	59	0.402042	1.79412	0.00202588	0.0292322	0.0225439	1407	tags=41%, list=20%, signal=33%	515700/618956/281246/281857/517356/281048/518752/532572/281536/506751/281788/287026/538050/408016/100124520/280794/281534/281251/515640/516099/520167/282001/534069/280828
bta04658	Th1 and Th2 cell differentiation	56	-0.393783	-1.78491	0.00207063	0.0292322	0.0225439	577	tags=30%, list=8%, signal=28%	538933/788775/282490/530401/281056/104968644/505169/506214/281055/281054/508890/617389/525727/281053/511224/533527/505901
bta04380	Osteoclast differentiation	59	0.399859	1.78438	0.0022725	0.0292322	0.0225439	1139	tags=39%, list=16%, signal=33%	100336423/507859/535327/282390/282227/282527/507100/281345/508619/282081/514889/327666/529346/509889/282258/782652/281251/511023/515640/281250/504733/407219/282642
bta05418	Fluid shear stress and atherosclerosis	77	0.360977	1.70125	0.00216479	0.0292322	0.0225439	1855	tags=43%, list=27%, signal=32%	535327/515700/497024/282527/282871/281345/282131/518114/513221/515011/493719/281832/338068/281529/281251/515640/281250/282642/535742/407127/508133/615552/281043/281346/286877/281484/539175/539277/281108/280726/615507/281407/407216
bta05417	Lipid and atherosclerosis	96	0.34046	1.6843	0.001829	0.0292322	0.0225439	1520	tags=40%, list=22%, signal=31%	281496/507859/535327/282846/281857/497024/282527/282871/282123/281345/444881/613753/281048/281536/281052/282152/531079/508541/281249/281832/287026/408016/525246/281534/281251/282488/280986/281486/538639/535742/282001/281043/512242/281346/280828/281484/539277/781996
bta00360	Phenylalanine metabolism	10	0.705978	1.93715	0.00271091	0.032531	0.0250878	1118	tags=50%, list=16%, signal=42%	511469/100336082/281293/281002/789307
bta00330	Arginine and proline metabolism	27	0.509664	1.93358	0.00317035	0.0334357	0.0257856	812	tags=33%, list=12%, signal=30%	518288/505094/512626/518752/281293/506001/527211/414732/516210
bta00030	Pentose phosphate pathway	12	0.659369	1.92475	0.0029222	0.0334357	0.0257856	713	tags=50%, list=10%, signal=45%	507949/509566/513276/513453/534558/514939
bta04721	Synaptic vesicle cycle	37	0.454873	1.84355	0.00313682	0.0334357	0.0257856	1171	tags=35%, list=17%, signal=29%	511691/513684/282368/282363/287017/505684/282353/526874/513275/519148/282365/506315/529659
bta04216	Ferroptosis	17	0.551808	1.81242	0.00325069	0.0334357	0.0257856	545	tags=47%, list=8%, signal=43%	514547/506059/508193/513221/286861/504235/527023/525059
bta05164	Influenza A	65	0.361952	1.65385	0.00364796	0.036228	0.027939	1711	tags=43%, list=25%, signal=33%	510434/539974/282846/281857/282527/444881/508619/282081/514889/281536/281249/493720/282258/408016/525246/281251/511023/282488/281250/538639/282001/281043/280828/781996/535490/654488/282291/783596
bta05163	Human cytomegalovirus infection	99	0.322056	1.59571	0.00405725	0.0389496	0.0300379	1689	tags=40%, list=24%, signal=31%	511220/510434/535327/513340/541008/617024/282527/618399/767864/407771/513497/508541/493720/281788/287026/408016/529566/541184/286850/509936/782719/281251/282488/515640/534129/515159/282642/511812/509613/535742/282001/281043/280828/785086/539277/781996/100125276/513010/282331/282291
bta04922	Glucagon signaling pathway	38	-0.424697	-1.75567	0.00470469	0.0430318	0.0331861	1153	tags=39%, list=17%, signal=33%	282856/100137872/281713/515433/616576/515338/520388/506618/282322/513483/317697/327664/532713/282323/533527
bta05140	Leishmaniasis	44	0.403803	1.69296	0.00493073	0.0430318	0.0331861	991	tags=34%, list=14%, signal=29%	507859/535327/281246/281857/282227/281345/444881/508619/514889/281536/782652/525246/281534/281251/281250
bta05200	Pathways in cancer	264	0.247739	1.41789	0.00485444	0.0430318	0.0331861	1242	tags=25%, list=18%, signal=22%	511220/353106/510434/529375/404154/281857/281861/513340/617024/338031/282376/497024/618399/282871/507100/281730/505463/508619/532572/526848/514889/517588/513221/513497/282152/506751/540388/281872/534661/508541/528530/407110/515011/505238/493719/511022/281832/493720/514554/527124/281788/539337/282258/287026/408016/525246/538963/541184/286850/509936/504939/280794/512700/511023/282488/319097/281848/…
bta00350	Tyrosine metabolism	21	0.518022	1.79745	0.00522292	0.0442412	0.0341188	1135	tags=29%, list=16%, signal=24%	511469/100336082/281293/281002/789307/517795
bta04611	Platelet activation	65	0.350154	1.59994	0.00601039	0.049457	0.0381412	1486	tags=43%, list=21%, signal=34%	522866/535327/509326/282226/514898/505485/281872/515011/525072/522692/280958/281216/782652/287026/538963/509936/338037/504977/617668/514902/520278/282642/282004/535742/408007/281963/286877/280685

## Sheet: SLC26A8.KEGGgsea
ID	Description	setSize	enrichmentScore	NES	pvalue	p.adjust	qvalue	rank	leading_edge	core_enrichment
bta04613	Neutrophil extracellular trap formation	80	0.514193	2.41348	1.1893e-08	3.42517e-06	2.55386e-06	2031	tags=65%, list=29%, signal=47%	535327/510434/281345/282227/507859/617434/506900/317651/513939/281536/493645/517559/519935/787269/287026/281037/508161/281534/515011/616868/782652/104975684/535742/280958/788250/100297758/504977/282001/282165/519899/541108/281486/317650/338039/280986/282642/281346/282167/532865/787581/516762/280691/104975683/614974/527645/100295221/787465/104975679/100336938/616627/527388/512741
bta04621	NOD-like receptor signaling pathway	73	0.514492	2.35831	3.67402e-08	5.29059e-06	3.94474e-06	1468	tags=53%, list=21%, signal=43%	535327/539974/529195/444881/444867/514547/317651/282846/781426/513939/281536/493720/281832/282258/509587/287026/282531/282152/281037/539780/536656/522018/281251/768054/511023/512480/281249/538639/281743/528166/282165/317650/281105/338039/281043/282291/510080/282167/280828
bta05152	Tuberculosis	83	0.476686	2.24334	2.6227e-07	2.51779e-05	1.8773e-05	923	tags=43%, list=13%, signal=38%	535327/618605/513684/281246/444881/282527/444867/514889/282227/533656/767864/282226/338319/317651/281857/508619/505684/327687/514797/281048/281536/531079/493720/511022/281250/281037/525246/281534/512242/281251/768054/529148/408016/281249/782652/535742
bta03030	DNA replication	15	-0.785165	-2.49075	5.12357e-07	3.68897e-05	2.75055e-05	1107	tags=87%, list=16%, signal=73%	540969/785457/504367/616242/506970/517812/510120/515499/281302/539924/512830/504844/514842
bta04217	Necroptosis	53	0.500995	2.15244	6.55943e-06	0.000377823	0.00028171	1098	tags=49%, list=16%, signal=42%	522866/282527/514889/506900/282376/282846/508619/508541/281536/525072/493720/539781/281832/282258/505485/286861/281250/525246/281199/281251/511023/282488/104975684/100297758/538639/541108
bta05340	Primary immunodeficiency	17	-0.709417	-2.30786	1.0344e-05	0.000496511	0.000370205	1304	tags=88%, list=19%, signal=72%	282387/618516/286849/517359/504509/521554/539888/508720/281060/508633/539884/281054/281674/508890/281053
bta04610	Complement and coagulation cascades	47	0.519476	2.18658	1.20895e-05	0.000497397	0.000370866	1705	tags=57%, list=25%, signal=44%	513856/514076/281983/614262/512581/493645/517356/518609/281529/508763/513197/540261/280958/280750/538963/280687/282005/507339/282006/617881/280789/280678/281375/100125764/280685/505574/540702
bta04110	Cell cycle	60	-0.471649	-2.17498	1.49221e-05	0.000537196	0.000400541	1708	tags=62%, list=25%, signal=47%	510972/327679/513523/538949/519409/506746/281667/508043/515080/524925/282370/538789/519016/537027/514777/281061/514473/504367/538436/360192/787969/529868/506970/100301478/517812/510120/519018/540322/515125/515499/505847/281302/539924/524870/281542/768311/539594
bta05133	Pertussis	40	0.524636	2.13246	3.95049e-05	0.00126416	0.000942572	987	tags=40%, list=14%, signal=35%	535327/281246/444881/613753/281857/282846/781426/281048/281536/531079/511022/281250/281251/408016/281735/538639
bta05418	Fluid shear stress and atherosclerosis	77	0.407384	1.90245	9.31223e-05	0.00268192	0.00199968	1376	tags=38%, list=20%, signal=31%	515700/535327/282871/282527/281345/497024/282131/281832/513221/518114/281250/281529/493719/338068/515640/515011/281251/535742/615552/407127/539175/281043/539277/282642/286877/508133/281484/615507/281346
bta04662	B cell receptor signaling pathway	26	-0.554623	-2.04129	0.000228858	0.00574675	0.00428486	1529	tags=65%, list=22%, signal=51%	541140/286865/100137872/517359/514582/541127/515718/530401/509801/523745/515377/783725/407126/100299906/281674/511224/533527
bta05417	Lipid and atherosclerosis	96	0.372203	1.81572	0.000239448	0.00574675	0.00428486	1468	tags=42%, list=21%, signal=33%	535327/282871/281496/444881/282527/281345/613753/507859/282123/497024/281857/282846/281052/508541/281048/281536/531079/281832/287026/282152/525246/281534/512242/281251/282488/408016/281249/535742/538639/282001/281486/280986/781996/281043/539277/281484/281346/282291/540190/280828
bta05134	Legionellosis	28	0.561368	2.13107	0.000449306	0.00995386	0.00742174	1887	tags=68%, list=27%, signal=50%	444881/281857/282846/281048/281536/539780/281534/281251/512480/408016/281249/781996/282291/540190/280828/529633/539835/282254/613808
bta04660	T cell receptor signaling pathway	43	-0.458613	-1.95644	0.000492758	0.0101367	0.00755809	1813	tags=60%, list=26%, signal=45%	535622/531391/282387/541140/286865/100137872/539224/504509/541127/515718/525906/530401/281060/533125/281056/508633/515377/281055/281054/508890/281053/511224/522311/527263/533527/505901
bta00030	Pentose phosphate pathway	12	0.693358	2.00723	0.000538001	0.0103296	0.00770191	625	tags=50%, list=9%, signal=46%	509566/507949/513453/513276/514939/534558
bta04630	JAK-STAT signaling pathway	77	0.376145	1.75657	0.000655818	0.0118047	0.00880177	855	tags=31%, list=12%, signal=28%	281861/281246/514889/404154/767864/282081/282376/281857/508619/614927/615146/508541/407110/528530/617967/513497/282258/319086/282152/511022/525246/538505/533061/511023
bta04380	Osteoclast differentiation	59	0.410062	1.80688	0.00075013	0.0127081	0.00947533	1511	tags=46%, list=22%, signal=36%	535327/282390/100336423/282527/281345/514889/282227/507859/507100/529346/282081/327666/508619/509889/282258/281250/515640/281251/511023/782652/407219/504733/282642/281346/282291/534069/529990
bta04721	Synaptic vesicle cycle	37	0.468442	1.88068	0.00111741	0.0169376	0.0126289	1016	tags=32%, list=15%, signal=28%	282368/511691/513684/282363/505684/287017/282353/513275/526874/519148/529659/282365
bta05200	Pathways in cancer	264	0.263256	1.48726	0.0010745	0.0169376	0.0126289	1468	tags=30%, list=21%, signal=24%	511220/353106/510434/282871/618399/529375/281861/540388/281730/617024/505463/514889/507100/526848/404154/497024/527124/282376/281857/508619/532572/508541/534661/407110/517588/338031/528530/493720/513497/281832/282258/513340/513221/281872/505238/541184/280794/287026/514554/282152/511022/506751/493719/281788/445416/525246/281848/515011/286850/511023/282488/408016/539337/504939/319097/615552/538963/…
bta04657	IL-17 signaling pathway	52	0.418824	1.79185	0.00119238	0.0171702	0.0128024	1492	tags=37%, list=21%, signal=29%	616818/535327/532569/282871/338319/526639/493720/281832/504855/281251/408016/281735/538094/281743/783335/281043/282291/280828/282344
bta04666	Fc gamma R-mediated phagocytosis	40	0.454948	1.84921	0.00133142	0.0182595	0.0136145	1289	tags=50%, list=19%, signal=41%	522866/511691/513539/618605/281345/282227/529346/280814/525072/535077/505485/613548/514554/537654/514902/533729/782652/282001/281935/537203
bta05146	Amoebiasis	59	0.398046	1.75394	0.00145538	0.0190522	0.0142056	1119	tags=36%, list=16%, signal=30%	515700/618956/281246/518752/281857/532572/281048/281536/517356/280794/287026/506751/100124520/281788/281534/515640/538050/281251/408016/282001/516099
bta05164	Influenza A	65	0.384154	1.73479	0.0016414	0.0205531	0.0153247	1572	tags=43%, list=23%, signal=34%	539974/510434/444881/282527/514889/282081/281857/282846/508619/281536/493720/282258/281250/525246/281251/511023/282488/408016/281249/538639/282001/781996/281043/282291/280828/654488/535490/783596
bta05163	Human cytomegalovirus infection	99	0.343058	1.67936	0.00204929	0.0245915	0.0183358	1496	tags=38%, list=22%, signal=31%	511220/535327/510434/618399/282527/407771/541008/617024/767864/508541/493720/513497/513340/782719/541184/287026/281788/515640/286850/281251/282488/408016/535742/282001/509936/515159/781996/281043/534129/529566/539277/282642/509613/511812/282331/282291/280828/513010
bta03440	Homologous recombination	12	-0.656585	-1.94794	0.00227602	0.0253679	0.0189146	1052	tags=58%, list=15%, signal=50%	353120/514749/504796/530961/507069/504844/783256
bta00360	Phenylalanine metabolism	10	0.695307	1.9016	0.00237824	0.0253679	0.0189146	1106	tags=50%, list=16%, signal=42%	511469/100336082/281293/281002/789307
bta04658	Th1 and Th2 cell differentiation	56	-0.384899	-1.7379	0.00231289	0.0253679	0.0189146	1024	tags=36%, list=15%, signal=31%	504509/524299/541127/530401/282490/281056/538933/281055/788775/505169/506214/104968644/281054/525727/617389/508890/281053/511224/533527/505901
bta04142	Lysosome	41	0.443151	1.82438	0.00276047	0.0283934	0.0211706	1217	tags=49%, list=18%, signal=40%	282470/535442/513684/509715/504960/505684/327687/404155/510524/511591/281849/281421/509820/613527/529148/533177/520564/789125/281105/533428
bta03410	Base excision repair	14	-0.607687	-1.8866	0.00345046	0.0342667	0.0255497	1080	tags=71%, list=16%, signal=60%	785457/515343/616242/615359/515499/282691/505828/281630/514842/286764
bta00410	beta-Alanine metabolism	18	0.564997	1.89473	0.00358982	0.0344623	0.0256955	1345	tags=50%, list=19%, signal=40%	511469/100336082/509241/512626/281124/527211/281002/789307/516241
bta05132	Salmonella infection	96	0.323117	1.57626	0.00397536	0.0369324	0.0275373	1497	tags=39%, list=22%, signal=31%	535327/510434/511691/444881/282527/613753/282846/781426/513939/767885/281048/281536/531079/517887/493720/281832/539780/281534/538050/533729/281251/538366/512480/408016/281249/783642/538639/535605/338039/781996/511561/768062/282291/515303/535127/280828/101907541
bta00350	Tyrosine metabolism	21	0.529143	1.82075	0.00423986	0.0381588	0.0284517	1185	tags=29%, list=17%, signal=24%	511469/100336082/281293/281002/789307/517795
bta05150	Staphylococcus aureus infection	50	0.402368	1.70837	0.00498828	0.0435341	0.0324596	1138	tags=32%, list=16%, signal=27%	281246/514076/282227/617434/518283/317651/503555/493645/281037/513197/782652/510914/281743/282165/281486/317650
