# Supplementary material for: Identification of diagnostic biomarkers of and immune cell infiltration analysis in bovine respiratory disease
Source: Front Vet Sci. 2025 Mar 5;12:1556676. doi: 10.3389/fvets.2025.1556676 (PMC11921050; doi:10.3389/fvets.2025.1556676)
Supplement: SUPPLEMENTARY TABLE 7 — Raw data from GSE150706 dataset. [file Table_7.xlsx]

## Sheet: CIBERSORT-Results
Mixture	B cells naive	B cells memory	Plasma cells	T cells CD8	T cells CD4 naive	T cells CD4 memory resting	T cells CD4 memory activated	T cells follicular helper	T cells regulatory (Tregs)	T cells gamma delta	NK cells resting	NK cells activated	Monocytes	Macrophages M0	Macrophages M1	Macrophages M2	Dendritic cells resting	Dendritic cells activated	Mast cells resting	Mast cells activated	Eosinophils	Neutrophils
Healthy1	0.0266155	0.312214	0	0.0751873	0.146097	0	0	0	0.0396449	0	0.146261	0	0.150969	0	0	0	0	0.0571348	0	0.00555519	0	0.0403207
Healthy2	0	0.324644	0	0.0401882	0.206563	0	0.000157627	0	0.0812846	0	0.10987	0	0.214057	0.00730762	0	0	0	0.00701225	0	0.00202102	0	0.00689423
Healthy3	0	0.29315	0	0.0946564	0.197258	0	0	0	0.0699578	0	0.0921834	0	0.182624	0	0	0	0	0.0291771	0	0	0	0.0409934
Healthy4	0.0285377	0.252609	0	0.0253209	0.196069	0	0	0	0.0595419	0	0.162615	0	0.162845	0	0.00129898	0	0	0.0211587	0	0.0320286	0	0.0579754
Healthy5	0.0220065	0.301896	0	0.0683305	0.153927	0	0	0	0.0554729	0	0.113213	0	0.241716	0.00205653	0	0	0	0.0305236	0	0	0	0.0108589
Healthy6	0	0.454317	0	0.0763514	0.122025	0	5.23e-05	0	0.0589478	0	0.0725889	0	0.139951	0	0	0	0	0.0332924	0	0	0	0.0424745
Healthy7	0.0217341	0.233906	0	0.0722411	0.163753	0.0262318	0	0	0.0565259	0	0.126772	0	0.201655	0	0	0	0	0.0398907	0	0	0	0.0572896
Healthy8	0	0.334486	0.00985977	0.103804	0.196082	0	0	0.000680051	0.102709	0	0.0922968	0	0.120102	0	0	0	0	0.0146287	0.000698705	0	0	0.0246536
Healthy9	0.00156602	0.298575	0	0.0921183	0.240226	0	0	0	0.0497889	0	0.0958668	0	0.125324	0	0	0	0	0.0380393	0	0	0	0.0584959
Healthy10	0.0137441	0.237706	0	0.0680751	0.130875	0	0.000985083	0.00163293	0.0801305	0	0.0964878	0	0.295365	0	0	0	0	0.0214545	0	0	0	0.0535435
Healthy11	0.00910811	0.289562	0.0085522	0.126448	0.185799	0	0	0	0.0627172	0	0.0795275	0	0.203074	0	0	0	0	0.0205218	0	0	0	0.0146902
Healthy12	0.0405831	0.296791	0	0.0969501	0.143475	0	0.0043558	0	0.0780097	0	0.111362	0	0.165413	0.00437732	0	0	0	0.0327878	0	0	0	0.0258953
Healthy13	0	0.345397	0	0.0627457	0.211076	0	0	0	0.0739881	0	0.107319	0	0.149073	0	0	0	0	0.00834197	0	0.00809241	0	0.0339669
Healthy14	0.0168173	0.265223	0	0.0228001	0.188023	0	0	0	0.102385	0	0.110086	0	0.163784	0	0	0	0	0.0556241	0	0.0137996	0	0.0614579
Healthy15	0.0221804	0.27698	0	0.0929643	0.225263	0	0	0	0.0723966	0	0.0789063	0	0.191851	0.001285	0	0	0	0.0225032	0	0	0	0.0156705
Healthy16	0	0.32567	0	0.0593833	0.157593	0	0.00200061	0	0.0978407	0	0.143032	0	0.0878031	0	0	0	0	0.0722021	0	0	0	0.054476
Healthy17	0.0125047	0.389058	0	0.0997646	0.155324	0	0	0	0.0991821	0	0.0917235	0	0.0660942	0	0	0	0	0.0189949	0	0	0	0.0673544
Healthy18	0.00913653	0.26541	0	0.0812083	0.164469	0	0	0	0.074553	0	0.139114	0	0.212836	0.00173647	0	0	0	0.0351584	0.00380704	0	0	0.0125723
BRD1	0.0838177	0.0218015	0	0.0428476	0.0902967	0	0	0.00208102	0.063021	0	0.149323	0	0.303556	0	0	0	0	0.0364501	0	0.0257098	0	0.181095
BRD2	0.121948	0.078503	0	0	0.0638785	0.00695831	0.0216593	0.00531379	0.0153705	0.020809	0.0246593	0	0.47582	0.00898421	0	0	0	0.0223396	0	0.0154859	0	0.118271
BRD3	0.0530621	0.11536	0	0.0259288	0.128356	0	0	0	0.045606	0	0.0782565	0	0.430048	0.000851653	0	0	0	0.0307926	0.0103187	0	0	0.0814192
BRD4	0.0992988	0.225049	0	0.0288432	0.117202	0.00611952	0	0	0.0583598	0	0.0819602	0	0.322424	0.00191221	0	0	0	0.023277	0	0	0	0.0355547
BRD5	0.0949304	0.184822	0.00202445	0.0354535	0.136647	0	0	0	0.0703213	0	0.0410594	0	0.339162	0.00324024	0	0	0	0.0258334	0.00836689	0	0	0.0581387
BRD6	0.114679	0.102584	0	0.00697744	0.111301	0	0.0164729	0	0.0464906	0	0.0684549	0	0.330568	0	0	0	0	0.0457061	0	0	0	0.156766
BRD7	0.0774064	0.154385	0	0.00874786	0.201733	0	0.00600587	0	0.0113993	0	0.0548209	0	0.142629	0	0	0	0	0.0201662	0	0	0	0.322707
BRD8	0.0343145	0.135195	0.00711472	0.0231888	0.203098	0	0.00460599	0	0.0772618	0	0.0774783	0	0.343327	0.00744071	0	0	0	0.00501097	0	0.0110633	0	0.0709004
BRD9	0.146625	0.0309087	0.0133066	0	0.116845	0	0.00388616	0	0.060172	0	0.0695532	0	0.31828	0.00963117	0	0	0	0.0379652	0	0.000713742	0	0.192113
BRD10	0.0731135	0.343207	0.00137952	0	0.18434	0	0.00433531	0	0.0610221	0	0.0604475	0	0.109448	0	0	0	0	0.0398105	0	0.00270973	0	0.120187
BRD11	0.0927497	0.0999535	0	0	0.137864	0	0.0285912	0	0.0256788	0.00810542	0.074658	0	0.38326	0	0	0	0	0.0207299	0	0.0203726	0	0.108037
BRD12	0.0512834	0.106371	0	0.00504148	0.143349	0	0.0080039	0	0.0373975	0	0.0638778	0	0.411879	0.00664965	0	0	0	0.0130526	0.00101043	0	0	0.152084
BRD13	0.0261144	0.184449	0	0.0214328	0.139168	0	0.0120918	0	0.0303449	0	0.107693	0	0.343948	0	0	0	0	0.0339906	0	0	0	0.100768
BRD14	0.0843987	0.185769	0.000517069	0.0519351	0.104217	0.0491012	0	0	0.0520496	0	0.0819432	0	0.238503	0	0	0	0	0.0346368	0.00421195	0	0	0.112717
BRD15	0.0629122	0.167816	0	0.0291337	0.141678	0.0190018	0.0062881	0	0.0507703	0	0.112926	0	0.257629	0.00201493	0	0	0	0.0371756	0	0	0	0.112654
BRD16	0.0810867	0.107712	0.0196185	0.0769409	0.0966275	0.0585112	0	0	0.102027	0	0.0895195	0	0.195988	0	0	0	0	0.0508404	0	0.0032502	0	0.117878
BRD17	0.138407	0.181888	0.00600225	0.0169894	0.184121	0	0.0122864	0	0.0180933	0	0.0547744	0	0.242514	0	0	0	0	0.0216175	0	0	0	0.123307
BRD18	0.0970393	0.153514	0.0135393	0.0332995	0.120532	0	0.0076591	0	0.0751421	0	0.0629275	0	0.378187	0.0133763	0	0	0	0.0105635	0	0	0	0.0342205
