# Supplementary material for: Identification of diagnostic biomarkers of and immune cell infiltration analysis in bovine respiratory disease
Source: Front Vet Sci. 2025 Mar 5;12:1556676. doi: 10.3389/fvets.2025.1556676 (PMC11921050; doi:10.3389/fvets.2025.1556676)
Supplement: SUPPLEMENTARY TABLE 9 — CIBERSORT algorithm analysis results. [file Table_9.xlsx]

## Sheet: GSE162156
	BRD1	BRD2	BRD3	BRD4	BRD5	BRD6	BRD7	BRD8	BRD9	BRD10	BRD11	BRD12	BRD13	BRD14	BRD15	BRD16	BRD17	BRD18	health1	health2	health3	health4	health5	health6	health7	health8	health9	health10	health11	health12	health13	health14	health15	health16	health17	health18
ENSBTAG00000006648	0	0	0	0	0	0	0	0	0	0	0	0	0	0	0	0	0	0	0	0	0	0	0	0	0	0	0	0	0	0	0	0	0	0	0	0
ENSBTAG00000049697	0	0	0	0	0	0	0	0	0	0	0	0	0	0	0	0	0	0	0	0	0	0	0	0	0	0	0	0	0	0	0	0	0	0	0	0
ENSBTAG00000047028	0	0	0	0	0	0	0	0	0	0	0	0	0	0	0	0	0	0	0	0	0	0	0	0	0	0	0	0	0	0	0	0	0	0	0	0
ENSBTAG00000053686	0	0	0	0	0	0	0	0	0	0	0	0	0	0	0	0	0	0	0	0	0	0	0	0	0	0	0	0	0	0	0	0	0	0	0	0
ENSBTAG00000054829	2	0	0	0	0	2	0	0	0	0	0	0	6	0	0	1	0	0	0	0	0	0	0	0	0	0	0	0	0	0	0	0	0	1	0	0
ENSBTAG00000046619	0	0	0	0	0	0	0	0	0	0	0	0	0	0	0	0	0	0	0	0	0	0	0	0	0	0	0	0	0	0	0	0	0	0	0	0
ENSBTAG00000001753	0	0	0	0	0	0	0	0	0	0	0	0	0	0	0	0	0	0	0	0	0	0	0	0	0	0	0	0	0	0	0	0	0	0	0	0
ENSBTAG00000020035	488	709	584	522	944	780	556	700	502	548	870	767	861	661	675	431	581	849	834	556	550	763	677	652	760	609	510	748	775	788	635	542	784	668	464	745
ENSBTAG00000005540	1	0	0	1	3	1	1	0	0	0	0	0	0	0	2	0	0	2	0	0	1	1	1	1	0	0	3	1	0	0	0	0	2	1	0	0
ENSBTAG00000001150	0	0	0	0	0	0	0	0	0	0	0	0	0	0	0	0	0	0	0	0	0	0	2	0	0	0	0	0	0	0	0	0	0	0	0	0
ENSBTAG00000026259	0	0	0	0	0	0	0	0	0	0	0	0	0	0	0	0	0	0	0	0	0	0	0	0	0	0	0	0	0	0	0	0	0	0	0	0
ENSBTAG00000051226	0	0	0	0	2	2	0	0	0	0	0	0	0	0	0	0	0	0	0	0	0	0	0	0	0	0	0	0	0	0	0	0	0	2	0	0
ENSBTAG00000013841	4	2	0	1	4	3	2	2	3	5	6	4	2	4	0	0	4	3	0	3	2	0	4	0	0	0	0	0	0	6	4	2	0	4	8	2
ENSBTAG00000011528	315	530	496	723	775	517	377	524	546	629	730	521	596	392	571	487	486	853	1009	753	560	588	609	844	584	507	417	552	703	757	566	460	718	686	401	507
ENSBTAG00000026260	0	0	0	0	0	0	0	0	0	2	0	0	0	0	0	0	0	2	0	0	0	0	0	0	0	0	0	0	0	0	0	0	0	0	0	0
ENSBTAG00000054497	0	1	4	5	2	4	0	2	0	2	1	0	0	1	0	0	0	6	1	0	2	2	0	3	1	4	0	0	0	2	0	0	1	0	2	4
ENSBTAG00000012594	2105	1871	2393	3249	3004	1422	1168	1261	2046	2320	1861	1857	3539	1534	1768	1632	1382	2008	1473	2312	1637	1489	1493	1573	1738	1552	957	2097	1770	3408	1187	1824	1843	2244	1314	1317
ENSBTAG00000049850	0	0	0	0	0	0	0	0	0	0	0	0	0	0	0	0	0	0	0	0	0	0	0	0	0	0	0	0	0	0	0	0	0	0	0	0
ENSBTAG00000018278	3317	3520	3398	4016	6381	4107	2871	3491	3908	4842	5419	3465	5649	3621	3821	3417	3371	5830	6950	4762	4307	3850	4461	5145	4763	3892	3333	4509	4779	5694	4695	3751	5191	4389	2418	3968
ENSBTAG00000021997	580	1008	618	756	559	965	880	657	964	534	944	1042	942	874	1038	488	887	853	262	511	535	622	711	407	761	366	343	762	521	768	570	576	726	437	296	620
ENSBTAG00000054338	0	0	0	0	0	0	0	0	0	0	0	0	0	0	0	0	0	0	0	0	0	0	0	0	0	0	0	0	0	0	0	0	0	0	0	0
ENSBTAG00000053248	2	1	0	0	0	0	6	0	0	1	2	0	3	0	2	0	0	0	1	6	0	1	0	1	2	0	2	2	0	5	1	0	0	0	0	0
ENSBTAG00000008490	396	324	408	623	784	681	641	691	395	703	711	710	776	765	663	406	574	1016	948	491	996	914	907	1073	819	1050	748	798	831	1360	993	927	1193	990	836	1038
ENSBTAG00000035175	322	431	398	554	764	568	497	545	591	742	614	610	976	640	657	534	482	869	1000	483	746	774	904	774	824	838	621	703	769	1176	846	704	1133	619	585	793
ENSBTAG00000008482	16685	12057	13224	19270	20988	18554	18637	19304	15101	17342	16721	21294	24078	23538	21867	14366	18072	24400	17230	11426	21546	22791	22227	20550	25007	25823	17244	23771	20376	32989	25543	24672	27284	25247	24034	27871
ENSBTAG00000052933	0	0	0	0	0	0	0	0	0	0	0	0	0	0	0	0	0	0	0	0	0	0	0	0	0	0	0	0	0	0	0	0	0	0	0	0
ENSBTAG00000009188	2526	1978	2418	3146	4067	3060	2799	3502	2272	3127	3268	3232	4381	3799	4218	2568	3230	5640	4774	2778	4327	4104	4338	4595	4295	3738	3315	4331	4759	5325	5254	3719	5601	4733	2478	4921
ENSBTAG00000009187	84	69	73	87	150	194	138	124	92	90	106	196	116	160	170	77	126	213	142	76	196	156	228	181	216	218	144	144	207	223	150	174	172	200	162	149
ENSBTAG00000001258	2824	2625	2546	2146	4432	3466	2747	3010	2605	2500	3445	3082	3603	3234	3005	2289	3508	4399	4727	2365	3397	3364	3171	3422	4156	3275	3456	3372	3591	3851	3861	3930	4698	3708	2211	3431
ENSBTAG00000043399	6	6	3	10	3	2	4	7	10	2	13	5	4	3	7	6	2	9	4	2	2	3	7	7	9	4	1	1	0	13	2	3	3	6	2	6
ENSBTAG00000012899	22378	10954	9604	6922	10904	13886	13691	8034	13708	8074	11848	12466	12012	9932	10377	7384	10828	7096	5841	6973	5692	6830	6144	7060	8189	5388	5535	7287	6424	6373	6616	6930	7341	6231	4260	5959
ENSBTAG00000021819	15545	10484	8525	13773	8422	17111	23726	11926	16249	8877	13529	18853	13218	17764	15297	7503	13529	11213	5485	5312	10126	8971	10673	8570	11164	8284	8054	10765	8472	11719	11936	9288	12098	7406	7576	10885
ENSBTAG00000019404	6346	6417	4702	3938	6061	8972	6114	4514	6282	3501	6558	5188	5474	4329	6913	3827	5476	4551	3583	3626	3364	3407	3668	3863	3497	3169	3354	3792	3009	4137	4167	3361	4494	3601	2785	3293
ENSBTAG00000015212	11030	9444	7249	5796	11251	10296	11032	7932	12489	6183	8031	7366	10685	8171	11338	7484	10388	6410	6343	5421	5240	6143	5352	6655	5725	6171	6049	6810	4902	5955	6098	6000	7377	6337	4650	5331
ENSBTAG00000051429	0	0	0	0	0	0	0	0	0	0	0	0	0	0	0	0	0	0	0	0	0	0	0	0	0	0	0	0	0	0	0	0	0	0	0	0
ENSBTAG00000051548	0	0	0	0	0	0	0	0	0	0	0	0	0	0	0	0	0	0	0	0	0	0	0	0	0	0	0	0	0	0	0	0	0	0	0	0
ENSBTAG00000037547	6	6	6	4	1	4	0	4	2	0	5	2	3	3	4	0	2	2	4	3	2	4	2	7	11	2	14	4	0	2	0	2	0	4	4	10
ENSBTAG00000054023	2331	1543	2524	746	1240	1989	1530	1068	2128	786	1587	2114	1414	1394	1028	612	913	333	425	806	441	383	436	623	440	225	1034	296	261	315	344	279	218	480	369	407
ENSBTAG00000049136	2	0	2	0	1	0	2	0	0	0	2	2	0	0	0	0	0	0	0	0	0	4	0	1	2	0	15	2	0	0	2	2	0	2	2	0
ENSBTAG00000043993	0	0	0	3	0	4	2	0	2	6	0	0	0	0	4	1	0	0	2	2	2	0	0	0	6	0	0	0	0	0	2	0	2	0	0	0
ENSBTAG00000003064	2458	2675	2657	3399	4098	4087	3424	2885	2520	3683	3297	4079	4309	3747	3437	3005	2559	3510	3677	2767	3300	3563	3862	3708	3287	3742	2914	3612	2493	4937	3411	3429	4331	3310	5095	3817
ENSBTAG00000003063	4264	3524	3586	3268	3477	4472	4882	3608	3844	3053	3536	4532	5047	4432	4181	2998	4091	3262	2307	2449	3360	3280	3467	2526	3598	3298	2246	3617	2961	4864	3729	3795	4152	3056	3210	3514
ENSBTAG00000035493	0	0	0	0	0	0	0	0	0	0	0	0	0	0	4	0	0	0	0	0	0	0	0	0	0	0	0	0	0	0	0	0	0	0	0	0
ENSBTAG00000003059	1378	2041	1941	2394	2537	2626	2044	2024	2036	2640	2702	2416	3322	2224	2974	1908	1862	2838	3454	2310	2696	2364	2881	2848	2894	2579	1986	2715	2310	3197	2634	2532	3181	2310	2244	2488
ENSBTAG00000017310	185	273	179	241	174	270	98	134	152	152	229	183	543	147	293	95	155	287	218	187	275	197	227	154	446	178	224	329	355	276	332	245	290	171	142	230
ENSBTAG00000012412	2645	2153	2566	2890	3033	2063	2138	3059	2484	2374	2393	2547	3236	2375	3633	1879	2622	3543	3302	2380	3136	2251	2656	2607	3112	2651	1633	3468	2371	3060	2943	2433	3484	3397	1921	3052
ENSBTAG00000023718	0	4	3	7	4	8	10	1	4	5	5	4	9	5	5	3	4	9	17	11	5	4	9	6	1	13	2	4	6	3	0	9	3	3	8	7
ENSBTAG00000016619	73	48	84	119	222	147	98	115	106	219	143	130	247	223	108	210	123	241	320	151	180	157	195	125	149	140	124	163	222	282	242	106	232	136	59	158
ENSBTAG00000020762	5	13	1	34	8	4	4	12	9	6	47	14	47	35	2	12	4	8	0	24	21	12	12	2	38	16	10	11	31	22	23	5	30	10	5	27
ENSBTAG00000018855	2671	2151	2488	3818	3199	3189	2412	3343	2502	3266	2812	3243	4138	3271	3569	2589	3147	4742	3629	2384	4273	3868	4210	4199	4414	4751	3209	4438	4123	5568	4587	4437	5244	4716	3873	4875
ENSBTAG00000018854	3590	2852	3816	4360	5931	4802	3588	3955	3650	5087	4390	3970	6147	5018	4739	4697	4269	6485	7991	4281	5681	5019	5024	5396	6249	5526	4603	5217	5578	7427	6041	5171	6976	5822	3941	5934
ENSBTAG00000051337	0	0	0	0	0	0	0	0	0	0	0	0	1	0	0	0	0	0	0	0	0	0	0	0	0	0	0	1	0	0	0	0	2	0	0	0
ENSBTAG00000017839	1473	554	447	623	346	797	1214	834	836	474	663	1503	922	945	1068	474	786	352	251	244	634	678	612	470	832	515	480	698	550	663	693	665	685	521	514	741
ENSBTAG00000044299	0	0	0	0	0	0	0	0	0	0	0	0	0	0	0	0	0	0	0	0	0	0	0	0	4	0	0	0	0	0	0	0	0	0	0	0
ENSBTAG00000046072	0	0	0	0	0	0	0	0	0	0	0	0	0	0	0	0	0	0	0	0	0	0	0	0	0	0	0	0	0	0	0	0	0	0	0	0
ENSBTAG00000048631	5233	2971	2280	2502	2658	3171	3121	3207	3554	2614	3284	4099	4227	2853	3491	2166	2755	2376	2966	1997	3242	2814	2695	2947	3321	3374	2739	3522	2896	4017	3118	2689	3610	2518	2787	2576
ENSBTAG00000034869	5	9	8	236	4147	6	0	3	13	11	8	0	6	139	19	4	10	1	176	268	0	2	807	0	0	0	0	0	2	0	0	0	0	0	0	0
ENSBTAG00000046804	0	0	0	0	0	0	0	0	0	0	0	0	0	0	0	0	0	0	0	0	0	0	0	0	0	0	0	0	0	0	0	0	0	0	0	0
ENSBTAG00000015812	0	0	0	0	0	0	0	0	0	0	0	0	0	0	0	0	0	0	0	0	0	0	0	0	0	0	0	0	0	0	0	0	0	0	0	0
ENSBTAG00000048503	0	0	0	0	0	0	0	0	0	0	0	0	0	0	0	0	0	0	0	0	0	0	0	0	0	0	0	0	0	0	0	0	0	0	0	0
ENSBTAG00000050662	0	0	0	0	0	0	0	0	0	0	0	0	0	0	0	0	0	0	14	6	0	0	2	0	0	0	0	0	0	0	0	0	0	0	0	0
ENSBTAG00000054173	0	0	0	0	0	0	0	0	0	0	0	0	0	0	0	0	0	0	0	0	0	0	0	0	0	0	0	0	0	0	0	0	0	0	0	0
ENSBTAG00000049506	0	0	0	0	5	0	0	0	0	0	0	0	0	0	0	0	0	0	0	2	0	0	0	0	0	0	0	0	0	0	0	0	0	0	0	0
ENSBTAG00000049468	0	0	0	0	4	0	2	0	0	0	0	0	0	4	0	0	0	0	7	2	0	0	0	0	0	0	0	0	0	0	0	0	0	0	0	0
ENSBTAG00000052340	0	0	0	0	0	0	0	0	0	0	0	0	0	0	0	0	0	0	0	0	0	0	0	0	0	0	0	0	0	0	0	0	0	0	0	0
ENSBTAG00000044154	0	0	0	0	0	0	0	0	0	0	0	0	0	0	0	0	0	0	0	2	0	0	0	0	0	0	0	0	0	0	0	0	0	0	0	0
ENSBTAG00000045424	0	0	0	0	0	0	0	0	0	0	0	0	0	0	0	0	0	0	0	0	0	0	0	0	0	0	0	0	0	0	0	0	0	0	0	0
ENSBTAG00000052530	0	0	0	18	75	0	4	0	0	2	0	0	0	21	0	0	0	0	34	34	0	0	100	0	0	0	0	0	0	0	0	0	0	0	0	0
ENSBTAG00000051544	0	0	0	15	107	0	0	0	0	1	0	0	0	32	0	0	0	0	22	34	0	0	93	0	0	0	0	0	0	0	0	0	0	0	0	0
ENSBTAG00000052321	0	0	0	0	0	0	0	0	0	0	0	0	0	0	0	0	0	0	0	0	0	0	0	0	0	0	0	0	0	0	0	0	0	0	0	0
ENSBTAG00000053953	0	0	0	0	4	0	0	0	0	0	0	0	0	1	0	0	0	0	0	0	0	0	2	0	0	0	0	0	0	0	0	0	0	0	0	0
ENSBTAG00000054015	4	0	0	4	0	4	3	0	1	0	0	2	0	8	2	0	0	0	2	0	1	0	3	1	0	0	0	0	2	1	3	3	3	0	0	0
ENSBTAG00000052457	0	0	0	0	0	0	0	0	0	0	0	0	0	4	0	0	0	0	0	0	0	0	10	0	0	0	0	0	0	0	0	0	0	0	0	0
ENSBTAG00000039602	0	0	0	4	4	0	2	0	0	0	0	0	0	19	0	0	0	0	0	4	0	0	21	0	0	0	0	0	0	0	0	0	0	0	0	0
ENSBTAG00000050522	0	0	0	0	0	0	0	0	0	0	0	0	0	0	0	0	0	0	0	0	0	0	0	0	0	0	0	0	0	0	0	0	0	0	0	0
ENSBTAG00000037933	0	0	0	0	0	0	0	0	0	0	0	0	0	2	0	0	0	0	0	0	0	0	0	0	0	0	0	0	0	0	0	0	0	0	0	0
ENSBTAG00000055221	0	0	0	0	0	0	0	0	0	0	0	0	0	0	0	0	0	0	0	0	0	0	0	0	0	0	0	0	0	0	0	0	0	0	0	0
ENSBTAG00000052202	0	0	0	1	35	0	0	0	0	0	0	0	0	7	0	0	0	0	1	4	0	0	16	0	0	0	0	0	0	0	0	0	0	0	0	0
ENSBTAG00000046384	0	0	0	11	37	0	3	0	0	4	0	0	0	8	0	0	0	0	14	2	0	0	41	0	0	0	0	0	0	0	0	0	0	0	0	0
ENSBTAG00000039820	0	0	0	4	11	0	1	2	0	4	0	0	0	7	0	0	0	0	4	0	0	0	8	0	1	0	0	2	0	0	0	0	0	0	0	0
ENSBTAG00000039255	0	0	0	0	0	0	0	0	0	0	0	0	0	0	0	0	0	0	0	0	0	0	0	0	0	0	0	0	0	0	0	0	0	0	0	0
ENSBTAG00000034854	0	0	0	0	0	0	1	0	0	0	0	0	0	0	0	0	0	0	0	0	0	0	0	0	0	0	0	0	0	0	0	0	0	0	0	0
ENSBTAG00000042595	0	0	0	0	2	0	0	0	0	0	0	0	0	0	0	0	0	0	0	0	0	0	0	0	0	0	0	0	0	0	0	0	0	0	0	0
ENSBTAG00000004139	4131	2650	2260	2532	2280	4593	7257	3685	4248	2357	3598	6817	3807	4368	4757	1962	3858	2547	1223	1400	2695	2908	2700	1991	2750	2075	2332	3483	2491	3230	3542	3435	3345	2007	2342	2502
ENSBTAG00000007444	0	0	0	0	0	0	0	0	0	0	2	0	0	0	0	0	2	2	0	0	0	0	0	0	0	0	0	0	0	0	0	0	0	0	0	0
ENSBTAG00000014233	4990	4874	5162	6659	8737	5977	4585	5285	5715	7293	6922	5867	8238	6673	6225	5523	6118	8629	8828	5746	6491	5910	7113	6722	7152	6296	4681	6263	6776	8784	7086	6092	8189	6499	4258	6428
ENSBTAG00000020122	1272	1298	1343	1924	2491	2095	1807	2099	1420	2251	2111	2001	2457	2153	2435	1481	1948	3098	2669	1759	2524	2245	2671	2508	2520	2244	1914	2513	2632	3227	3039	2119	3014	2466	1752	2444
ENSBTAG00000020121	323	298	212	245	370	311	270	227	253	254	339	316	393	363	316	240	277	472	436	273	386	385	345	354	361	369	327	377	445	477	477	326	378	363	255	384
ENSBTAG00000000201	915	522	854	1186	1330	1330	1769	1640	1040	1402	1206	2085	1837	2145	1964	1091	1709	1671	1154	560	1926	1616	1957	1475	1842	1793	1460	1975	1839	2435	2085	1702	2451	1905	1439	2041
ENSBTAG00000038433	25	17	10	27	36	12	0	9	0	20	6	0	23	6	0	27	0	1	36	22	6	0	14	0	0	1	15	0	8	16	14	5	25	8	31	18
ENSBTAG00000001412	133	113	130	165	241	163	121	190	116	189	167	161	206	169	208	125	190	261	250	154	231	165	193	207	200	128	131	235	201	247	229	159	241	239	152	182
ENSBTAG00000045479	0	0	0	0	0	0	0	0	0	0	0	0	0	0	0	0	0	0	0	0	0	0	0	0	0	0	0	0	0	0	0	0	0	0	0	0
ENSBTAG00000052349	0	0	0	0	0	0	0	0	0	0	0	0	0	0	0	0	0	0	0	0	0	0	0	0	0	0	0	0	0	0	0	0	0	0	0	0
ENSBTAG00000052332	0	0	0	0	0	0	0	0	0	0	0	0	0	0	0	0	0	0	0	0	0	0	0	0	0	0	0	0	0	0	0	0	0	0	0	0
ENSBTAG00000000648	0	0	0	0	0	0	0	0	0	0	0	0	0	0	0	0	0	0	0	0	0	0	0	0	0	0	0	0	0	0	0	0	0	0	0	0
ENSBTAG00000000706	2	2	4	8	14	9	6	6	0	16	0	2	10	23	5	5	12	3	23	0	17	4	16	11	4	0	14	27	12	10	10	10	17	10	12	6
ENSBTAG00000045024	2	0	0	0	2	1	0	0	2	3	3	0	5	0	0	0	1	0	0	0	2	0	0	0	1	2	0	0	1	1	0	0	2	2	1	1
ENSBTAG00000050914	8	4	4	9	6	0	18	5	6	4	10	0	14	8	4	18	6	2	6	2	11	2	7	4	2	2	4	2	0	2	2	0	6	0	10	2
ENSBTAG00000050144	0	0	0	0	0	0	0	0	0	0	0	0	0	0	0	0	0	0	0	0	0	0	0	0	0	0	0	0	0	0	0	0	0	0	0	0
ENSBTAG00000017753	1196	888	982	1386	1619	1730	2310	1718	1388	1334	2004	1357	1408	2279	2040	1299	1858	1363	1321	1248	2246	1302	1937	1039	1667	1515	1194	1283	1548	2284	1909	1578	1550	1288	1305	1599
ENSBTAG00000042557	0	0	0	0	0	0	0	0	0	0	0	0	0	0	0	0	0	0	0	0	0	0	0	0	0	0	0	0	0	0	0	0	0	0	0	0
ENSBTAG00000019043	890	818	818	918	1124	1187	1357	1191	996	1009	1096	1451	1356	1438	1350	840	1197	1726	1194	712	1184	1251	1353	1149	1301	1185	1129	1308	1498	1848	1670	1142	1676	1245	991	1489
ENSBTAG00000000605	1478	1609	1445	2138	2696	2287	1446	1859	1975	2188	2638	1787	3082	1997	2108	1833	1798	3207	3737	2153	2266	2221	2311	2576	2691	2052	1713	2277	2377	3039	2587	1882	2825	1962	1201	2071
ENSBTAG00000000603	6	80	8	166	36	5	20	82	13	30	13	27	14	18	72	8	132	41	20	80	57	76	79	186	101	76	4	19	10	17	108	11	98	81	50	10
ENSBTAG00000019542	557	662	603	888	1236	875	614	758	803	1009	860	843	1281	951	920	717	832	1471	1565	857	1077	1134	1064	1210	1269	980	833	1086	1169	1401	1229	887	1283	981	753	901
ENSBTAG00000036404	0	0	2	0	1	0	2	0	0	0	0	0	2	0	0	0	1	0	1	0	0	0	0	0	0	0	0	4	0	0	0	0	0	0	0	1
ENSBTAG00000042261	0	0	0	0	0	0	0	0	0	0	0	0	0	0	0	0	0	0	0	0	0	0	0	0	0	0	0	0	0	0	0	0	0	0	0	0
ENSBTAG00000043064	0	0	0	0	0	0	0	0	0	0	0	0	0	0	0	0	0	0	0	0	0	0	0	0	0	0	0	0	0	0	0	0	0	0	0	0
ENSBTAG00000038900	2	0	0	2	4	2	2	2	0	2	2	4	0	2	5	5	1	7	6	1	5	8	3	0	0	4	1	4	1	2	4	5	2	3	0	4
ENSBTAG00000045128	0	0	0	0	0	0	0	0	0	0	0	0	0	0	0	0	0	0	0	0	0	0	0	0	0	1	0	0	0	0	0	0	0	0	0	0
ENSBTAG00000003301	14	2	0	3	0	6	21	32	5	2	0	11	2	9	0	9	9	10	8	8	19	15	6	27	5	23	19	6	5	3	9	16	24	6	13	16
ENSBTAG00000036841	0	0	0	0	0	0	0	0	0	0	0	0	0	0	0	0	0	0	0	0	0	0	0	0	0	0	0	0	0	0	0	0	0	0	0	0
ENSBTAG00000053315	0	0	0	0	0	0	0	0	0	0	0	0	0	0	0	0	0	0	0	0	0	0	0	0	0	0	0	0	0	0	0	0	0	0	0	0
ENSBTAG00000047337	0	0	0	0	0	0	0	0	0	0	0	0	0	0	0	0	0	0	0	0	0	0	0	0	0	0	0	0	0	0	0	0	0	0	0	0
ENSBTAG00000044598	0	0	0	0	0	0	0	0	0	0	0	0	0	0	0	0	0	0	0	0	0	0	0	0	0	0	0	0	0	0	0	0	0	0	0	0
ENSBTAG00000043929	0	0	0	0	0	0	0	0	0	0	0	0	0	0	0	0	0	0	0	0	0	0	0	0	0	0	0	0	0	0	0	0	0	0	0	0
ENSBTAG00000000597	0	0	0	0	0	0	0	0	0	0	0	0	2	0	0	0	0	0	0	0	0	0	0	0	0	0	0	0	0	0	0	0	0	0	0	0
ENSBTAG00000000588	1	0	0	0	0	0	0	0	0	0	0	0	0	0	0	4	0	0	0	0	0	0	0	0	0	0	0	0	0	0	0	0	0	1	0	2
ENSBTAG00000001395	779	450	452	529	803	1346	1732	1253	720	839	889	1788	1213	1612	1469	1056	1466	1186	435	290	1197	1144	1307	758	1413	1083	970	1346	1195	1577	1641	1352	1563	1464	1402	1425
ENSBTAG00000055283	0	0	0	0	0	0	0	0	0	0	0	0	0	0	0	0	0	0	0	0	0	0	0	0	0	0	0	0	0	0	0	0	0	0	0	0
ENSBTAG00000018704	486	672	428	447	936	713	602	615	645	523	872	643	667	642	564	455	684	699	732	521	562	691	738	491	763	716	516	676	540	643	648	716	765	499	432	500
ENSBTAG00000004869	5	10	15	14	21	25	25	48	44	5	14	56	61	71	27	23	31	57	23	19	27	29	37	10	44	28	18	36	36	110	62	41	37	17	36	31
ENSBTAG00000043726	0	0	0	0	0	0	0	0	0	0	0	0	0	0	0	0	0	0	0	0	0	0	0	0	0	0	0	0	0	0	0	0	0	0	0	0
ENSBTAG00000029827	0	0	1	0	0	0	0	0	0	0	0	0	0	0	0	0	0	0	0	0	0	0	0	0	0	0	0	0	0	0	0	0	1	1	0	0
ENSBTAG00000029912	0	0	0	0	0	0	0	0	0	0	0	0	0	0	0	0	0	0	0	0	0	0	0	0	0	0	0	0	0	0	0	0	0	0	0	0
ENSBTAG00000029768	0	0	0	0	0	0	0	0	0	0	0	0	0	0	0	0	0	0	0	0	0	0	0	0	0	0	0	0	0	0	0	0	0	0	0	0
ENSBTAG00000054337	0	0	0	0	0	0	0	0	0	0	0	0	0	1	0	0	0	2	1	0	0	0	1	0	0	0	2	0	0	2	2	1	1	1	2	2
ENSBTAG00000053883	1	1	2	2	3	0	2	3	4	3	4	0	3	4	4	0	6	3	0	2	2	4	0	3	4	0	4	7	4	2	2	2	3	0	1	0
ENSBTAG00000044220	0	0	0	0	0	0	0	0	0	0	0	0	0	0	0	0	0	0	0	0	0	0	0	0	0	0	0	0	0	0	0	0	0	0	0	0
ENSBTAG00000019314	4009	2437	2959	2964	5463	4642	4812	3431	3655	5210	2770	4247	6026	4588	4919	4585	5094	4037	2368	1870	3340	3298	4152	3762	4196	3892	2983	4976	3153	4472	3622	4734	4016	5845	5164	4569
ENSBTAG00000052575	18	26	15	56	13	51	71	117	14	32	51	142	50	68	62	27	59	39	18	15	51	68	79	51	94	78	73	99	71	141	119	53	121	75	88	78
ENSBTAG00000047293	204	224	173	424	254	481	608	754	347	379	495	1031	531	686	670	280	789	564	270	204	539	605	750	461	973	704	543	742	626	1050	933	680	990	562	771	796
ENSBTAG00000054742	2	0	9	8	14	5	0	7	5	9	11	7	6	3	8	2	1	8	13	2	12	10	16	5	6	13	2	5	4	5	6	4	17	4	12	11
ENSBTAG00000002623	8771	4558	6716	4467	8220	8944	8488	7127	10180	6272	7257	9623	13198	8576	9048	6286	7860	6136	9429	4635	6574	5778	6354	9128	6851	6687	5676	6234	5522	5794	6915	6929	7243	5855	5205	6249
ENSBTAG00000012908	466	461	458	718	1000	896	1031	1107	819	908	775	1256	1315	1596	1170	1052	1062	1363	1051	506	1243	1243	1539	889	1386	1090	1013	1187	1376	2020	1797	947	1567	855	925	1083
ENSBTAG00000054574	101	227	85	182	225	600	264	324	174	231	447	294	465	319	290	264	201	311	87	197	377	127	330	71	313	173	158	252	312	379	297	136	314	103	166	409
ENSBTAG00000034347	138	53	101	73	94	215	96	115	63	201	114	106	172	218	85	227	90	197	101	112	142	93	126	150	114	149	112	132	111	195	104	126	132	138	116	157
ENSBTAG00000038512	1	0	0	0	0	0	0	0	0	0	0	0	0	0	0	4	0	0	0	0	0	2	0	0	0	0	0	0	0	0	2	0	4	0	0	4
ENSBTAG00000048954	0	0	0	0	0	0	0	0	0	0	0	0	0	0	0	0	0	0	0	0	1	0	0	3	0	0	0	2	0	0	0	0	0	0	4	0
ENSBTAG00000038422	54	76	42	80	211	66	86	27	79	69	107	38	95	56	70	79	53	52	59	92	46	43	26	26	24	37	24	34	45	59	46	48	49	27	22	32
ENSBTAG00000048578	0	0	0	0	0	0	0	0	0	0	0	0	0	0	0	0	0	0	0	0	0	0	0	0	0	0	0	0	0	0	0	0	0	0	0	0
ENSBTAG00000050084	0	0	0	0	0	0	0	0	0	0	0	0	0	0	0	0	0	0	0	0	0	0	0	0	0	0	0	0	0	0	0	0	0	0	0	0
ENSBTAG00000046755	0	0	0	0	0	0	0	0	0	0	0	0	0	0	0	0	2	0	0	0	0	0	0	0	0	0	0	0	0	0	0	0	0	0	0	0
ENSBTAG00000010462	0	0	0	0	0	1	0	2	0	0	0	0	0	0	0	0	0	2	0	0	2	0	0	0	2	0	0	0	0	1	0	0	0	0	0	0
ENSBTAG00000028813	0	0	0	0	0	0	0	0	0	0	0	0	0	0	0	0	0	0	0	0	0	0	0	0	0	0	0	0	0	0	0	0	0	0	0	0
ENSBTAG00000043751	0	0	0	0	0	0	0	0	0	0	0	0	0	0	0	0	0	0	0	0	0	0	0	0	0	0	0	0	0	0	0	0	0	0	0	0
ENSBTAG00000009851	0	0	0	2	23	2	2	5	0	0	0	0	0	8	0	0	0	0	9	5	0	0	18	0	0	0	0	0	0	0	0	0	0	0	0	0
ENSBTAG00000051036	0	0	0	0	0	0	0	0	0	0	0	0	0	0	0	0	0	0	0	0	0	0	0	0	0	0	0	0	0	0	0	0	0	0	0	0
ENSBTAG00000008359	0	0	0	0	0	0	0	0	0	1	0	0	0	0	0	0	1	0	0	0	0	0	0	1	1	0	0	0	0	0	0	0	0	0	0	0
ENSBTAG00000036262	3602	2198	2511	1936	2411	3454	3294	2667	2797	2244	3150	4004	3536	3309	3115	1762	2859	3153	2418	1691	2823	2178	2624	1989	2969	2467	2102	2673	2658	3278	3154	2329	3013	2177	1727	2281
ENSBTAG00000045043	0	0	0	0	0	0	0	0	0	0	0	0	0	0	0	0	0	0	0	0	0	0	0	0	0	0	0	0	0	0	0	0	0	0	0	0
ENSBTAG00000043669	0	0	0	0	0	0	0	0	0	0	0	0	0	0	0	0	0	0	0	0	0	0	0	0	0	0	0	0	0	0	0	0	0	0	0	0
ENSBTAG00000054327	0	0	0	0	0	0	0	1	0	2	0	0	14	0	0	2	0	0	0	4	2	0	0	0	0	0	0	0	0	0	0	2	0	0	2	0
ENSBTAG00000045974	167	222	157	302	298	214	140	219	192	245	187	222	269	135	231	186	165	224	285	317	202	216	249	355	223	210	170	228	208	281	198	215	256	282	209	241
ENSBTAG00000009219	0	0	0	0	0	0	0	0	0	0	0	0	0	0	0	2	2	0	0	0	0	0	0	0	0	0	0	2	0	0	0	0	0	0	0	0
ENSBTAG00000053095	0	0	0	0	0	0	0	0	0	0	0	0	0	0	0	0	0	0	0	0	0	0	0	0	0	0	0	0	0	0	0	0	0	0	0	0
ENSBTAG00000026156	0	0	0	0	1	0	2	0	0	0	0	0	0	0	0	0	0	0	0	0	0	0	0	0	2	3	2	0	0	0	0	0	0	0	0	0
ENSBTAG00000007939	1104	796	834	732	1482	1357	1262	1004	951	880	933	1343	1475	1231	962	855	1263	1150	1551	636	1287	1206	1190	1332	1467	1194	1076	1269	1231	1291	1382	1250	1543	1300	906	1191
ENSBTAG00000009128	0	0	0	0	0	0	0	0	0	0	0	0	0	0	0	0	0	0	0	0	0	0	0	0	0	0	0	0	0	0	0	0	0	0	0	0
ENSBTAG00000039151	0	0	0	2	0	0	0	0	0	0	0	0	0	0	0	0	0	0	0	0	0	0	0	0	0	0	0	0	0	0	2	0	0	0	2	0
ENSBTAG00000046393	0	0	0	0	0	0	0	0	0	0	0	0	0	0	0	0	0	0	0	1	0	0	0	3	0	0	1	1	0	0	0	0	0	0	0	0
ENSBTAG00000046959	4047	2604	2747	3009	3608	4952	5728	4325	3574	3693	3858	5808	5418	6169	5149	3225	5351	5248	3565	1913	5189	4863	5650	4304	5227	5285	4304	5251	5017	6518	6228	5023	7325	4769	4628	5839
ENSBTAG00000023675	792	445	570	708	826	929	1390	988	760	824	727	1390	1110	1302	1127	743	1159	1011	587	338	1065	1016	1288	864	986	1050	875	1085	930	1396	1250	1187	1341	999	1085	1273
ENSBTAG00000007970	2759	1702	1696	1378	2690	2378	2229	1428	1873	2174	1688	1753	2579	1850	1915	2124	2443	1887	1626	1231	1563	1267	1585	1615	1939	1356	1277	1796	1473	1765	1696	1908	1865	2227	1362	1780
ENSBTAG00000050305	0	0	0	0	0	0	0	0	0	0	0	0	0	0	0	0	0	0	0	0	0	0	0	0	0	0	0	0	0	0	0	0	0	0	0	0
ENSBTAG00000045590	0	0	2	0	0	2	8	0	4	2	0	2	6	2	0	0	3	0	0	0	0	0	0	0	2	4	0	3	1	4	0	0	0	4	0	2
ENSBTAG00000006811	0	0	0	0	0	0	0	0	0	0	0	0	0	0	0	0	0	0	0	0	0	0	0	0	0	0	0	0	0	0	2	0	0	0	0	0
ENSBTAG00000023652	5	24	42	8	18	24	10	17	11	14	53	12	14	35	32	36	9	36	11	54	2	32	4	2	5	6	3	4	22	8	8	20	13	7	6	3
ENSBTAG00000005155	152	96	125	168	150	177	157	220	107	208	158	242	172	173	259	110	186	256	196	138	206	200	250	212	266	204	167	263	300	280	293	214	361	311	207	294
ENSBTAG00000005162	0	0	0	0	2	0	2	0	0	2	2	0	0	0	0	0	0	0	3	0	2	0	4	10	0	0	2	1	1	2	0	1	0	0	0	0
ENSBTAG00000015728	188	161	191	296	393	374	299	354	169	425	304	359	420	540	379	274	286	608	549	255	528	458	547	452	369	452	352	488	372	615	502	580	686	545	647	463
ENSBTAG00000045781	0	0	0	0	0	0	0	0	0	0	0	0	0	0	0	0	0	0	0	0	0	0	0	0	0	0	0	0	0	0	0	0	0	0	0	0
ENSBTAG00000034182	119	16	16	103	87	53	7	66	61	4	107	9	10	10	41	91	31	178	87	67	16	65	89	129	112	126	9	72	91	13	10	104	169	114	58	77
ENSBTAG00000050258	0	0	0	0	0	0	0	0	0	0	0	0	0	0	0	0	0	0	0	0	0	0	0	0	0	0	0	0	0	0	0	0	0	0	0	0
ENSBTAG00000044111	0	0	0	0	0	0	0	2	0	0	0	0	0	0	0	0	0	0	0	0	0	0	0	0	0	0	0	0	0	0	0	0	4	0	0	0
ENSBTAG00000042804	0	0	0	0	0	0	0	0	0	0	0	0	0	0	0	0	0	0	0	0	0	0	0	0	0	0	0	0	0	0	0	0	0	0	0	0
ENSBTAG00000048531	0	1	0	0	0	0	0	0	0	0	0	0	0	0	0	0	0	0	0	0	0	0	0	0	0	0	0	0	0	0	0	0	0	0	0	0
ENSBTAG00000010091	72	59	99	115	194	114	119	105	99	126	144	144	150	158	82	88	155	136	135	101	207	141	138	116	162	206	146	137	133	199	213	140	182	123	138	162
ENSBTAG00000047147	46	45	33	57	55	88	45	77	28	58	48	89	107	84	39	38	73	45	23	20	69	85	79	13	147	35	29	48	69	63	62	111	76	43	57	86
ENSBTAG00000015546	296	253	324	418	582	460	328	444	288	484	525	349	590	408	466	336	390	755	677	496	618	490	467	641	456	391	296	629	599	594	537	412	596	627	354	537
ENSBTAG00000001416	0	0	0	0	0	0	0	0	0	0	0	0	0	0	0	0	0	0	6	0	0	0	0	0	0	0	0	0	0	0	0	0	0	0	0	0
ENSBTAG00000048630	0	0	0	0	0	0	0	0	0	0	0	0	0	0	0	0	0	0	0	0	0	0	0	0	0	0	0	0	0	0	0	0	0	0	0	0
ENSBTAG00000052028	0	0	0	0	0	0	0	0	0	0	0	0	0	0	0	0	0	0	0	0	0	0	0	0	0	0	0	0	0	0	0	0	0	0	0	0
ENSBTAG00000054232	0	0	0	0	0	0	0	0	0	0	0	0	0	0	0	0	0	0	0	0	0	0	0	0	0	0	0	0	0	0	0	0	0	0	0	2
ENSBTAG00000050430	0	0	0	0	0	0	0	0	0	0	0	0	0	0	0	0	0	0	0	0	0	0	0	0	0	0	0	0	0	0	0	0	0	0	0	0
ENSBTAG00000052415	0	0	0	0	0	0	0	0	0	0	0	0	0	0	0	0	0	0	0	0	0	0	0	0	0	0	0	0	0	0	0	0	0	0	0	0
ENSBTAG00000054488	0	0	0	0	0	0	0	0	0	0	0	0	0	0	0	0	0	0	0	0	0	0	0	0	0	0	0	0	0	0	0	0	0	0	0	0
ENSBTAG00000022908	0	0	0	0	0	0	0	0	0	0	0	0	0	0	0	0	0	0	0	0	0	0	0	0	0	0	0	0	0	0	0	0	0	0	0	0
ENSBTAG00000051584	0	0	0	0	0	0	0	0	0	0	0	0	0	0	0	0	0	0	0	0	0	0	0	0	0	0	0	0	0	0	0	0	0	0	0	0
ENSBTAG00000051784	0	0	0	0	0	0	0	0	0	0	0	0	0	0	0	0	0	0	0	0	0	0	0	0	0	0	0	0	0	0	0	0	0	0	0	0
ENSBTAG00000051905	0	0	0	0	0	0	0	0	0	0	0	0	0	0	0	0	0	0	0	0	0	0	0	0	0	0	0	0	0	0	0	0	0	0	0	0
ENSBTAG00000033437	0	0	0	0	0	0	0	0	0	0	0	0	0	0	0	0	0	0	0	0	0	0	0	0	0	0	0	0	0	0	0	0	0	0	0	0
ENSBTAG00000051566	0	0	0	0	0	0	0	0	0	0	0	0	0	0	0	0	0	0	0	0	0	0	0	0	0	0	0	0	0	0	0	0	0	0	0	0
ENSBTAG00000050543	0	0	0	0	0	0	0	0	0	0	0	0	0	0	0	0	0	0	0	0	0	0	0	0	0	0	0	0	0	0	0	0	0	0	0	0
ENSBTAG00000052122	0	0	0	0	0	0	0	0	0	0	0	0	0	0	0	0	0	0	0	0	0	0	0	0	0	0	0	0	0	0	0	0	0	0	0	0
ENSBTAG00000044603	0	0	0	0	0	0	0	0	0	0	0	0	0	0	0	0	0	0	0	0	0	0	0	0	0	0	0	0	0	0	0	0	0	0	0	0
ENSBTAG00000049354	0	0	0	0	0	0	0	0	0	0	0	0	0	0	0	0	0	0	0	0	0	0	0	0	0	0	0	0	0	0	0	0	0	0	0	0
ENSBTAG00000053167	0	0	0	0	0	0	0	0	0	0	0	0	0	0	0	0	0	0	0	0	0	0	0	0	0	0	0	0	0	0	0	0	0	0	0	0
ENSBTAG00000027782	0	0	0	0	4	0	0	0	0	0	0	0	0	1	0	0	0	0	0	0	0	0	0	0	0	0	0	0	0	2	0	0	0	0	2	0
ENSBTAG00000020996	2202	1684	1910	2349	3507	2488	1646	2547	1754	3159	2378	2301	3304	2775	2540	2665	2464	5031	4470	2019	4144	3838	4466	3710	3917	4173	3256	3988	4200	5390	4620	3914	5665	4870	3615	4725
ENSBTAG00000020997	127	91	158	262	249	258	155	255	124	279	171	260	399	487	235	235	194	947	413	177	682	517	770	626	479	694	674	711	787	1236	653	631	875	794	536	773
ENSBTAG00000028582	0	0	0	0	0	0	0	0	0	0	0	0	0	2	0	0	0	0	0	0	0	1	0	0	0	2	1	2	0	0	0	0	0	0	2	0
ENSBTAG00000004124	741	586	656	644	885	949	1074	861	585	632	1004	929	1029	1332	946	516	1006	1373	832	570	1209	947	1118	710	1257	764	774	959	1208	1315	1327	883	1242	1085	558	1392
ENSBTAG00000044934	0	0	0	0	0	0	0	0	0	0	0	0	0	0	0	0	0	0	0	0	0	0	0	0	0	0	0	0	0	0	0	0	0	0	0	0
ENSBTAG00000023666	61	60	39	90	37	249	6	100	33	90	27	50	100	63	88	105	21	102	125	56	354	222	228	152	60	74	49	83	208	306	24	70	126	176	203	90
ENSBTAG00000004471	2681	2354	3657	3154	4389	3351	3956	3579	3781	3280	3019	4627	4404	4017	3763	2820	3601	3928	3498	2462	3870	3294	3913	3586	3587	3914	2992	3404	3083	4479	4276	4044	5688	3866	3734	3973
ENSBTAG00000014889	278	273	295	299	414	357	223	241	322	341	261	333	402	314	294	210	244	190	298	230	338	276	308	325	265	408	209	269	163	315	229	283	372	180	332	238
ENSBTAG00000013662	0	0	0	0	4	0	0	0	0	0	0	0	0	0	0	0	0	0	2	0	0	0	2	0	0	3	0	0	0	2	0	0	0	0	0	0
ENSBTAG00000013663	90	144	121	207	293	138	173	197	172	196	171	168	257	170	144	149	212	239	306	176	223	101	174	239	218	196	137	239	210	243	190	199	234	165	120	192
ENSBTAG00000013664	66	140	104	84	82	151	155	68	119	40	153	118	279	102	102	58	79	62	58	44	130	59	78	37	236	59	100	65	63	118	75	80	90	94	39	124
ENSBTAG00000013667	4	8	4	7	10	0	11	1	5	2	2	4	0	6	5	3	4	10	1	1	4	1	4	4	6	6	6	10	3	6	4	10	6	5	5	2
ENSBTAG00000015010	4815	2825	4160	2116	3482	4385	5931	2837	4515	2288	3600	5849	4907	4743	3683	2155	3670	2054	1503	1437	2277	2143	2327	1878	2456	1786	1870	2347	1867	2298	2300	2240	2460	2319	1796	2481
ENSBTAG00000004833	435	560	442	710	867	712	539	607	514	624	776	529	961	597	676	532	593	836	978	633	810	738	850	737	726	735	477	738	656	930	928	697	921	810	692	800
ENSBTAG00000014302	2348	2186	2270	2818	4268	3076	2674	3343	2665	3376	3082	3175	4094	3209	3380	2517	3272	4296	4644	2735	3992	3581	3655	3894	3967	3583	2963	3550	3860	4500	4760	3485	4354	3713	2376	3706
ENSBTAG00000034442	25	59	41	110	155	108	68	155	88	165	83	110	172	99	88	173	72	203	170	114	116	142	128	111	106	105	166	151	157	184	239	69	175	93	35	61
ENSBTAG00000045333	0	0	0	0	0	0	0	0	0	0	0	0	0	0	0	0	0	0	0	0	0	0	0	0	0	0	0	0	0	0	0	0	0	0	0	0
ENSBTAG00000013321	0	0	0	8	60	4	12	1	0	6	0	0	0	0	0	0	0	0	18	3	0	0	34	0	0	0	0	0	2	2	0	0	0	0	0	0
ENSBTAG00000004459	0	0	0	0	7	2	0	0	0	0	0	0	0	0	0	0	1	0	0	0	0	0	0	0	0	0	0	0	2	2	0	0	0	1	0	0
ENSBTAG00000012140	0	0	2	0	0	0	0	0	0	0	0	0	0	0	0	0	0	0	0	0	0	0	0	0	0	0	0	0	0	0	0	0	0	0	2	0
ENSBTAG00000016363	2260	2534	1877	2351	2769	3088	2194	2209	2368	2407	3100	2568	3206	2620	2678	2082	2354	3399	2940	2078	2755	2237	2732	2325	2936	2248	2004	2649	2821	3073	2998	2371	3033	2330	1581	2402
ENSBTAG00000026836	0	0	0	2	0	0	0	0	0	0	0	0	0	0	0	0	0	1	0	0	0	0	0	0	0	0	0	0	0	0	0	0	0	0	0	0
ENSBTAG00000053387	0	5	1	4	3	2	0	0	1	6	4	5	3	1	5	4	0	2	2	2	0	1	2	2	3	0	1	4	0	4	1	2	6	1	1	1
ENSBTAG00000015662	142	118	88	223	230	223	351	215	195	157	106	367	296	315	295	174	250	226	107	86	207	264	263	225	262	287	214	235	181	412	259	240	398	245	458	324
ENSBTAG00000016932	2078	1136	1247	1359	2081	2362	2289	2215	1410	1583	1646	2575	2529	2401	2281	1620	2599	2614	2044	1062	2368	2339	2399	2057	2114	2315	2203	2162	2185	3036	2855	2327	3394	2353	2044	2690
ENSBTAG00000018731	300	153	242	134	489	347	218	169	218	269	162	190	346	243	170	269	398	182	272	136	194	214	187	209	219	176	164	217	122	198	223	235	226	219	191	228
ENSBTAG00000024027	474	519	509	675	1016	766	562	632	619	730	800	653	895	663	793	579	737	1159	952	514	860	783	869	832	715	725	600	759	864	1124	940	785	944	843	519	845
ENSBTAG00000015069	3909	3578	3537	3966	5746	4308	3726	4062	4226	4582	4839	4293	6514	4890	4587	3352	4551	5765	5724	3719	5480	4917	5172	4843	5087	4592	4160	4689	5045	5914	4863	4758	6431	4769	3644	5356
ENSBTAG00000013460	2111	1418	1657	2335	2530	2972	3430	3138	2213	2602	2579	3893	3591	4041	4020	1937	2912	4404	2931	1457	3923	3884	4344	3174	3683	4189	3179	4231	3947	5442	4912	3694	5487	3894	4104	4478
ENSBTAG00000013461	11127	12337	12974	16069	23926	15439	10848	12994	13338	16575	16802	13290	19695	13091	14620	13388	13469	23373	28062	18479	19464	18255	17747	23376	18216	18655	14127	15997	19233	23716	20430	16320	22930	16362	11545	17898
ENSBTAG00000013464	286	153	201	302	286	309	431	404	324	278	218	553	452	508	469	298	407	505	231	112	469	477	568	377	519	570	306	469	501	691	566	519	686	542	511	659
ENSBTAG00000013465	4292	2298	2831	1805	2673	4653	4132	2697	3130	1919	2927	4368	3874	3684	3105	2043	2650	2119	2221	1503	2606	2092	2335	2391	2467	1995	2432	2014	2089	2499	2751	2471	2798	2121	1898	2394
ENSBTAG00000048517	2	7	6	3	20	20	17	12	11	7	10	10	7	12	15	2	12	10	8	9	11	7	14	9	4	9	8	13	10	13	16	8	11	11	8	8
ENSBTAG00000010987	2024	1529	1453	1329	2498	2222	2419	1518	2080	1710	1731	1989	2838	2197	2154	1875	2343	1438	1626	1016	1507	1906	1684	1580	1639	1692	1384	1933	1147	2010	1570	1757	1942	1489	1915	1908
ENSBTAG00000045162	0	0	0	0	0	0	0	0	0	1	0	0	0	0	0	0	0	0	0	0	0	0	0	0	0	0	0	0	0	0	0	0	0	0	0	0
ENSBTAG00000054676	2	0	0	0	0	0	0	0	0	0	0	0	2	0	1	0	0	8	0	0	0	6	2	0	4	1	2	0	0	2	0	3	2	2	4	0
ENSBTAG00000044510	0	0	0	0	0	0	0	0	0	0	0	0	0	0	0	0	0	0	0	0	0	0	0	0	0	0	0	0	0	0	0	0	0	0	0	0
ENSBTAG00000051892	0	0	0	0	0	0	0	0	0	0	0	0	0	0	0	0	0	0	0	0	0	0	0	0	0	0	0	0	0	0	0	0	0	0	0	0
ENSBTAG00000003666	0	0	0	0	0	0	0	0	0	0	0	0	0	0	0	0	0	0	0	0	0	0	0	0	0	0	0	0	0	0	2	0	0	0	0	2
ENSBTAG00000044968	0	0	0	0	0	0	0	0	0	0	0	0	0	0	0	0	0	0	0	0	0	0	0	0	0	0	0	0	0	0	0	0	0	0	0	0
ENSBTAG00000000088	255	302	267	514	560	589	639	556	402	562	619	903	729	1036	684	517	736	859	685	326	607	919	1097	559	711	769	916	778	1008	1353	1094	609	947	563	686	629
ENSBTAG00000013057	491	283	397	786	339	464	710	866	379	539	386	650	790	982	978	524	668	1160	451	213	1143	1192	1001	683	1157	1513	910	1058	991	1903	1625	1252	1628	1205	1023	1956
ENSBTAG00000045335	0	0	0	0	0	0	0	0	0	0	0	0	0	1	0	0	0	0	0	0	0	0	0	0	0	0	0	0	0	0	0	0	0	0	0	0
ENSBTAG00000046313	0	0	0	0	0	0	0	0	0	0	0	0	0	0	0	0	0	0	0	0	0	0	0	0	0	0	0	0	0	2	0	0	0	0	0	0
ENSBTAG00000039575	0	0	0	0	0	0	0	0	0	0	0	0	0	0	0	0	0	0	0	0	0	0	0	0	0	0	0	0	0	0	0	0	0	0	0	0
ENSBTAG00000006893	1734	1062	1192	1902	1704	1798	1829	2045	1359	1612	1427	2062	2201	2211	2121	1494	2284	2392	1527	940	2384	2896	2427	2079	2731	2844	2035	2399	2308	3819	3055	2941	2962	2837	2801	3009
ENSBTAG00000003585	15899	11763	12189	10680	17530	20004	26403	15255	16898	13854	16142	19347	18639	23450	19942	12694	19942	19989	13925	8290	14704	17526	18277	11774	16750	15847	13711	17189	17292	22275	20198	17376	21708	15833	13680	18723
ENSBTAG00000049729	9	16	16	24	6	23	11	7	29	16	16	16	46	17	12	18	13	14	8	10	2	3	14	12	20	15	4	5	8	21	12	28	7	15	18	12
ENSBTAG00000005787	216	258	309	261	461	305	405	377	283	285	354	298	498	430	411	370	405	464	557	270	352	258	309	258	513	277	218	495	325	398	433	292	479	300	217	312
ENSBTAG00000018397	6	11	33	10	224	40	117	12	2	51	4	6	24	412	27	40	226	5	4	2	2	4	13	6	8	2	0	10	2	4	6	11	2	19	16	34
ENSBTAG00000018399	4	8	6	7	27	6	14	2	5	11	6	7	6	53	10	10	33	11	7	0	0	5	2	4	9	8	4	6	8	5	5	10	6	9	0	12
ENSBTAG00000055188	0	0	0	0	0	0	0	0	0	0	0	0	0	0	0	0	0	0	0	0	0	0	0	0	0	0	0	0	0	0	0	0	0	0	0	0
ENSBTAG00000017140	95	73	96	244	288	241	350	383	232	497	286	377	411	453	332	313	328	534	412	197	443	368	570	322	347	371	271	493	420	665	512	359	619	405	341	401
ENSBTAG00000006158	54	40	140	188	139	126	147	181	121	342	129	165	182	197	221	131	198	182	145	94	183	191	213	159	183	162	136	271	107	213	215	169	278	169	254	204
ENSBTAG00000054027	0	0	0	0	0	0	0	0	0	0	0	0	0	0	0	0	0	0	0	0	0	0	0	0	0	0	0	0	0	0	0	0	0	0	0	0
ENSBTAG00000049130	54	6	56	83	106	57	57	61	55	82	94	94	54	64	33	67	81	90	15	100	89	51	91	105	101	65	31	58	104	143	136	62	131	4	32	89
ENSBTAG00000049108	5158	1055	3007	1463	2828	1790	1745	2779	1409	1789	1790	1810	3392	3077	2797	2476	2409	3089	4891	1001	3872	3469	3642	2656	3694	3635	2261	3022	4058	4257	4504	5516	4446	5455	3876	6585
ENSBTAG00000050173	0	0	0	0	0	0	0	0	0	0	0	0	0	0	0	0	0	0	0	0	0	0	0	0	0	0	0	0	0	0	0	0	0	0	0	0
ENSBTAG00000044520	0	0	0	0	0	0	0	0	0	0	0	0	0	0	0	0	0	0	0	0	0	0	0	0	0	0	0	0	0	0	0	0	0	0	0	0
ENSBTAG00000020460	0	0	0	0	0	0	0	0	0	0	0	0	0	0	0	0	0	0	0	0	0	0	0	0	0	0	0	0	0	0	0	0	0	0	0	0
ENSBTAG00000038103	0	0	0	0	0	0	1	0	0	0	0	0	0	3	0	0	0	0	1	0	0	0	0	0	0	0	0	0	0	0	1	0	0	0	0	0
ENSBTAG00000022275	1942	1997	2584	3152	5746	2106	2271	2364	1981	2478	2497	2545	3204	1859	2527	2229	2518	3423	3395	3442	2705	2408	2540	3367	2203	2702	1977	2242	2837	3148	3391	2385	3309	2372	1554	2365
ENSBTAG00000051495	0	0	0	0	0	0	0	0	0	0	0	0	0	0	0	0	0	0	0	0	0	0	0	0	0	0	0	0	0	0	0	0	0	0	0	0
ENSBTAG00000055085	54	22	32	36	79	50	54	62	40	45	39	44	40	83	82	46	50	47	75	45	82	38	32	35	40	46	40	35	40	57	56	58	66	47	43	51
ENSBTAG00000042390	0	0	0	0	0	0	0	0	0	0	0	0	0	0	0	0	0	0	0	0	0	0	0	0	0	0	0	0	0	0	0	0	0	0	0	0
ENSBTAG00000033360	21	23	10	26	35	32	33	31	27	30	12	17	36	30	19	17	18	30	31	29	42	32	28	51	22	41	50	28	37	35	22	37	35	44	22	43
ENSBTAG00000054558	0	0	0	2	0	0	0	0	0	0	0	0	0	0	0	0	0	0	0	0	0	0	1	0	0	0	0	0	0	0	0	0	0	0	0	0
ENSBTAG00000013769	0	9	2	6	4	2	2	14	4	4	6	2	4	2	9	0	4	8	2	1	0	6	0	0	6	5	8	0	3	6	4	2	2	2	0	2
ENSBTAG00000014441	2541	620	1091	912	1104	1160	765	1417	741	654	1088	700	1800	1378	1907	1315	692	4145	3210	860	2265	3717	2207	1896	3197	2991	2085	2204	2524	3457	2986	3112	3121	3928	2451	4491
ENSBTAG00000046637	0	0	0	2	0	0	2	0	0	3	0	0	0	0	0	0	0	2	0	0	2	0	0	0	0	0	0	0	0	0	0	0	0	0	0	0
ENSBTAG00000012646	19	5	7	11	18	8	15	25	4	9	15	16	24	33	24	11	17	39	21	2	5	50	46	25	30	49	27	32	10	48	48	78	36	52	110	25
ENSBTAG00000001209	0	0	0	2	2	0	0	0	0	0	0	2	3	0	2	2	8	0	2	0	0	3	9	0	0	0	2	0	0	2	2	0	0	0	0	0
ENSBTAG00000004601	387	460	591	571	879	681	498	566	401	679	691	534	761	547	579	464	550	864	1043	589	666	654	658	669	701	637	511	722	644	822	822	645	702	689	550	613
ENSBTAG00000004599	0	1	0	0	1	0	2	0	3	3	1	0	0	0	0	0	0	1	0	0	0	0	0	0	1	0	0	0	0	4	2	2	0	0	0	0
ENSBTAG00000015065	0	0	0	0	0	0	0	0	0	0	0	0	0	0	0	0	0	0	4	0	2	0	0	0	0	0	0	0	0	3	0	0	0	0	6	0
ENSBTAG00000016554	5	2	6	3	7	2	9	10	4	9	2	2	6	4	6	2	7	6	4	7	4	2	9	2	4	6	6	6	15	13	7	7	9	14	7	9
ENSBTAG00000048550	539	187	291	578	164	293	279	620	486	482	378	508	577	531	783	262	417	1932	850	321	925	819	533	1010	1250	1234	754	702	691	1484	1487	893	1192	1088	1379	1360
ENSBTAG00000019332	0	4	4	8	4	0	0	3	2	4	0	0	1	2	5	11	2	7	4	0	5	6	2	3	7	4	2	3	2	1	8	5	1	3	6	7
ENSBTAG00000033319	36	35	69	92	105	59	71	188	51	117	67	124	94	73	152	100	89	137	192	56	178	181	174	200	152	190	192	151	168	325	186	158	321	153	220	200
ENSBTAG00000011871	104	695	203	1186	2094	694	1154	1441	1263	1977	817	2518	1231	1581	1396	991	1642	1104	1174	1211	1446	1369	1560	1312	1736	1589	966	1081	1449	1774	2058	800	2064	986	1352	971
ENSBTAG00000009084	7128	8007	5055	5535	5591	7642	5488	4562	6903	4881	8563	6165	8286	5551	6405	3875	5281	5023	4455	4885	3568	3768	3919	3832	5133	3622	2714	4024	3614	4877	4642	3971	4840	3600	2414	4134
ENSBTAG00000009085	5063	3563	3380	2330	3626	5022	5363	3399	3751	3154	4450	4877	5013	4282	3955	2360	3735	3739	3136	1959	3474	3346	3830	2944	3735	3142	2706	3342	2924	3950	3696	3285	4205	2969	2635	3534
ENSBTAG00000010793	12	3	4	22	9	24	10	18	6	17	10	6	27	22	27	21	16	48	31	21	8	44	35	39	8	33	23	52	74	38	41	11	27	33	68	38
ENSBTAG00000040144	154	59	138	96	97	184	62	65	45	45	31	42	194	207	214	89	51	240	656	172	99	380	334	233	378	302	340	326	444	279	460	93	706	193	335	345
ENSBTAG00000001235	1241	941	1157	1058	1113	1634	979	1149	698	1293	1401	949	1634	1126	1320	746	1069	3505	1742	796	1696	1859	2161	2191	1751	2164	1658	1714	1806	2458	1995	2037	2385	2353	1350	2231
ENSBTAG00000006534	97	37	61	102	114	78	92	117	61	91	66	108	129	126	113	63	118	130	110	54	120	90	112	110	86	112	89	110	109	156	87	125	159	130	151	162
ENSBTAG00000005723	227	166	234	270	398	357	260	277	173	345	267	303	369	324	337	215	329	461	407	257	499	332	313	438	327	391	195	343	339	442	426	360	483	357	342	340
ENSBTAG00000000242	71	52	69	86	386	116	107	93	38	105	88	71	59	89	50	52	88	104	80	99	102	72	122	73	88	65	51	46	101	110	136	68	78	92	101	105
ENSBTAG00000013909	54	66	64	39	57	28	36	50	63	85	33	64	22	91	37	57	58	56	60	71	36	62	36	40	28	34	39	34	25	69	71	31	63	20	66	31
ENSBTAG00000050116	17	10	20	11	14	16	0	10	17	21	14	15	20	10	4	20	7	10	9	10	5	12	10	13	9	19	7	4	10	19	13	2	23	5	20	5
ENSBTAG00000013920	14	6	29	20	18	8	13	9	20	16	10	13	9	12	8	19	9	10	2	6	9	14	29	6	15	19	29	9	3	13	8	9	15	10	36	14
ENSBTAG00000049524	14	12	6	10	18	7	3	3	6	18	4	8	5	0	2	1	6	6	2	3	5	0	12	7	8	2	4	4	4	5	6	7	17	2	6	9
ENSBTAG00000013937	650	696	744	1081	1039	874	632	640	711	1021	824	787	1212	952	909	665	740	1247	1019	747	1132	987	963	1078	942	1116	594	1045	741	1128	1016	930	1173	1002	942	1194
ENSBTAG00000013292	552	264	559	1186	1032	909	904	1495	613	1041	576	1097	1035	1125	1181	916	1109	1059	831	665	1597	1206	1376	1041	1379	1459	961	1440	1143	2213	1520	1342	1889	1157	1789	1545
ENSBTAG00000052710	0	0	0	1	2	0	0	0	0	1	0	0	0	0	0	0	1	0	0	0	0	0	0	0	0	0	0	2	3	0	0	4	0	0	2	0
ENSBTAG00000021000	283	166	214	759	205	372	837	549	297	244	363	907	463	740	678	304	594	509	114	110	529	649	682	363	976	668	517	652	546	1050	723	725	861	693	804	948
ENSBTAG00000007784	2044	1682	1858	2827	3199	2699	2672	3389	2222	2966	2712	3577	4004	3771	3622	2215	3351	4971	3721	1945	3854	3764	3981	3295	3960	3657	3160	3614	4334	4856	4779	3430	4830	3789	2368	4315
ENSBTAG00000002703	4926	4008	4331	3415	4909	6700	7832	4969	5518	4082	6597	7714	6602	7890	6763	3852	6337	6685	4774	2944	5478	5029	5791	4026	5916	4133	3872	6170	5919	6468	6201	4942	6744	4380	3040	5351
ENSBTAG00000004971	433	531	602	493	1196	1422	744	640	154	563	807	761	1027	1138	813	249	1258	897	893	553	1305	1208	1290	738	1324	1085	778	1159	1301	1570	1741	1206	1335	1069	885	1412
ENSBTAG00000044668	0	0	0	0	0	0	0	0	0	0	0	0	0	0	0	0	0	0	0	0	0	0	0	0	0	0	0	0	0	0	0	0	0	0	0	0
ENSBTAG00000004974	144	60	55	156	122	156	240	160	96	142	120	248	170	173	225	116	192	183	103	50	254	254	246	137	328	286	220	221	226	335	294	254	301	221	214	278
ENSBTAG00000004975	563	341	366	239	325	625	1204	260	694	395	395	324	135	533	184	278	526	158	75	175	118	130	137	122	137	115	88	178	110	126	115	133	132	196	97	180
ENSBTAG00000004977	395	336	432	577	893	538	558	567	421	620	556	649	753	627	761	525	700	870	746	483	770	555	747	658	646	536	429	766	903	871	774	589	760	826	412	835
ENSBTAG00000002132	0	0	0	2	0	0	0	0	0	0	0	0	2	0	0	0	0	0	0	0	0	0	0	0	0	0	0	0	0	0	0	0	0	0	0	0
ENSBTAG00000050260	0	0	0	0	0	0	0	0	0	0	0	0	0	0	0	0	0	0	0	0	0	0	0	0	0	0	0	0	0	0	0	0	0	0	0	0
ENSBTAG00000011921	733	445	562	749	738	917	482	862	624	1070	792	660	1612	1254	885	1283	602	2025	1240	720	1335	1658	1909	1030	1477	1191	999	984	1463	2345	1686	1247	2167	1252	972	1694
ENSBTAG00000011928	9	2	11	81	28	7	17	17	21	10	23	11	21	25	14	12	26	20	32	10	32	21	26	32	47	26	22	22	28	40	43	9	33	34	44	38
ENSBTAG00000047946	21	6	8	13	30	6	10	6	4	9	10	13	17	6	6	7	9	14	18	9	12	5	22	12	7	9	8	14	11	18	10	12	16	6	14	17
ENSBTAG00000006451	7	0	0	24	22	0	0	0	1	0	0	0	0	0	0	0	0	0	0	0	1	2	0	0	0	5	0	1	0	0	0	0	0	0	0	0
ENSBTAG00000049208	0	0	0	0	0	0	0	0	0	0	0	0	0	0	0	0	0	0	0	0	0	0	0	0	0	0	0	0	0	0	0	0	0	0	0	0
ENSBTAG00000049383	0	0	0	0	0	0	0	0	0	0	0	0	0	4	0	0	0	0	0	0	0	0	0	0	0	0	0	0	0	0	0	0	0	0	0	0
ENSBTAG00000044343	0	0	0	0	0	0	0	0	0	0	0	0	0	0	0	0	0	0	0	0	0	0	0	0	0	0	0	0	0	0	0	0	0	0	0	0
ENSBTAG00000045517	63	93	88	161	257	112	87	78	86	184	157	118	133	88	129	110	114	170	179	134	115	130	147	174	113	137	109	133	105	213	111	130	152	128	87	121
ENSBTAG00000048452	0	0	0	0	0	0	0	0	0	0	0	0	0	0	0	0	0	0	0	0	0	0	0	0	0	0	0	0	0	0	0	0	0	0	0	0
ENSBTAG00000048985	0	0	2	2	0	2	0	0	0	0	6	0	0	0	0	2	0	0	0	2	0	2	2	0	0	0	2	0	0	0	0	0	0	0	2	0
ENSBTAG00000048715	0	0	0	0	0	0	0	0	0	0	0	0	0	0	0	0	0	0	0	0	0	0	0	0	0	0	0	0	0	0	0	0	0	0	0	0
ENSBTAG00000055075	0	0	0	0	0	0	0	0	0	0	0	0	0	0	0	0	0	0	0	0	0	0	0	0	0	0	0	0	0	0	0	0	0	0	0	0
ENSBTAG00000049072	0	0	0	0	0	0	0	0	0	0	0	0	0	0	0	0	0	0	0	0	0	0	0	0	0	0	0	0	0	0	0	0	0	0	0	0
ENSBTAG00000045704	0	0	0	0	0	0	0	2	6	0	0	2	4	0	0	4	0	0	0	4	0	2	1	0	0	0	0	2	0	2	2	0	0	0	0	0
ENSBTAG00000054494	0	0	0	0	0	0	0	0	0	0	0	0	0	0	0	0	0	0	0	0	0	0	0	0	0	0	0	0	0	0	0	0	0	0	0	0
ENSBTAG00000014157	0	0	0	0	0	0	0	0	0	0	0	0	0	0	0	0	0	0	0	0	0	0	0	0	0	0	0	0	0	0	0	0	0	0	0	0
ENSBTAG00000009014	0	0	1	0	3	0	0	2	3	3	0	0	1	0	4	2	0	7	8	0	0	5	8	0	3	2	8	3	0	2	2	0	2	6	2	0
ENSBTAG00000001390	1576	1266	1034	963	1418	1721	1055	1125	1236	879	1358	1274	1765	1077	1384	925	1077	1195	1234	932	967	1011	801	1107	1097	1101	897	946	919	1068	1070	1174	1201	956	753	999
ENSBTAG00000000210	2427	1109	1058	2219	1259	2300	1525	1791	1554	1398	2562	1876	2109	2632	2243	1512	1849	2935	1182	1252	1721	1950	2192	1319	2421	2052	1559	2054	2547	2983	2773	2018	2557	1504	1480	2611
ENSBTAG00000000213	657	779	589	1080	1149	1067	769	997	864	1141	986	1094	1483	1174	1166	1111	1000	1538	1213	853	1135	1107	1327	1205	1277	1099	966	1236	1349	1780	1322	1033	1248	1013	854	1077
ENSBTAG00000008562	544	353	523	682	681	561	566	703	472	593	545	583	931	848	731	441	699	1183	513	357	781	882	773	711	725	887	566	785	843	1081	894	844	1015	1088	698	999
ENSBTAG00000012581	266	300	350	332	539	333	280	320	303	367	418	368	470	357	354	324	308	502	607	309	365	352	449	481	410	444	262	436	390	568	422	512	498	426	445	440
ENSBTAG00000018059	2085	864	1280	905	1292	2077	3523	1090	1958	945	1180	2013	2269	2106	2206	1081	1509	1521	939	580	1185	1280	1414	1898	1602	1356	1609	1200	1248	1734	1324	1449	1820	1450	1200	1853
ENSBTAG00000009391	995	546	530	648	604	864	846	658	782	525	831	896	882	894	939	491	647	1212	658	532	622	1008	849	817	697	739	708	834	885	1166	1078	869	984	923	854	862
ENSBTAG00000005604	2	0	0	11	0	4	0	2	0	0	0	0	0	0	0	1	0	2	2	4	2	0	0	1	2	0	0	2	2	0	0	0	0	0	0	2
ENSBTAG00000002182	1171	1093	1274	1332	1698	1364	762	1034	1337	1234	1766	848	1785	1136	1186	1052	873	1992	2111	1504	1137	1358	1337	1303	1268	1129	923	1128	1415	1612	1497	1150	1464	1376	776	1215
ENSBTAG00000001293	40	16	20	61	32	51	52	40	19	73	36	72	50	45	45	50	59	54	66	39	80	66	72	86	66	52	20	105	53	70	56	57	61	52	73	83
ENSBTAG00000044376	0	0	0	0	0	0	0	0	0	0	0	0	0	0	0	0	0	0	2	0	0	0	2	0	0	0	0	0	0	1	1	0	0	0	2	0
ENSBTAG00000053648	0	0	0	0	0	0	0	0	0	0	0	0	0	0	0	0	0	0	0	0	0	0	0	0	0	0	0	0	0	0	0	0	0	0	0	0
ENSBTAG00000019557	3	3	4	8	14	0	1	2	0	0	0	1	5	4	4	5	3	0	0	0	2	4	4	0	6	3	0	2	0	12	2	3	0	5	11	0
ENSBTAG00000048057	1451	1070	1029	1394	1274	1806	2116	1644	1392	1140	1487	2099	1888	1913	1585	1110	1628	1816	1024	799	1509	1680	1611	1325	1976	1669	1282	1644	1756	2312	1978	1623	2220	1411	1220	1743
ENSBTAG00000055108	0	0	0	1	0	0	0	0	1	0	0	0	0	0	0	0	0	0	0	0	0	0	0	0	2	0	0	0	0	0	0	0	0	0	0	0
ENSBTAG00000001464	2	0	0	4	8	2	0	0	0	2	0	0	4	2	1	2	4	0	2	2	2	0	0	2	0	4	7	5	1	0	1	2	1	0	4	1
ENSBTAG00000033170	141	80	95	209	184	218	466	347	139	167	194	452	278	434	503	189	445	400	143	75	355	400	460	267	395	352	282	407	424	686	674	398	636	480	469	596
ENSBTAG00000022155	317	735	263	570	464	498	730	474	563	396	1168	763	328	492	674	329	486	217	265	570	353	322	311	349	307	370	282	293	408	468	345	209	264	323	322	281
ENSBTAG00000048370	0	0	0	0	0	0	0	0	0	0	0	0	0	0	0	0	0	0	0	0	0	0	0	0	0	0	0	0	0	0	0	0	0	0	0	0
ENSBTAG00000015892	549	776	659	855	1244	820	628	748	637	824	938	718	1063	691	725	633	708	1078	1350	858	830	774	936	999	1080	865	746	910	939	1144	1032	875	1107	932	513	812
ENSBTAG00000015895	6	2	2	6	5	8	0	0	2	0	0	0	0	7	6	2	0	2	0	2	3	2	0	0	2	2	0	0	2	2	3	2	0	5	2	3
ENSBTAG00000015898	616	662	707	547	838	869	624	653	735	759	860	666	1044	903	839	663	704	976	825	520	746	669	803	600	850	639	495	737	832	757	774	717	878	833	562	780
ENSBTAG00000016848	880	599	782	878	1442	1018	863	1061	646	1037	920	1041	1330	1148	1188	867	1185	1609	1460	741	1387	1265	1372	1268	1437	1307	1094	1216	1352	1626	1532	1267	1564	1702	864	1518
ENSBTAG00000045436	0	0	0	0	0	0	0	0	0	0	0	0	0	0	0	0	1	0	0	0	0	0	2	0	0	0	0	0	0	0	0	0	0	0	0	0
ENSBTAG00000001918	2	0	5	0	5	0	2	3	1	6	0	0	7	2	2	7	1	4	0	5	7	3	4	2	2	4	0	2	1	3	1	8	8	3	5	6
ENSBTAG00000001920	63	52	82	173	215	144	154	194	181	254	115	173	211	246	210	234	152	323	171	94	263	204	335	129	295	246	173	282	323	447	327	209	353	212	134	219
ENSBTAG00000052248	0	0	0	0	0	0	0	0	0	0	0	0	0	0	0	0	0	0	0	0	0	0	0	0	0	0	0	0	2	0	2	0	0	0	0	0
ENSBTAG00000014508	341	312	199	236	242	252	188	164	345	211	210	217	274	201	167	186	112	152	116	196	127	195	173	225	166	249	111	157	117	248	187	177	214	174	302	177
ENSBTAG00000001009	35923	16472	19238	17883	17740	26480	24619	20559	20324	17891	23365	27948	26637	22603	25065	13394	19784	26079	21650	15918	20014	18489	19425	18374	19903	17981	15047	21075	20249	23276	21412	20148	22915	23143	14043	22459
ENSBTAG00000008862	2235	2413	2393	3766	3879	3474	2642	3445	3001	3993	2980	3790	4456	4072	3378	3372	3023	4623	2964	2393	4139	4166	4014	4050	5167	4671	3166	4539	4208	6233	4812	3993	4652	4190	4159	4357
ENSBTAG00000013069	148	246	176	434	499	282	230	291	324	615	396	434	396	318	312	355	428	618	447	397	400	450	421	384	416	452	252	428	409	608	625	327	514	412	368	312
ENSBTAG00000013070	147	368	211	922	1546	479	321	973	1036	1576	756	897	1453	949	699	1402	1011	1477	1453	1075	986	979	1158	1342	910	1132	991	1000	1468	1792	1964	498	1293	715	375	436
ENSBTAG00000033166	2	1	6	10	7	8	2	4	5	5	4	18	6	10	2	7	11	1	0	6	0	5	8	10	0	16	4	6	8	11	5	2	15	11	5	1
ENSBTAG00000001442	0	0	0	0	0	2	0	0	2	2	0	0	0	2	0	0	0	0	0	1	0	6	4	0	0	0	0	0	0	0	0	0	0	0	0	0
ENSBTAG00000004705	163	152	174	213	180	258	114	122	144	189	195	134	292	386	337	218	182	247	136	302	109	142	125	187	114	156	76	200	232	389	178	159	160	251	139	185
ENSBTAG00000013118	1627	1774	1895	1622	1877	3288	1625	1397	902	1140	2390	1585	3093	2491	2196	1460	2007	3496	2103	1399	2372	2600	2568	1790	3405	2081	1595	2486	2613	2880	3084	2931	3569	2260	1394	2689
ENSBTAG00000003865	9	5	7	20	6	9	4	18	2	22	13	13	8	14	21	31	5	13	4	16	9	11	6	5	2	2	4	16	12	9	13	5	2	17	6	10
ENSBTAG00000045101	0	0	0	0	0	0	0	0	0	0	0	0	0	0	0	0	0	0	0	0	0	0	0	0	0	0	0	0	0	0	0	0	0	0	0	0
ENSBTAG00000014133	0	0	0	0	0	0	0	0	0	0	0	0	0	0	0	0	0	0	0	0	0	0	0	0	0	0	0	0	0	0	0	0	0	0	0	0
ENSBTAG00000010688	0	0	0	0	2	2	0	0	0	14	0	0	0	0	0	0	0	0	0	0	0	0	0	0	0	0	0	0	0	0	0	0	0	0	0	0
ENSBTAG00000054520	253	284	244	354	483	317	248	344	267	376	393	286	432	317	324	275	335	460	472	348	372	332	410	422	385	312	273	342	350	418	414	375	347	469	194	439
ENSBTAG00000011140	594	385	383	596	735	481	319	459	393	535	535	384	822	454	527	428	369	791	1110	472	646	763	619	942	749	577	473	516	640	833	676	598	707	738	370	694
ENSBTAG00000054326	401	269	350	337	292	359	325	379	261	268	382	421	477	366	514	223	379	391	269	297	297	371	344	337	273	351	213	385	307	475	395	310	375	362	330	355
ENSBTAG00000011143	3779	2517	2472	2620	3194	4326	5646	3540	3804	3050	3219	4920	4369	5016	4204	2833	3960	3334	2390	1814	3061	3573	3326	3004	3646	3261	2972	3511	3176	4162	3451	3412	3982	2957	2839	3228
ENSBTAG00000051987	2	0	0	1	2	0	0	1	0	0	0	1	1	0	0	0	0	1	0	2	0	1	0	0	0	0	0	1	0	0	0	1	2	3	0	0
ENSBTAG00000021791	7081	5049	5708	4326	8385	8324	7439	4701	5581	7677	5123	5874	6606	7766	6150	5413	7678	6750	4393	3665	5005	5162	6272	4829	5556	4710	3789	6623	4459	6460	4803	6226	5731	7747	5894	6055
ENSBTAG00000009933	9225	5404	5114	4587	11479	9267	11180	4879	7480	10529	3840	7562	9346	9179	9528	10749	13297	6952	3195	2545	5349	5464	6380	5006	6677	4145	4332	8759	4541	6892	4902	7093	5631	10025	8365	7316
ENSBTAG00000016656	15235	11623	12145	12468	29168	18314	17110	9958	14286	23827	10105	13800	20121	16948	17156	20791	23483	18466	9165	6978	12628	12786	15557	12708	16162	11866	9847	18834	12057	17844	11696	16044	13853	21230	20001	16452
ENSBTAG00000005066	374	408	418	352	538	501	391	388	432	411	517	486	649	461	435	354	297	536	531	372	466	448	407	417	524	400	322	365	399	470	455	352	483	449	371	413
ENSBTAG00000005071	262	377	218	287	388	477	501	339	405	291	572	420	722	412	563	276	317	337	226	228	370	270	343	229	388	248	236	275	246	335	339	278	361	217	171	291
ENSBTAG00000018765	12	8	4	47	13	39	15	9	7	27	13	8	42	14	46	4	6	45	28	19	67	18	35	44	54	37	83	19	38	54	16	11	42	62	51	56
ENSBTAG00000053611	0	0	0	4	0	0	0	0	0	2	0	0	0	0	0	0	0	0	4	0	2	2	5	0	0	0	3	0	2	1	0	4	0	4	0	2
ENSBTAG00000018877	1121	2073	1139	1778	2472	2861	1755	1231	1271	1619	1964	1534	2940	1674	2024	1565	1575	3713	2612	1943	2343	1883	2314	2241	2808	1727	1727	2033	2317	3105	2349	1683	2195	2004	1112	1863
ENSBTAG00000014797	137	91	105	126	178	164	135	158	117	210	183	200	213	248	199	125	145	237	262	133	255	166	230	185	279	253	196	185	320	261	349	166	266	192	157	247
ENSBTAG00000018777	0	6	0	0	0	4	0	12	2	0	0	3	9	6	2	3	0	1	3	0	1	6	0	2	5	1	0	4	2	5	4	3	2	2	17	9
ENSBTAG00000044318	0	0	0	0	0	0	0	0	0	0	0	0	0	0	0	0	0	0	0	0	0	0	0	0	0	0	0	0	0	0	0	0	0	0	0	0
ENSBTAG00000023607	874	911	602	686	1067	1098	911	755	636	642	1034	866	1274	1140	912	634	1104	943	802	537	820	654	909	637	999	640	629	801	758	977	943	801	962	654	506	799
ENSBTAG00000023608	0	0	0	0	0	0	0	0	0	0	0	0	0	0	0	0	0	0	0	0	0	0	0	0	0	0	0	0	0	0	0	0	0	0	0	0
ENSBTAG00000014567	213	324	303	494	361	672	712	534	871	589	417	402	450	1642	896	454	639	460	89	409	226	228	209	138	181	358	178	347	238	657	231	382	281	420	299	210
ENSBTAG00000054441	0	0	0	0	0	0	0	0	0	0	0	0	0	0	0	0	0	0	1	0	0	0	0	0	0	0	0	0	0	0	0	0	0	0	0	0
ENSBTAG00000000566	144	127	236	219	221	239	246	364	151	229	175	223	265	240	271	171	215	284	428	244	350	360	285	282	333	288	230	415	265	359	345	358	364	369	402	324
ENSBTAG00000006947	0	0	0	0	0	0	0	0	0	0	0	0	0	0	0	0	0	0	0	0	0	0	0	0	0	0	0	0	0	0	0	0	0	0	0	0
ENSBTAG00000044700	0	0	0	0	0	0	0	0	0	0	0	0	0	0	0	0	0	0	0	0	0	0	0	0	0	0	0	0	0	0	0	0	0	0	0	0
ENSBTAG00000002640	4	5	4	11	10	8	4	12	5	13	9	14	9	7	9	10	7	4	23	4	42	10	8	11	16	17	7	12	9	14	15	6	13	10	8	6
ENSBTAG00000053238	28	42	38	77	101	56	54	96	133	45	69	79	90	110	80	94	78	70	80	48	78	55	68	42	73	72	47	67	114	136	112	66	78	54	79	79
ENSBTAG00000013727	978	1137	936	1474	1686	1562	1109	1214	875	1258	1504	1148	1626	1488	1366	806	1118	1904	1663	1320	1420	1346	1350	1483	1504	1161	941	1511	1654	1622	1377	1319	1647	1574	725	1349
ENSBTAG00000013755	153	830	233	242	310	365	71	205	131	227	206	136	419	538	225	169	138	316	485	208	211	189	238	235	185	200	294	555	424	365	275	296	398	74	363	221
ENSBTAG00000010382	5	13	6	34	64	42	22	8	40	59	3	38	17	30	30	18	18	26	18	15	23	47	56	37	60	56	18	52	50	69	46	20	65	21	46	17
ENSBTAG00000048794	6	0	2	0	19	20	2	1	16	19	5	15	15	12	20	2	13	10	9	5	12	20	20	0	8	29	6	14	9	35	23	4	19	5	0	9
ENSBTAG00000021396	1175	390	455	1165	512	943	734	1355	379	686	669	1132	1277	1537	1528	693	859	1760	559	265	1533	1792	1636	995	2211	1920	1147	1560	1555	2588	2108	2092	2258	1658	2152	2635
ENSBTAG00000000496	62	50	22	44	46	32	25	22	49	37	42	38	105	18	32	49	32	36	28	58	27	14	30	35	27	36	20	27	16	31	27	21	21	16	35	17
ENSBTAG00000050482	1288	546	805	785	968	1427	1771	1217	964	926	904	1789	1533	1824	1502	730	1539	1567	864	480	1353	1372	1483	1255	1411	1416	1160	1432	1427	1849	1842	1455	1983	1395	1271	1561
ENSBTAG00000011383	1729	1307	1321	1340	2037	2007	1982	1938	1662	1799	2174	2193	2271	2152	2068	1300	2167	2895	2332	1133	2531	2129	2353	2268	2250	2296	1865	2283	2430	2622	2648	2433	2988	2303	1828	2219
ENSBTAG00000006471	861	638	722	806	719	988	1017	897	896	824	930	1102	1088	1185	1181	590	861	1025	646	489	1119	1024	1101	865	1069	1026	691	1073	1082	1274	1072	955	1187	962	951	1079
ENSBTAG00000003383	50	38	27	83	47	57	53	67	66	59	55	43	103	61	52	56	56	114	77	43	66	85	91	62	97	67	43	63	94	69	92	36	93	36	53	69
ENSBTAG00000044172	52	48	66	91	83	117	109	137	80	118	108	130	166	163	122	90	132	216	104	31	110	150	165	93	166	106	83	142	157	189	188	121	176	128	144	187
ENSBTAG00000045455	0	0	0	0	0	0	0	0	0	0	1	0	0	1	0	0	0	0	0	0	0	0	0	0	0	0	1	0	0	1	0	0	0	1	0	0
ENSBTAG00000014208	15380	18191	20567	26846	37545	23398	15890	23286	19430	23966	24131	22093	29413	20303	22425	23148	23557	32473	41837	25846	29949	30197	25860	39323	31498	32033	21216	25209	25609	35954	31873	23458	37213	24635	19744	25476
ENSBTAG00000018025	28	39	75	66	117	55	78	61	14	62	37	34	20	27	121	40	47	90	116	74	77	61	23	57	68	44	111	118	142	25	121	94	66	35	60	33
ENSBTAG00000032839	627	432	574	827	799	969	1144	1212	617	832	906	1242	1150	1422	1376	644	1315	1676	963	407	1589	1331	1669	1294	1499	1613	1158	1605	1699	2002	1847	1626	2110	1568	1331	1672
ENSBTAG00000042610	2	1	2	11	1	0	2	1	2	0	0	1	4	0	2	6	1	3	3	7	2	5	0	6	1	4	3	0	0	3	5	7	1	4	7	2
ENSBTAG00000054586	0	6	6	11	4	5	4	4	2	5	5	4	3	6	10	3	2	10	6	4	3	3	4	44	5	5	17	2	5	7	8	16	3	8	12	5
ENSBTAG00000014874	393	349	433	649	762	704	988	909	527	767	803	976	875	1021	1114	580	893	1107	894	457	1025	967	942	912	1036	868	835	949	1096	1269	1331	1000	1321	1061	681	1005
ENSBTAG00000001890	571	609	619	1041	888	890	972	1111	638	887	770	1084	1319	1147	1241	713	964	1352	631	548	1065	1171	1367	1013	1135	1711	951	1102	1003	1905	1326	1388	1610	1184	1383	1434
ENSBTAG00000032819	2	2	0	2	0	3	0	2	0	0	0	0	0	2	0	0	0	0	0	0	0	0	0	0	0	0	0	0	0	0	0	0	2	0	0	0
ENSBTAG00000014721	0	4	4	2	0	2	2	2	0	0	0	2	0	2	2	2	2	16	4	0	0	10	2	0	0	0	4	2	0	0	0	4	0	0	0	12
ENSBTAG00000021364	6465	7006	5071	8174	6590	8655	7072	5518	6755	6398	7281	6661	9233	5065	6997	5228	5061	7601	6943	6500	6641	7109	6875	8013	7712	7243	6851	6605	6115	8068	7470	6766	7218	7192	6344	7347
ENSBTAG00000049459	241	167	152	365	378	267	430	234	184	182	184	290	279	183	243	136	149	198	165	154	383	242	300	280	264	227	216	189	170	240	187	210	262	240	234	249
ENSBTAG00000032719	232	252	277	672	677	681	835	1023	638	768	671	1118	919	1122	1043	791	777	1140	518	436	893	908	1271	664	959	874	745	955	904	1677	1405	677	1279	632	695	957
ENSBTAG00000021515	101	77	120	140	167	81	72	157	110	160	141	91	182	94	109	128	108	132	172	155	135	105	157	115	173	108	83	109	148	134	116	112	160	107	89	164
ENSBTAG00000012347	2	2	3	4	3	7	0	2	1	7	3	1	6	6	2	1	5	1	2	5	0	5	0	7	5	1	2	5	3	6	2	0	3	2	3	0
ENSBTAG00000016979	478	304	309	565	392	830	1042	755	482	556	675	947	801	1005	852	419	748	736	257	275	644	743	781	447	786	615	587	800	798	1023	873	762	1018	646	552	907
ENSBTAG00000032684	157	216	150	196	268	232	141	224	193	242	229	200	270	174	168	205	212	335	423	236	292	281	290	308	306	210	241	293	229	246	306	137	375	256	171	295
ENSBTAG00000040161	111	74	48	57	72	89	71	32	86	41	92	25	143	78	57	61	71	43	32	45	32	75	30	64	41	89	49	61	36	41	61	71	43	41	69	46
ENSBTAG00000007577	736	469	456	859	755	859	1141	1014	643	723	692	1247	952	1344	1037	656	980	1115	626	375	1036	1080	1187	839	1119	1204	975	1063	954	1669	1395	1186	1544	1193	1123	1424
ENSBTAG00000013317	1249	1080	1075	1218	1428	1534	1489	1481	882	1333	1348	1693	1771	1978	1719	894	1746	2319	1720	860	1738	1730	1706	1610	1934	1880	1258	2101	1897	2414	2463	1892	2410	2018	1637	2119
ENSBTAG00000013319	0	7	3	1	4	0	2	1	2	6	2	2	0	4	4	5	2	2	0	2	0	0	0	2	2	2	0	0	1	8	0	2	10	0	6	2
ENSBTAG00000014660	347	406	410	485	508	455	312	414	368	493	495	464	647	532	453	378	427	601	642	444	598	552	566	521	655	508	376	495	547	729	629	500	619	599	374	614
ENSBTAG00000006388	102	77	103	130	166	172	204	260	120	128	156	248	236	257	276	133	207	273	188	74	235	303	295	168	245	239	206	228	348	384	356	245	377	262	186	308
ENSBTAG00000009614	4760	4589	3450	6043	6264	5809	3533	5951	2886	5237	5851	5112	6716	4882	5367	3491	4632	8737	7009	4792	7677	7071	6867	6464	6685	7367	5622	7421	7191	9286	7979	7414	9881	7053	6464	7889
ENSBTAG00000013192	617	342	464	282	341	502	388	363	412	277	487	496	452	331	356	250	298	360	295	257	303	318	320	267	324	249	229	238	279	361	338	290	412	313	273	337
ENSBTAG00000049165	58	44	32	21	48	50	67	27	35	34	41	43	54	42	51	31	39	62	30	22	47	45	54	33	54	27	36	35	48	39	60	38	56	36	34	46
ENSBTAG00000048195	311	257	196	160	266	340	286	245	231	225	341	296	388	265	334	148	266	326	286	173	288	240	318	258	268	244	211	287	294	282	276	267	278	253	214	262
ENSBTAG00000047856	10027	6327	6859	6590	8449	9949	9867	9266	8486	7960	8505	10373	11598	10989	10270	6531	9370	10953	9757	5146	10257	9278	10011	9247	10034	9104	8381	10274	10393	12287	10958	8846	12591	9743	6887	11523
ENSBTAG00000032674	514	392	409	712	767	686	812	882	498	708	598	1022	928	1067	1066	505	951	1112	579	313	981	1037	1236	764	1152	894	785	1013	974	1510	1277	912	1437	1008	948	1114
ENSBTAG00000008873	1368	1169	1372	1744	2796	1973	1574	1703	1299	1979	2095	1874	2348	1835	1967	1435	1933	3093	2838	1967	2685	2083	2118	2507	2636	1988	1432	1966	2515	2697	2739	2044	2726	2278	1475	2320
ENSBTAG00000048390	46	119	131	156	155	146	82	92	65	89	148	100	91	62	137	89	56	145	159	189	106	147	100	181	119	89	88	115	116	174	130	157	139	170	82	112
ENSBTAG00000011659	6	1	12	19	10	5	8	3	7	6	0	2	0	8	0	2	8	5	16	3	1	11	1	9	4	7	3	9	6	3	5	4	9	8	14	2
ENSBTAG00000002998	0	0	6	8	2	1	0	8	1	2	4	8	1	0	6	2	2	10	2	4	0	9	0	2	0	8	1	12	4	5	3	4	3	6	5	2
ENSBTAG00000020378	614	438	613	791	719	917	985	978	731	684	696	997	1130	1173	1102	650	999	1269	665	359	1059	1026	1225	701	1234	1047	838	1112	1119	1488	1451	994	1386	1130	865	1193
ENSBTAG00000045354	0	0	0	0	0	0	0	0	0	0	0	0	0	0	0	0	0	0	0	0	0	0	0	0	0	0	0	0	0	0	0	0	0	0	0	0
ENSBTAG00000051739	0	0	0	0	0	0	0	0	0	0	0	0	0	0	0	0	0	0	0	0	0	0	0	0	0	0	0	0	0	0	0	0	0	0	0	2
ENSBTAG00000048826	2	0	0	0	0	0	0	0	2	0	0	4	0	0	0	0	0	0	0	0	0	0	0	0	0	0	0	0	0	0	0	0	0	0	0	0
ENSBTAG00000053541	0	0	0	0	0	0	0	0	0	0	0	0	0	0	0	0	0	0	0	0	0	0	0	0	0	0	0	0	0	0	0	0	0	0	0	0
ENSBTAG00000048225	34	49	30	38	128	46	52	70	51	58	53	51	77	68	41	66	40	98	92	67	104	108	53	86	61	57	46	65	83	96	90	61	94	43	35	59
ENSBTAG00000000448	105	58	77	161	240	95	52	217	138	295	152	156	313	257	146	200	140	327	367	231	255	286	352	265	306	277	242	253	340	515	348	158	286	103	60	177
ENSBTAG00000052232	0	0	0	0	0	0	0	0	0	0	0	0	0	0	0	0	0	0	0	0	0	0	0	0	0	0	0	0	0	0	0	0	0	0	0	0
ENSBTAG00000023600	2	2	0	4	20	2	2	2	0	8	2	0	0	10	2	0	0	0	2	2	0	4	12	0	0	0	0	0	0	2	4	0	1	5	0	4
ENSBTAG00000050331	0	0	0	0	0	0	0	0	0	0	1	0	0	0	0	0	0	0	0	0	0	0	0	0	0	0	0	0	0	0	0	1	0	0	0	0
ENSBTAG00000006724	1274	902	1170	1220	1494	1743	2115	1976	1372	1388	1623	2324	2150	2193	2154	1190	2063	2464	1780	818	2282	2136	2112	1632	2293	2015	1613	2326	2331	2775	2656	2002	2712	2104	1606	2224
ENSBTAG00000003378	463	196	293	326	333	589	842	556	376	324	355	809	645	690	618	343	653	529	199	117	577	626	636	374	654	567	473	594	609	893	755	661	914	643	634	815
ENSBTAG00000036946	0	0	0	2	0	0	0	0	0	0	0	0	0	0	0	0	0	0	0	0	0	0	0	0	0	0	0	0	0	0	0	0	0	0	0	0
ENSBTAG00000054986	1264	668	806	937	975	1479	1967	1377	1078	895	1066	1834	1839	1931	1652	1028	1577	1402	880	444	1376	1521	1641	1072	1717	1668	1303	1525	1494	2113	1829	1770	2121	1505	1469	1860
ENSBTAG00000014564	382	347	400	530	586	720	477	567	379	471	572	622	727	495	521	418	642	901	733	515	749	611	578	635	816	547	484	676	709	857	934	738	862	792	490	728
ENSBTAG00000008462	377	531	436	896	775	739	544	762	390	769	463	669	758	530	925	490	556	1546	1088	820	1065	1246	1118	1393	1204	1434	1220	1035	1053	1406	1163	1433	1619	1370	978	1352
ENSBTAG00000008461	997	1166	1022	1385	1597	1271	993	1250	1162	1446	1301	1313	1746	1304	1513	1073	1102	1693	1870	1317	1568	1289	1618	1796	1822	1543	1104	1515	1667	1862	1617	1474	1770	1715	1190	1535
ENSBTAG00000002394	0	0	2	9	10	5	1	4	3	4	5	3	5	2	3	3	3	16	12	10	12	6	0	11	8	4	3	4	3	12	15	4	12	6	8	8
ENSBTAG00000045117	0	0	0	0	0	0	0	0	0	0	0	0	0	0	0	0	0	0	0	0	0	0	0	0	0	0	0	0	0	0	0	0	0	0	0	0
ENSBTAG00000013204	2014	2207	1859	2452	2223	2635	5399	3289	3259	2180	3966	5739	4168	7001	4977	2682	3900	2939	1039	944	2552	2539	3097	1319	2771	1816	2026	3413	3280	4763	3607	1907	3239	1590	1560	2718
ENSBTAG00000013203	93	281	349	175	282	216	285	90	351	107	341	109	99	240	295	315	197	188	30	179	40	133	17	4	49	53	9	33	106	166	52	119	67	45	58	29
ENSBTAG00000038600	0	2	5	15	187	0	66	2	2	10	0	0	0	38	1	1	4	0	28	10	2	0	114	0	0	0	0	0	0	2	0	2	3	0	0	0
ENSBTAG00000032656	0	0	0	0	0	0	0	0	0	0	0	0	0	0	0	0	0	0	0	0	0	0	0	0	0	0	0	0	0	0	0	0	0	0	0	0
ENSBTAG00000048497	232	81	130	226	294	280	239	237	147	301	180	275	297	241	243	296	167	259	227	250	157	144	294	229	152	160	198	301	218	479	203	211	267	349	212	210
ENSBTAG00000000569	210	270	159	118	245	441	166	194	81	160	269	131	350	234	207	134	183	456	304	166	237	335	338	254	278	299	333	296	314	467	527	429	363	362	261	274
ENSBTAG00000019514	1099	1087	1179	1336	1740	1714	1977	1656	1206	1618	1666	1833	2014	2007	1907	1261	1719	2435	1953	1264	1809	1715	2009	1765	1928	1641	1230	1933	2024	2585	2267	1667	2345	1766	1210	1721
ENSBTAG00000016305	0	0	0	4	14	0	4	3	2	4	3	0	2	8	6	11	2	3	8	3	0	4	17	2	3	6	0	4	7	5	2	2	12	1	0	10
ENSBTAG00000054354	0	0	0	0	0	0	0	0	0	0	0	0	0	0	0	0	0	0	0	0	0	0	0	0	0	0	0	0	0	0	0	0	0	0	0	0
ENSBTAG00000018657	4	7	0	8	5	4	4	6	9	11	11	6	9	10	4	4	10	8	3	10	3	5	13	5	14	8	4	11	12	23	0	4	15	1	7	14
ENSBTAG00000035844	4	2	2	4	10	6	4	8	5	4	7	4	6	12	15	7	5	2	25	10	0	5	9	17	14	8	2	5	5	6	10	13	9	5	7	14
ENSBTAG00000005430	500	380	304	335	422	733	599	455	357	304	508	595	690	508	530	382	462	355	246	226	284	383	330	307	447	199	359	447	335	244	482	323	274	317	217	262
ENSBTAG00000053503	0	0	0	0	0	0	0	0	2	0	0	0	0	0	0	0	0	0	0	0	0	0	0	0	0	0	0	2	0	0	0	0	0	0	0	0
ENSBTAG00000055130	0	0	0	0	0	0	0	0	0	0	0	0	0	0	0	0	0	0	0	0	0	0	0	0	0	0	0	0	0	0	0	0	0	0	0	0
ENSBTAG00000012413	5	2	4	5	6	5	5	12	17	2	8	2	4	14	3	4	0	2	4	4	2	4	2	1	3	3	0	0	2	7	2	5	4	9	0	0
ENSBTAG00000054301	0	0	0	0	0	0	0	0	0	0	0	0	0	0	0	0	0	0	0	0	0	0	0	0	0	0	0	0	0	0	0	0	0	0	0	0
ENSBTAG00000006945	759	631	789	1369	1207	1168	1000	1004	804	1197	1068	1283	1441	1305	1379	885	1251	2134	1736	977	1384	1827	1959	1497	1559	2069	1421	1290	1623	2691	2160	1861	2082	2018	1579	1987
ENSBTAG00000044148	0	0	0	2	3	0	2	1	0	0	0	0	0	1	0	0	0	0	2	0	0	3	0	0	0	6	1	0	0	1	0	0	0	0	1	0
ENSBTAG00000018703	62	30	55	39	24	59	10	30	19	36	23	25	110	61	77	55	20	114	184	28	125	168	115	79	103	173	103	64	85	101	73	130	123	123	96	94
ENSBTAG00000050537	0	0	2	0	0	0	0	2	0	0	2	0	3	2	0	3	0	4	2	0	0	4	4	0	3	9	3	2	4	0	4	8	3	9	3	3
ENSBTAG00000051592	1	4	11	2	0	1	13	0	13	1	5	0	3	1	9	5	6	1	2	0	0	0	0	2	0	0	0	0	2	3	0	0	1	1	2	4
ENSBTAG00000006813	31	24	36	44	109	30	24	38	28	49	45	38	46	58	33	45	44	55	85	46	47	66	40	56	51	55	53	51	63	71	64	60	69	50	39	62
ENSBTAG00000013205	2976	1033	1340	566	436	1126	2869	1625	1962	706	1363	2929	1128	1812	1799	384	1036	520	167	368	382	311	487	217	617	254	256	1020	472	467	428	629	531	324	230	497
ENSBTAG00000013456	0	0	0	0	0	0	0	0	0	0	0	0	0	0	0	0	0	0	0	0	0	0	0	0	0	0	0	0	0	0	0	0	0	0	0	0
ENSBTAG00000006494	0	0	0	0	0	0	0	0	0	0	0	0	0	0	0	0	0	0	0	0	0	0	0	0	0	0	0	0	0	0	0	0	0	0	0	0
ENSBTAG00000013148	0	0	0	3	45	4	17	6	0	4	2	0	6	24	0	0	0	0	40	12	1	2	46	4	13	6	4	2	5	0	1	2	0	0	2	0
ENSBTAG00000021025	48	7	31	6	8	10	3	25	8	42	23	6	6	36	83	17	6	71	55	2	15	71	64	35	27	58	59	21	18	88	93	39	68	70	120	78
ENSBTAG00000015460	1	0	0	17	22	13	7	46	22	18	12	2	13	18	21	6	4	22	35	2	22	45	71	8	28	7	27	29	44	43	42	2	30	9	4	15
ENSBTAG00000053900	0	0	0	0	0	0	0	0	0	0	0	0	0	0	0	0	0	0	0	0	0	0	2	0	0	0	0	0	0	0	0	0	0	0	0	0
ENSBTAG00000032538	0	0	1	0	2	0	0	1	3	0	4	0	2	2	0	0	2	1	0	1	0	0	0	0	0	0	0	0	0	0	0	0	0	0	0	0
ENSBTAG00000044001	114	75	84	141	83	169	179	125	77	70	73	125	134	165	122	97	116	148	87	49	108	162	167	115	140	137	123	135	159	213	147	163	214	204	100	177
ENSBTAG00000036372	0	0	0	0	0	0	0	0	0	0	0	0	0	0	0	0	0	0	0	0	0	0	0	0	0	0	0	0	0	0	0	0	0	0	0	0
ENSBTAG00000049984	0	6	6	0	0	0	0	7	12	4	11	3	7	6	6	1	2	23	6	2	4	4	10	6	4	3	8	3	0	15	9	7	2	8	0	0
ENSBTAG00000055241	8	64	36	22	16	30	52	18	58	10	51	27	4	10	37	7	15	8	20	8	0	3	8	18	7	4	8	12	6	4	10	2	8	3	9	12
ENSBTAG00000001511	30579	17374	16937	9272	9682	23778	20986	10000	26085	12371	15655	23682	14349	19083	15972	7769	12075	4893	2876	8721	4399	7669	5419	4837	5006	4867	4643	7006	3453	5064	5300	6830	6276	4572	4821	5681
ENSBTAG00000003179	0	1	0	0	0	0	0	0	0	0	0	0	0	0	0	0	0	0	0	0	0	0	0	0	0	0	0	0	0	0	0	0	0	0	0	0
ENSBTAG00000017312	0	0	0	0	0	0	0	0	0	0	0	0	0	0	0	0	0	0	0	0	0	0	0	0	0	0	0	0	0	0	0	0	0	0	0	0
ENSBTAG00000032265	1146	940	1371	1484	3910	1382	1140	1191	346	3591	857	812	1060	2094	1129	2329	2744	2470	813	495	1624	973	2543	891	1631	914	420	2256	1046	1924	929	2429	1257	5760	2394	2591
ENSBTAG00000012467	0	0	0	0	2	0	2	0	0	0	0	0	0	0	0	0	0	0	3	0	0	10	5	2	2	0	0	1	4	2	2	4	6	2	0	0
ENSBTAG00000012706	0	0	0	0	0	0	0	0	0	0	0	0	0	0	0	0	0	0	0	0	0	0	0	0	2	0	0	0	0	0	1	0	0	0	0	0
ENSBTAG00000010357	3244	2980	2720	6308	5933	4775	4333	6200	3429	6114	4804	5177	7933	4548	6495	4424	6135	14535	7501	4150	8325	6810	7974	10542	9043	8477	7364	9442	9525	10327	9916	7583	9779	9241	6541	8857
ENSBTAG00000045003	0	0	0	0	0	0	0	0	0	0	0	0	0	0	0	0	0	0	0	0	0	0	0	0	0	0	0	0	0	0	0	0	0	1	0	0
ENSBTAG00000006872	61	50	63	40	90	84	65	39	55	70	77	79	75	75	66	55	76	98	103	60	58	67	71	59	66	46	52	67	84	72	77	64	63	91	36	76
ENSBTAG00000052213	6	0	2	2	5	0	0	0	0	1	0	0	0	0	1	0	2	2	2	0	0	0	0	2	1	2	0	0	2	0	0	0	0	0	0	0
ENSBTAG00000014727	269	252	365	550	851	514	405	615	488	693	561	457	824	587	536	625	521	885	912	589	678	690	770	732	684	595	507	611	795	1006	765	570	1004	564	331	590
ENSBTAG00000014724	12106	11896	14657	11721	18990	14006	12317	12383	13712	15047	14381	15003	19182	15252	14997	11573	14308	18235	20353	11610	15830	14531	15156	15859	15861	16470	13056	15846	15403	18763	17411	14492	18662	16608	13876	16773
ENSBTAG00000042702	5	6	1	6	2	9	12	7	16	9	8	15	5	13	2	8	8	7	8	8	11	12	14	11	3	13	4	14	3	12	17	10	7	12	19	15
ENSBTAG00000042475	14	7	11	7	10	14	20	6	9	21	9	8	33	11	10	5	8	14	14	7	9	9	12	19	8	14	11	14	8	18	16	18	18	19	23	19
ENSBTAG00000044788	4	3	2	9	1	3	12	5	10	5	1	12	15	10	9	16	5	5	15	5	10	7	16	8	5	20	6	11	0	13	12	8	7	4	18	7
ENSBTAG00000050812	0	0	0	0	0	0	0	0	0	0	0	0	0	0	0	0	0	0	0	0	0	0	0	0	0	0	0	0	0	0	0	0	0	0	0	0
ENSBTAG00000044311	17	15	25	17	16	25	38	11	21	14	13	29	26	33	42	30	10	38	13	9	15	32	34	14	13	37	17	17	13	45	26	40	41	29	45	35
ENSBTAG00000005122	0	0	0	0	0	0	0	2	2	0	0	0	0	0	0	0	0	0	0	0	0	0	0	0	0	0	0	0	0	0	0	0	0	0	0	0
ENSBTAG00000001265	0	0	0	0	0	0	0	0	0	0	0	0	0	0	0	0	0	0	0	0	0	0	0	0	0	0	0	0	0	0	0	0	0	0	0	0
ENSBTAG00000017531	0	0	0	0	0	0	0	0	0	0	0	0	0	0	0	0	0	0	0	0	0	0	0	0	0	0	0	0	0	0	0	0	0	0	0	0
ENSBTAG00000000522	0	0	0	0	0	0	0	0	0	0	0	0	0	0	0	2	0	0	0	0	0	0	0	2	0	0	0	0	0	0	0	0	0	0	0	0
ENSBTAG00000003151	1479	1918	1539	2876	4218	2446	1460	2110	2902	3642	2678	1989	4096	2895	2226	3437	2174	3523	3241	3069	2611	2323	3158	2196	2865	1922	2131	2492	3135	4185	3460	1383	2825	1471	870	1903
ENSBTAG00000003143	356	392	356	524	683	540	397	537	470	588	557	621	763	615	696	533	571	928	712	477	823	791	654	762	715	651	537	652	742	951	821	684	1075	793	635	849
ENSBTAG00000003140	21	33	11	27	25	25	7	23	24	22	20	16	22	13	15	27	17	23	22	43	15	19	24	27	29	47	5	6	10	22	12	14	9	30	24	40
ENSBTAG00000005091	179	324	255	270	176	241	547	169	413	86	362	490	193	217	203	89	162	71	53	94	91	86	130	112	141	52	195	108	77	108	69	48	61	62	91	123
ENSBTAG00000014915	539	210	301	107	80	188	107	96	108	113	268	227	275	125	165	65	150	278	128	123	107	179	154	56	122	133	102	147	212	87	204	175	95	83	108	118
ENSBTAG00000011305	5	2	2	12	3	10	8	10	4	16	2	9	17	12	6	14	4	24	10	6	14	21	13	26	17	48	22	23	34	28	25	12	24	25	9	22
ENSBTAG00000043831	0	0	0	0	0	0	0	0	0	0	0	0	0	0	0	0	0	0	0	0	1	0	0	0	0	0	0	0	0	0	0	0	0	0	0	0
ENSBTAG00000001697	4969	3883	4679	5251	7891	6332	4758	4883	4629	5802	5116	5137	8095	6460	5508	5053	4799	9733	9816	4356	8529	8198	8070	8148	7561	8087	5914	7105	8416	10265	8260	6971	9864	7278	5661	8846
ENSBTAG00000007666	32	28	11	19	42	15	3	9	33	21	3	15	30	7	33	39	9	9	18	7	13	5	12	2	3	21	10	18	11	17	8	23	17	6	11	12
ENSBTAG00000001749	5906	3944	3847	3101	4484	5425	6256	3423	5264	4016	4064	5863	5636	5480	4315	2901	3890	3066	2929	2518	2972	3341	3636	2908	3334	3320	2347	3897	2306	3857	3075	3030	3581	2663	3147	3204
ENSBTAG00000001535	0	0	0	0	0	0	0	0	0	0	0	0	0	2	0	0	0	0	2	2	0	0	0	0	0	0	0	0	0	0	0	0	0	0	0	0
ENSBTAG00000051908	0	0	0	0	0	0	0	0	0	0	0	0	0	0	0	0	0	0	0	0	0	0	0	0	0	1	0	0	0	0	0	0	0	0	0	0
ENSBTAG00000029106	0	0	0	0	0	0	0	0	0	0	0	0	0	0	0	0	0	0	0	0	0	0	0	0	0	0	0	0	0	0	0	0	0	0	0	0
ENSBTAG00000017115	818	939	834	1219	1606	1238	875	1220	703	1344	1070	1213	1659	1243	1362	969	1240	1925	1830	1065	1516	1495	1810	1481	1559	1530	1074	1673	1479	1960	1663	1314	2003	1515	1196	1660
ENSBTAG00000017103	67	39	48	125	146	85	98	188	77	107	78	199	124	131	176	111	152	161	112	67	237	174	184	93	230	156	124	224	203	295	203	154	226	186	132	197
ENSBTAG00000019625	273	134	249	383	490	416	405	605	193	432	330	453	501	468	554	262	552	794	555	251	764	335	672	500	656	433	389	628	520	680	696	587	579	803	364	870
ENSBTAG00000007296	528	372	350	492	540	723	622	541	388	514	616	742	786	757	749	373	626	925	798	318	741	780	830	747	808	1204	640	813	920	1039	890	685	1096	824	557	858
ENSBTAG00000005212	82	87	68	240	182	145	228	228	99	143	133	261	211	275	197	104	316	316	78	60	221	274	263	197	372	243	210	257	254	364	339	292	354	253	205	319
ENSBTAG00000005209	598	720	734	1043	1324	1114	988	1035	795	1025	995	1086	1341	1205	1184	768	1017	1357	1147	747	1247	1005	1234	1183	1355	1253	818	1238	1181	1544	1487	1170	1557	1166	1092	1307
ENSBTAG00000053175	0	0	0	0	0	0	0	0	0	1	0	0	0	0	0	0	0	0	0	0	0	0	0	0	1	0	0	0	0	0	0	0	0	0	0	0
ENSBTAG00000050932	37	40	40	72	53	66	106	119	56	55	73	122	130	154	135	57	107	103	77	40	151	91	138	82	105	116	72	134	109	127	170	94	158	91	144	119
ENSBTAG00000048837	0	0	0	0	0	0	0	0	0	0	0	0	0	0	1	0	0	0	0	0	0	0	0	0	0	0	1	0	0	0	0	0	0	0	0	0
ENSBTAG00000019014	283	386	421	742	688	519	447	768	351	723	613	679	631	650	709	473	725	1103	964	605	1093	688	817	1031	653	786	827	822	783	1097	1106	881	1114	798	603	736
ENSBTAG00000050833	0	0	0	1	2	0	4	0	0	6	0	0	0	0	0	0	0	0	5	0	0	0	0	0	0	0	4	2	0	4	2	0	0	0	0	0
ENSBTAG00000048858	0	0	0	0	0	0	0	0	0	0	0	0	0	0	0	0	0	0	0	0	0	0	0	0	0	0	0	0	0	0	0	0	0	0	0	0
ENSBTAG00000005313	10	16	11	8	53	8	6	12	9	18	4	4	10	24	11	8	2	5	40	30	12	8	40	13	8	8	4	13	6	6	14	16	12	6	0	7
ENSBTAG00000008343	0	0	0	0	0	17	0	0	0	11	0	0	1	0	0	0	0	0	0	0	0	0	1	0	4	0	0	0	0	0	0	7	0	0	0	0
ENSBTAG00000050376	0	0	0	0	0	0	0	0	0	0	0	0	0	0	0	0	0	0	0	0	0	0	0	0	0	0	0	0	0	0	0	0	0	0	0	0
ENSBTAG00000002878	2	12	2	6	10	6	4	12	5	12	2	10	14	7	4	8	0	8	11	7	2	6	14	2	11	4	0	9	5	20	4	3	7	2	7	10
ENSBTAG00000000476	3	0	0	5	0	0	0	0	1	4	2	4	2	0	0	0	0	0	0	4	2	0	0	0	0	2	0	0	2	3	0	0	2	2	0	4
ENSBTAG00000040199	1337	1364	1278	1567	2158	1397	1029	1317	1346	1653	1688	1271	1905	1294	1378	1210	1317	1964	2142	1490	1638	1697	1686	1837	1723	1755	1155	1523	1587	2074	1760	1555	1875	1831	1351	1626
ENSBTAG00000012284	65	76	57	148	55	71	88	53	79	86	96	125	99	52	86	56	35	77	42	44	77	101	151	65	63	132	44	71	45	157	79	80	92	91	219	122
ENSBTAG00000012273	446	417	355	447	478	571	379	340	374	366	600	385	513	442	456	265	343	466	562	372	439	498	557	467	515	477	350	399	466	618	431	462	544	505	477	512
ENSBTAG00000012881	9800	9529	8080	18849	16513	12495	10606	14002	10918	14276	15358	13538	18413	15338	14995	12254	13534	20230	14525	12379	15607	15199	17444	14737	16631	15149	11388	16962	17017	24795	18861	14868	19046	16733	11612	17623
ENSBTAG00000042094	2	8	2	4	2	2	4	2	1	4	4	7	0	5	3	3	0	1	1	3	0	1	5	1	0	9	0	3	2	4	0	2	0	0	7	6
ENSBTAG00000005660	5630	5811	4194	8147	9252	7530	5718	7348	6033	8228	9172	7228	10318	7667	7709	6206	6714	11187	10040	7417	8750	8336	9709	9121	9390	7962	6231	9015	10023	11915	9983	7797	10736	8868	5409	8701
ENSBTAG00000005658	23	43	33	62	83	44	41	35	31	62	40	43	70	47	63	74	36	94	42	72	57	49	80	56	48	82	49	57	73	119	72	53	90	38	75	66
ENSBTAG00000005657	0	2	0	4	4	0	5	6	0	6	0	10	4	2	4	1	2	4	0	0	2	3	1	2	0	9	0	6	0	6	4	1	1	1	1	4
ENSBTAG00000051586	154	195	133	242	254	238	131	195	184	221	244	190	284	171	195	171	178	312	253	262	202	179	224	226	214	160	103	190	249	265	246	177	236	181	95	192
ENSBTAG00000005652	596	857	585	1076	1006	795	430	789	887	1201	1002	771	1260	725	780	830	705	1023	858	1209	749	706	811	761	803	696	568	800	730	1155	902	635	881	793	598	775
ENSBTAG00000040399	35	20	17	36	28	26	23	16	28	45	23	23	50	48	23	30	17	41	30	19	37	70	43	61	40	64	25	47	25	58	34	35	55	32	36	40
ENSBTAG00000040245	0	0	0	0	0	0	0	0	0	0	0	0	0	0	0	0	0	0	0	0	0	0	0	0	0	0	0	0	0	0	0	0	0	0	0	0
ENSBTAG00000006920	2419	2533	2126	3207	3526	2723	2293	2530	2254	2804	3222	2678	3697	2657	2920	1981	2475	3388	2970	2514	2669	2673	2826	2796	3247	2501	1901	2858	2821	3689	2983	2868	3179	3221	2131	3266
ENSBTAG00000020106	7424	9167	6884	9332	11715	10483	7693	8296	8109	8564	12462	9309	11560	9499	9699	6186	8313	10788	8986	8794	9704	8107	9121	8227	10330	6881	6143	9219	8729	11276	10017	8819	11190	8137	5426	9624
ENSBTAG00000019336	1684	1721	1256	2364	1641	2323	1860	1554	1437	1761	2108	2217	2294	1950	1804	1314	1427	2076	1652	1329	2074	2066	2393	1713	2082	2170	1522	1975	1624	2891	2509	2055	2336	1789	2196	2156
ENSBTAG00000011414	3056	3359	3019	4536	5447	4224	3240	3809	3278	4329	4306	3869	5545	3961	4033	3199	3416	5160	5258	3918	4700	4422	4587	5024	4779	4532	3286	4738	4295	5910	4830	4286	5363	5143	3499	4659
ENSBTAG00000040304	6	19	9	58	12	14	27	22	11	18	1	24	17	23	30	22	7	21	13	4	27	26	23	25	23	38	20	23	5	43	24	22	20	16	44	46
ENSBTAG00000016624	0	0	0	0	0	0	0	0	0	0	0	0	0	0	0	0	0	0	0	0	0	0	0	0	0	0	0	0	0	0	0	0	0	0	0	0
ENSBTAG00000039011	0	0	2	0	0	0	0	0	0	0	0	0	0	0	0	2	0	0	0	1	0	0	0	0	0	0	0	0	0	0	0	0	0	0	0	0
ENSBTAG00000017666	72	115	142	175	180	213	109	142	55	188	104	135	236	156	137	124	107	231	251	143	210	206	251	128	200	278	142	258	119	271	244	240	239	176	363	230
ENSBTAG00000033308	2	0	0	0	0	2	0	0	0	2	0	1	4	1	0	0	0	1	1	0	0	1	0	0	1	0	0	0	0	2	0	0	0	0	2	2
ENSBTAG00000052825	0	0	0	1	0	0	0	0	0	0	0	0	0	0	0	0	0	0	0	0	0	0	0	0	0	0	0	0	0	0	0	0	0	0	0	0
ENSBTAG00000014460	1683	1817	1674	1910	3164	2514	1899	1992	1920	2025	2698	2197	2726	2228	2300	1776	2446	2734	2591	1970	2296	1954	2381	2305	2411	2193	1731	2293	2101	2788	2551	2132	2443	2185	1515	2046
ENSBTAG00000014459	92	120	96	130	156	128	126	121	132	155	91	167	133	136	104	64	64	130	160	153	89	105	145	146	117	138	73	175	66	186	96	90	81	121	239	135
ENSBTAG00000014451	1105	958	998	1872	1690	1739	1576	1773	1119	1558	1445	1982	2254	1947	1925	1302	1769	2181	1622	1140	2062	1786	2255	1842	2471	2060	1341	2306	2135	2758	2264	2032	2662	2223	1642	2575
ENSBTAG00000014449	10	12	11	24	58	24	25	18	9	17	20	26	27	30	22	21	23	24	34	27	26	22	40	30	12	29	16	25	23	30	26	26	44	18	24	13
ENSBTAG00000017450	498	367	370	590	475	797	1370	1060	553	474	658	1312	947	1351	1241	456	1013	1138	448	171	1054	1109	1172	763	1064	1191	1009	1127	1055	1673	1545	1329	1736	1061	1156	1416
ENSBTAG00000037951	370	209	378	800	574	663	702	1146	430	653	478	951	806	923	803	509	947	934	546	417	1002	1075	971	778	1034	1163	830	907	1004	1234	1229	973	1594	975	844	1167
ENSBTAG00000042699	0	0	0	0	0	0	0	2	0	0	1	0	2	0	0	0	2	1	0	0	0	0	0	0	0	1	0	0	0	0	0	0	0	0	0	0
ENSBTAG00000046222	0	0	0	2	0	0	0	0	0	0	0	0	0	0	0	0	0	1	0	0	0	0	0	0	0	0	0	0	0	2	0	2	0	0	0	2
ENSBTAG00000049281	5	17	7	5	14	11	16	18	1	3	30	7	9	11	9	13	12	20	8	5	20	4	5	16	0	16	7	8	4	14	19	12	11	14	2	12
ENSBTAG00000047590	0	0	1	0	1	0	0	0	0	0	1	0	0	0	0	0	0	0	0	0	0	2	0	0	0	0	0	0	0	0	0	0	0	3	0	0
ENSBTAG00000010394	190	116	98	86	191	364	572	129	485	170	140	335	120	264	280	554	304	62	68	46	113	250	79	139	176	94	102	231	43	66	51	151	89	149	108	107
ENSBTAG00000032217	70	72	76	67	129	74	93	52	94	46	85	77	52	72	52	51	60	66	93	59	70	52	59	58	54	46	28	37	57	84	63	46	88	78	39	22
ENSBTAG00000010397	989	846	820	1377	1482	1672	1960	1572	1502	1448	1596	2084	1571	2440	1669	1187	1857	2396	1453	890	2053	2374	2105	2130	1894	2338	1958	2386	2039	2818	2398	2297	3065	2365	2051	2487
ENSBTAG00000006552	8175	4716	7926	8526	8223	8231	6218	11498	6028	8592	7180	8830	12357	9777	11943	8568	11054	19811	10872	5956	11984	13296	14341	14060	14338	15558	11200	14869	16457	21210	16553	16463	18780	19432	12762	19706
ENSBTAG00000006548	503	465	517	671	998	877	699	923	569	908	815	774	1175	822	1062	661	912	1521	1337	710	1096	895	1065	1326	922	1086	786	1069	1256	1348	1247	1019	1236	1148	844	1115
ENSBTAG00000012797	458	409	544	700	749	720	972	926	517	654	648	874	968	1101	838	653	822	1018	709	441	926	844	1011	746	818	950	753	820	952	1363	966	1064	1192	933	779	975
ENSBTAG00000000290	1697	1064	1516	1399	1948	2577	3947	2903	1839	1789	2099	3525	2856	3462	2789	1789	2783	3121	1833	953	2882	3323	3742	2444	2826	3108	2838	2887	3469	4471	4078	3173	4153	2833	2505	3486
ENSBTAG00000054214	0	0	0	0	0	0	0	0	0	0	0	0	0	0	0	0	0	0	0	0	0	0	0	0	0	0	0	0	0	0	0	0	0	0	0	0
ENSBTAG00000045138	0	0	0	0	0	0	0	0	0	0	0	0	0	0	0	0	0	0	0	0	0	0	0	0	0	0	0	0	0	0	0	0	0	0	0	0
ENSBTAG00000052565	0	0	0	0	0	0	0	0	0	0	0	0	0	0	0	0	0	0	0	0	0	0	0	0	0	0	0	0	0	0	0	0	0	0	0	0
ENSBTAG00000052804	0	0	0	0	0	0	0	0	0	0	0	0	0	0	0	0	0	0	0	0	0	0	0	0	0	0	0	0	0	0	0	0	0	0	0	0
ENSBTAG00000049095	0	0	0	0	0	0	0	0	0	0	0	0	0	0	0	0	0	0	0	0	0	0	0	0	0	0	0	0	0	0	0	0	0	0	0	0
ENSBTAG00000052407	0	0	0	0	0	0	0	0	0	0	0	0	0	0	0	0	0	0	0	0	0	0	0	0	0	0	0	0	0	0	0	0	0	0	0	0
ENSBTAG00000051228	0	0	0	0	0	0	0	0	0	0	0	0	0	0	0	0	0	0	0	0	0	0	0	0	0	0	0	0	0	0	0	0	0	0	0	0
ENSBTAG00000052485	0	0	0	0	0	0	0	0	0	0	0	0	0	0	0	0	0	0	0	0	0	0	0	0	0	0	0	0	0	0	0	0	0	0	0	0
ENSBTAG00000023513	192	174	286	413	416	265	226	343	234	313	348	330	529	329	356	287	314	539	747	281	397	387	404	522	521	342	240	339	315	430	491	367	441	454	214	403
ENSBTAG00000016457	3285	2471	2677	2720	3326	3199	2554	2832	2878	2998	3052	3213	4044	3632	3420	2602	3072	4194	4189	2123	3625	3335	3681	3108	3593	3692	2700	3207	3632	4296	4126	3144	4547	3540	2354	3798
ENSBTAG00000001969	7	2	4	23	21	10	8	5	4	15	6	5	13	7	10	8	3	4	9	4	4	6	7	8	8	31	11	0	2	16	3	4	10	3	12	17
ENSBTAG00000001968	1141	1425	1558	1761	2290	2063	1907	1881	1399	2155	1732	2128	2573	2124	2101	1546	1761	2219	1882	1505	1916	1985	2491	2021	1818	2522	1540	2024	1378	2868	1930	2155	2705	1985	2877	2148
ENSBTAG00000013219	2	0	0	2	2	0	2	4	2	0	0	0	0	0	0	0	3	0	2	0	2	2	0	0	0	0	0	0	0	1	2	0	0	4	2	2
ENSBTAG00000005946	77	31	59	121	79	99	86	85	58	76	77	147	87	133	147	65	103	161	71	53	94	118	105	104	99	105	95	141	116	172	110	105	143	153	118	134
ENSBTAG00000002463	992	976	1286	1198	1835	1346	995	1071	1006	1444	1684	1043	1916	1122	1433	1070	1218	2736	2582	1323	1727	1558	1761	2247	1746	1642	1371	1593	1795	1900	1880	1455	1891	1923	1049	1739
ENSBTAG00000048473	0	0	0	0	0	0	0	0	0	0	0	0	0	0	0	0	0	0	0	0	0	0	0	0	0	0	0	0	0	0	0	0	0	0	0	0
ENSBTAG00000002462	1077	883	1165	1035	1876	1081	908	884	664	1166	1240	1104	1430	1233	987	838	1138	1702	1413	942	1231	958	1283	1264	1303	1076	944	1057	1202	1381	1212	1623	1360	2077	880	1799
ENSBTAG00000002460	928	814	901	1188	1622	1468	906	1275	789	1335	1241	1280	1631	1335	1412	967	1300	2542	1954	1051	1741	1532	1898	1894	1737	1703	1268	1652	1811	2079	1914	1574	2145	1784	1175	1843
ENSBTAG00000002767	404	439	294	420	424	1056	1057	771	386	448	1151	1139	926	1313	1205	459	934	945	438	259	880	1010	1104	307	1290	589	536	1209	1236	1090	1286	798	1272	445	631	853
ENSBTAG00000010485	664	755	968	1071	1327	1341	1304	1477	965	1223	1364	1342	1567	1450	1879	739	980	1775	1439	840	1814	1685	2020	1479	1489	1553	1106	1665	1608	2340	1891	1597	2442	1616	1595	1839
ENSBTAG00000050978	6	6	6	22	2	0	4	1	3	6	2	5	6	9	8	11	2	3	7	7	9	4	6	4	4	18	4	20	5	23	4	10	2	11	19	4
ENSBTAG00000037393	519	508	470	413	876	603	536	440	418	531	694	524	785	447	664	468	548	884	797	577	629	694	784	803	745	645	532	747	685	828	712	746	913	638	594	754
ENSBTAG00000009235	39	23	26	60	57	44	44	55	23	55	33	68	83	48	42	24	50	60	67	45	80	61	68	58	60	90	70	67	71	99	88	56	88	60	47	83
ENSBTAG00000009232	2053	1211	1310	1554	1914	2119	2613	1901	1613	1646	1695	2661	2817	2723	2307	1251	2379	2544	1918	949	2531	2425	2460	2371	2775	2795	2350	2417	2699	3234	2937	2657	3423	2420	2027	2864
ENSBTAG00000043271	0	0	0	1	0	0	0	0	0	0	0	0	2	0	0	0	0	0	0	0	0	0	0	3	0	1	0	0	4	0	0	0	1	0	4	3
ENSBTAG00000054655	9	0	1	0	0	0	0	0	0	0	0	4	0	4	0	0	0	0	7	0	0	0	0	0	0	0	0	0	0	4	0	2	0	1	4	0
ENSBTAG00000012463	127	65	124	153	112	132	300	253	72	88	142	259	217	320	247	120	213	224	84	59	208	220	270	161	269	203	183	232	217	401	332	370	301	366	367	355
ENSBTAG00000011377	0	0	0	0	0	0	0	0	0	0	0	0	0	0	0	0	0	0	0	0	0	0	0	0	0	0	0	0	0	0	0	0	0	0	0	0
ENSBTAG00000050181	3	0	0	11	14	9	15	6	7	5	14	0	9	7	8	3	4	9	8	15	11	3	7	9	4	9	7	15	3	5	4	5	6	12	4	17
ENSBTAG00000054907	0	2	0	4	6	1	0	0	0	0	0	0	0	0	0	1	1	0	2	0	0	2	0	0	0	0	0	2	0	0	0	0	0	2	0	0
ENSBTAG00000035144	187	253	204	327	324	180	148	199	196	297	219	246	213	198	241	187	160	218	252	222	240	217	238	218	239	316	170	300	176	268	246	258	263	247	246	272
ENSBTAG00000054315	448	459	362	939	979	556	536	703	395	727	700	642	804	603	602	452	507	868	876	681	859	747	861	693	860	699	612	827	813	1076	778	799	734	864	606	746
ENSBTAG00000052803	120	107	108	232	204	193	116	163	103	157	128	114	218	128	137	134	111	218	252	161	209	210	226	232	187	216	144	200	171	247	147	160	214	195	203	244
ENSBTAG00000048417	12	3	6	3	13	4	5	3	0	7	4	4	6	1	3	4	6	2	8	6	3	0	9	0	1	2	2	1	1	2	7	4	1	2	1	1
ENSBTAG00000045258	0	0	0	0	0	0	0	0	0	0	0	0	0	0	0	0	0	0	0	0	0	0	0	0	0	0	0	0	0	0	0	0	0	0	0	0
ENSBTAG00000050198	0	0	0	0	0	0	0	0	0	0	0	0	0	0	0	0	0	4	0	0	0	0	0	0	0	0	0	2	0	0	0	0	0	0	0	0
ENSBTAG00000036933	0	0	0	0	0	0	0	0	0	0	0	0	0	0	0	0	0	0	0	0	0	0	0	0	0	0	0	0	0	0	0	0	0	0	0	0
ENSBTAG00000021910	1327	809	1037	1651	1521	2470	3583	3151	1669	1629	2005	3511	2398	3330	3593	1458	2595	3772	1784	994	2925	3813	3848	2893	2833	3597	3229	3249	4117	6036	4973	3853	5167	3579	3562	4687
ENSBTAG00000054926	509	464	512	576	808	852	577	727	577	660	724	609	848	643	798	441	664	1051	956	553	796	947	833	1083	771	930	738	787	951	1280	1091	899	1088	895	722	1064
ENSBTAG00000048493	0	0	0	0	0	0	0	0	0	0	0	0	0	6	0	0	0	0	2	0	3	2	0	0	0	0	0	0	0	0	0	0	0	0	0	0
ENSBTAG00000054712	0	0	0	0	0	0	0	0	0	0	0	0	0	0	0	0	0	0	0	0	0	0	0	0	0	0	0	0	0	0	0	0	0	0	0	0
ENSBTAG00000044913	0	0	0	0	0	0	0	0	0	0	0	0	0	0	0	0	0	0	0	0	0	0	0	0	0	0	0	0	0	0	0	0	0	0	0	0
ENSBTAG00000043126	0	0	0	0	0	0	0	0	0	0	0	0	0	0	0	0	0	0	0	0	0	0	0	0	0	0	0	0	0	0	0	0	0	0	0	0
ENSBTAG00000044291	0	0	0	0	0	0	0	0	0	0	0	0	0	0	0	0	0	0	0	0	0	0	0	0	0	0	0	0	0	0	0	0	0	0	0	0
ENSBTAG00000055042	0	0	0	0	0	0	0	0	0	0	0	0	0	0	0	0	0	0	0	0	0	0	0	0	0	0	0	0	0	0	0	0	0	0	0	0
ENSBTAG00000029452	0	0	0	0	0	0	0	0	0	0	0	0	0	0	0	0	0	0	0	0	0	0	0	0	0	0	0	0	0	0	0	0	0	0	0	0
ENSBTAG00000031891	0	0	0	0	0	0	0	0	0	0	0	0	0	0	0	0	0	0	0	0	0	0	0	0	0	0	0	0	0	0	0	0	0	0	0	0
ENSBTAG00000046279	0	0	0	0	0	0	0	0	0	0	0	0	0	0	0	0	0	0	0	0	0	0	0	0	0	0	0	0	0	0	0	0	0	0	0	0
ENSBTAG00000012401	26	8	5	13	31	8	7	6	11	12	12	11	13	4	17	10	11	22	30	8	20	6	12	19	21	11	10	9	20	20	20	19	24	15	9	10
ENSBTAG00000031802	2	0	0	11	4	4	0	4	2	4	0	10	3	2	4	4	6	1	12	4	4	7	1	8	8	8	2	13	6	8	21	0	12	6	2	12
ENSBTAG00000023814	145	153	175	313	489	367	348	490	429	497	461	420	716	514	499	490	386	930	758	350	658	627	768	535	593	464	533	724	830	1120	879	350	1000	382	250	544
ENSBTAG00000020073	485	645	683	859	1007	1232	1256	1198	589	976	982	1117	1429	1338	1083	1044	1131	1670	1529	712	1542	1475	1432	1494	1961	1665	1429	1542	1670	2306	2210	1405	1792	1324	1366	1419
ENSBTAG00000018994	1010	737	1548	2206	3034	1976	2519	2080	968	2149	1579	1711	2004	3073	2575	2353	2943	2958	1206	703	2642	2785	3103	1501	2553	2137	1698	3032	3268	4279	3510	3819	3678	3949	3126	3544
ENSBTAG00000010874	38	57	48	119	139	62	28	30	25	72	33	37	66	72	58	107	32	54	30	54	36	30	50	40	32	51	34	43	25	162	36	82	58	105	165	133
ENSBTAG00000019376	554	1051	563	979	1516	1699	1532	1277	1562	1087	1419	1480	1886	1405	1426	1794	1800	1452	834	612	1002	1097	1034	622	1880	830	1081	1266	1391	1915	1758	685	1194	418	676	822
ENSBTAG00000050699	63	40	31	63	53	54	35	62	66	47	58	33	85	67	68	35	48	92	75	54	53	70	71	66	58	67	47	72	69	91	74	90	96	62	32	51
ENSBTAG00000006174	0	0	0	0	0	0	0	0	0	0	0	0	0	0	0	0	0	0	0	0	0	0	0	0	0	0	0	0	0	0	0	0	0	0	0	0
ENSBTAG00000017490	338	333	421	452	386	757	991	401	932	314	562	667	256	1016	389	326	738	240	97	154	227	235	230	134	316	165	224	238	212	235	340	235	280	219	238	254
ENSBTAG00000049814	227	92	152	337	174	282	260	412	191	206	215	323	312	451	400	190	312	274	196	88	326	407	373	254	440	451	279	372	441	615	436	427	547	433	477	510
ENSBTAG00000051079	361	388	103	322	558	398	240	425	396	521	716	354	643	381	517	392	432	552	776	523	500	424	561	690	492	485	455	387	436	553	548	392	655	403	332	412
ENSBTAG00000011742	1145	681	1012	1262	1566	1399	1310	1517	1727	1066	1073	1189	1374	1638	1298	1012	1272	1076	1181	790	1342	1568	1420	1146	1374	1564	970	1257	1327	2069	1553	1433	1819	1657	1615	1813
ENSBTAG00000050747	1	0	0	18	5	6	2	3	5	5	2	4	4	5	6	4	0	2	2	6	0	0	9	0	2	5	0	4	4	6	4	0	4	2	10	2
ENSBTAG00000005386	0	6	2	0	30	8	0	2	19	6	7	4	0	2	1	1	4	0	0	7	0	0	0	2	0	0	0	0	0	0	0	0	0	0	5	0
ENSBTAG00000010550	44	36	56	41	58	99	133	92	81	30	104	113	104	112	76	79	87	86	56	25	85	108	125	82	91	125	85	103	82	147	187	89	173	102	112	127
ENSBTAG00000007394	2140	2041	2396	2635	4176	3665	2043	2491	2035	3350	2730	2725	4786	2925	3414	2477	3292	7218	7017	3024	5585	4526	5044	6268	5332	5097	4095	4949	5376	5796	5801	4004	5723	5401	3308	5138
ENSBTAG00000052203	0	0	0	0	0	0	0	0	0	0	0	0	0	0	0	0	0	0	0	0	0	0	0	0	0	0	0	0	0	0	0	0	0	0	0	0
ENSBTAG00000016323	0	1	2	0	0	0	0	0	0	0	2	0	0	4	2	2	0	12	2	0	0	3	5	0	0	7	1	4	2	2	7	12	4	5	1	9
ENSBTAG00000019060	0	0	0	3	0	0	0	0	0	6	0	0	2	0	0	0	0	4	0	0	1	2	6	0	0	0	0	0	2	8	2	2	0	0	0	0
ENSBTAG00000004154	797	404	381	550	601	684	1074	922	758	598	687	1074	723	858	866	609	821	947	667	303	865	1011	901	735	881	1079	987	983	1098	1577	1392	740	1393	902	873	1071
ENSBTAG00000049676	20	10	14	16	11	8	18	11	5	13	15	23	6	24	21	13	9	23	0	4	12	21	14	12	12	22	19	13	10	24	41	12	7	14	16	26
ENSBTAG00000001403	226	519	426	410	454	555	534	543	349	201	560	382	391	568	646	360	642	755	295	262	374	726	800	556	457	456	327	576	846	578	871	565	665	354	443	495
ENSBTAG00000043872	0	0	0	0	0	0	0	0	0	0	0	0	0	0	0	0	0	0	0	0	0	0	0	0	0	0	0	0	0	0	0	0	0	0	0	0
ENSBTAG00000013938	450	277	370	965	427	569	995	770	482	406	449	1128	646	1050	818	534	782	724	352	215	666	875	876	512	963	914	676	839	779	1433	1125	934	1169	963	1521	1411
ENSBTAG00000045411	0	0	0	0	0	0	0	0	0	0	0	0	0	0	0	0	0	0	0	0	0	0	0	0	0	0	0	0	0	0	0	0	0	0	0	1
ENSBTAG00000048011	412	201	439	204	474	292	283	297	343	232	299	338	294	222	256	236	327	173	255	193	294	160	208	259	224	204	159	240	213	195	253	209	228	256	193	176
ENSBTAG00000042535	0	0	0	0	0	0	0	0	0	0	0	0	0	0	0	0	0	0	0	0	0	0	0	0	0	0	0	0	0	0	0	0	0	0	0	0
ENSBTAG00000045991	6	8	5	8	19	2	11	6	9	8	18	3	10	6	8	2	4	15	14	3	8	7	15	15	9	11	8	12	8	12	11	10	13	6	3	6
ENSBTAG00000039442	9988	7087	9296	6227	8680	8430	8885	6647	8854	6465	9640	9217	8480	7871	7265	4929	6887	7229	7324	4973	6552	5856	6524	6400	7166	5644	4832	6243	6325	7268	7004	5630	7420	5945	4477	6646
ENSBTAG00000018228	0	0	0	0	0	2	0	0	0	0	0	0	0	0	0	0	0	0	0	0	0	0	0	0	0	0	0	0	0	0	0	0	0	0	0	0
ENSBTAG00000006415	0	0	0	0	0	0	0	0	0	0	0	0	0	1	0	0	0	0	0	2	0	0	0	4	0	0	0	0	0	0	0	0	3	0	0	1
ENSBTAG00000006409	18	13	13	19	41	33	19	12	33	21	10	11	32	17	19	21	4	9	11	23	8	17	20	33	9	13	14	6	2	22	4	12	12	9	33	10
ENSBTAG00000013142	1508	946	1229	1252	1332	1594	1521	1488	1157	1311	1267	1861	1925	1984	1858	1114	1674	1802	1549	783	1790	1570	1652	1445	1720	1685	1320	1881	1656	2066	1875	1614	2159	1958	1376	2033
ENSBTAG00000013141	108	156	83	91	168	117	159	76	168	96	90	138	142	93	95	84	92	86	117	68	45	127	57	113	78	82	78	86	86	81	94	108	113	92	88	76
ENSBTAG00000043157	0	2	2	9	9	8	6	8	2	9	10	6	2	2	3	4	6	9	12	3	8	4	2	14	4	8	0	7	9	7	0	7	11	0	10	4
ENSBTAG00000054767	0	0	0	0	0	0	0	0	0	0	0	0	0	0	0	0	0	0	0	0	0	0	0	0	0	0	0	0	0	0	0	0	0	0	0	0
ENSBTAG00000053891	0	0	0	0	0	0	0	0	2	0	0	0	0	0	0	0	0	0	0	0	0	0	0	0	0	0	0	0	0	0	0	0	0	0	0	0
ENSBTAG00000047144	0	0	0	0	0	0	0	0	0	0	0	0	0	0	0	0	0	0	0	0	0	0	0	0	0	0	0	0	0	4	0	0	0	0	0	0
ENSBTAG00000005871	4	2	2	0	0	2	12	6	0	0	2	2	0	0	2	4	4	0	0	0	0	2	1	0	0	4	0	2	2	2	4	0	2	1	0	2
ENSBTAG00000054693	0	0	0	0	0	0	0	0	0	0	0	0	0	0	0	0	0	0	0	0	0	0	0	0	0	0	0	0	0	0	0	0	0	0	0	0
ENSBTAG00000030029	0	0	0	0	0	0	0	0	0	0	0	0	0	0	0	0	0	0	0	0	0	0	0	0	0	0	0	0	0	0	0	0	0	0	0	0
ENSBTAG00000018727	533	843	491	825	609	1141	929	760	708	789	971	964	1139	1022	1155	637	841	1029	851	509	951	838	1012	507	1303	747	585	900	1010	1069	1078	647	1023	519	448	949
ENSBTAG00000031704	0	0	1	0	0	0	0	0	0	0	0	0	0	0	0	0	0	0	0	0	0	0	0	0	0	2	0	0	0	0	0	0	0	0	0	0
ENSBTAG00000012708	257	493	474	559	588	379	418	498	543	558	603	296	454	594	414	308	622	675	560	402	531	561	513	696	399	683	508	495	430	623	590	606	721	539	390	557
ENSBTAG00000031709	1697	1380	1566	1551	2421	1806	1678	1731	1467	1808	1989	1715	2224	1978	1724	1422	1795	2636	2376	1429	2429	2006	2074	2173	2221	2036	1727	2153	2275	2392	2263	2174	2726	2448	1603	2332
ENSBTAG00000031618	2	1	2	0	2	3	2	2	2	0	0	0	0	2	0	0	0	0	0	2	0	2	2	2	7	5	7	5	1	1	1	2	1	0	1	0
ENSBTAG00000011423	0	0	0	0	0	0	0	0	0	0	0	0	0	2	0	0	0	0	0	0	0	0	0	0	0	0	2	0	0	0	0	0	0	0	0	0
ENSBTAG00000035710	0	0	0	0	0	0	0	0	0	0	0	0	0	0	0	0	0	0	0	0	0	0	0	0	0	2	0	0	0	2	0	0	0	0	0	0
ENSBTAG00000043293	0	0	0	0	0	0	0	0	0	0	0	0	0	0	0	0	0	0	0	0	0	0	0	0	0	0	0	0	0	0	0	0	0	0	0	0
ENSBTAG00000011139	0	0	0	0	0	0	0	0	0	0	0	0	0	0	6	0	0	0	4	0	0	0	2	0	2	0	0	0	4	0	2	2	0	0	0	2
ENSBTAG00000053582	0	0	0	0	0	0	0	0	0	0	0	0	0	0	0	0	0	0	0	0	0	0	2	0	0	0	0	0	0	0	0	0	0	0	0	0
ENSBTAG00000044337	0	0	0	0	0	0	0	0	0	0	0	0	0	0	0	0	0	0	0	0	0	0	0	0	0	0	0	0	0	0	0	0	0	0	0	0
ENSBTAG00000017180	0	0	0	0	0	0	0	0	0	0	0	0	0	0	0	0	0	0	0	0	0	0	0	0	0	0	0	0	0	0	0	0	0	0	0	0
ENSBTAG00000055191	0	0	0	0	0	0	0	0	0	0	0	0	0	0	0	0	0	0	0	0	0	0	0	0	0	0	0	0	0	0	0	0	0	0	0	0
ENSBTAG00000006975	0	0	0	0	0	0	0	0	0	0	0	0	0	0	0	0	0	0	0	0	0	0	0	0	0	0	0	0	0	0	0	0	0	0	0	0
ENSBTAG00000044737	0	0	0	0	0	0	0	0	0	0	0	0	0	0	0	0	0	0	0	0	0	0	0	0	0	0	0	0	0	0	0	0	0	0	0	0
ENSBTAG00000048551	0	0	0	0	0	2	0	0	0	0	0	0	2	0	0	0	0	0	0	0	0	0	0	0	0	0	0	0	0	4	0	2	0	0	0	0
ENSBTAG00000018312	2194	1863	2089	1839	3091	2250	1866	2450	2006	1885	3263	2147	2526	1770	2155	1202	1996	3166	3635	2166	2033	2053	2527	2666	2895	2409	1989	2211	2649	2818	2558	2315	3041	2401	1464	2209
ENSBTAG00000043587	0	0	0	0	0	0	0	0	0	0	0	0	0	0	0	0	0	0	0	0	0	0	0	0	0	0	0	0	0	0	0	0	0	0	0	0
ENSBTAG00000027213	123	115	130	95	372	91	119	133	106	162	173	139	169	106	130	169	133	151	295	192	195	150	99	249	149	193	113	154	201	177	241	173	248	166	138	181
ENSBTAG00000025847	0	0	0	0	0	0	0	0	0	0	0	0	0	0	0	0	0	0	0	0	0	0	0	0	0	0	0	0	0	0	0	0	0	0	0	0
ENSBTAG00000043595	0	0	0	0	0	0	0	0	0	0	0	0	0	0	0	0	0	0	0	0	0	0	0	0	0	0	0	0	0	0	0	0	0	0	0	0
ENSBTAG00000018489	0	0	0	0	2	2	0	0	0	0	0	0	0	0	0	2	0	0	0	0	0	0	0	0	0	0	0	0	0	2	0	2	0	0	0	2
ENSBTAG00000049813	0	0	0	0	0	0	0	0	0	0	0	0	0	0	0	0	0	0	0	0	0	0	0	0	0	0	0	0	0	0	0	0	0	0	0	0
ENSBTAG00000049223	0	0	0	6	13	0	0	1	0	9	0	0	1	0	0	0	0	0	10	0	0	1	18	0	0	0	0	0	0	0	0	0	0	0	2	0
ENSBTAG00000016228	886	927	1053	1297	1685	1676	1383	1502	791	1367	1492	1440	1650	1747	1784	1055	1667	2542	2263	994	1846	1651	1735	1686	1587	1679	1228	1948	1977	2413	2195	1809	2017	2176	1356	2044
ENSBTAG00000046104	0	0	0	0	0	0	0	2	0	0	0	0	0	0	0	0	0	0	0	0	0	0	0	0	2	0	0	0	2	0	0	0	0	0	0	0
ENSBTAG00000001274	12	30	10	23	29	13	29	39	15	35	29	40	43	38	49	16	29	33	16	18	39	37	30	19	51	14	22	32	42	45	47	27	35	20	16	34
ENSBTAG00000055054	0	0	0	0	0	0	0	0	0	0	0	0	0	0	0	0	0	0	0	0	0	0	0	0	0	0	0	0	0	0	0	0	0	0	0	0
ENSBTAG00000049943	0	0	0	0	0	0	0	0	0	0	0	0	0	0	0	0	0	0	0	0	0	0	0	0	0	0	0	0	0	0	0	0	0	0	0	0
ENSBTAG00000049656	78	99	138	100	111	75	64	39	78	72	140	66	47	36	71	40	132	41	44	23	125	37	36	36	103	68	23	65	53	57	58	85	89	14	48	74
ENSBTAG00000017322	0	0	0	0	2	0	0	0	0	0	0	0	4	0	0	0	0	0	0	0	0	2	0	2	0	2	0	2	0	0	0	0	2	0	4	0
ENSBTAG00000017416	1726	1262	1340	1739	2148	2298	2265	2124	1686	1796	2047	2578	2673	2640	2370	1661	2365	2640	2034	1174	2400	2280	2417	2117	2660	2326	1904	2329	2485	3011	2861	2174	3063	2326	1662	2587
ENSBTAG00000045275	0	2	6	108	3	6	36	3	1	0	1	7	6	0	2	4	4	0	2	4	2	4	4	9	4	3	15	6	6	7	11	0	9	4	3	13
ENSBTAG00000008078	169	75	160	173	213	204	196	230	121	205	208	183	233	335	311	130	214	406	306	73	451	386	379	244	331	395	325	309	370	464	378	413	621	335	370	516
ENSBTAG00000005862	1325	908	1692	2515	2964	2094	2349	3212	1752	3100	2271	2896	3675	3450	3239	2782	2784	4389	4088	1756	4818	4028	4902	3280	3578	4226	3208	4163	4281	6312	5062	3800	5509	3676	3630	4557
ENSBTAG00000029916	0	0	0	0	0	0	0	1	0	0	0	0	0	1	0	0	0	3	0	0	0	0	0	0	0	0	0	0	0	0	0	0	1	0	0	1
ENSBTAG00000029929	0	0	0	0	0	0	0	0	0	0	0	0	0	0	0	0	0	0	0	0	0	0	0	0	0	0	0	0	0	0	0	0	0	0	0	0
ENSBTAG00000031572	159	107	217	320	320	265	369	396	200	333	364	391	373	480	385	301	472	709	455	226	535	544	551	528	456	501	482	539	524	858	713	514	876	482	464	646
ENSBTAG00000047247	0	0	0	2	1	0	0	0	0	0	0	0	0	0	0	0	0	4	2	0	0	0	0	0	0	0	0	0	0	0	0	0	0	0	0	0
ENSBTAG00000052570	2634	1620	2278	3324	3336	2895	2589	3176	2040	3155	2195	2760	4236	3424	3501	2792	2662	4176	3796	2048	4106	4053	4290	3967	3405	5371	3407	3185	3252	6080	4641	4302	5934	3440	4912	4572
ENSBTAG00000015150	4	6	5	8	8	6	4	6	0	6	0	5	7	2	8	5	2	5	10	6	4	4	5	5	1	9	8	2	0	10	3	10	2	10	8	10
ENSBTAG00000049210	0	0	0	0	0	0	0	0	0	0	0	2	0	0	0	0	0	0	0	0	0	2	0	4	0	1	0	0	0	0	0	0	0	0	0	0
ENSBTAG00000014960	0	0	0	0	2	0	0	0	4	0	0	2	0	0	0	0	0	0	3	0	1	0	0	2	0	0	0	0	0	0	0	0	0	0	2	0
ENSBTAG00000054919	2	1	1	0	1	1	4	2	3	0	0	2	0	0	0	1	2	0	0	2	3	0	0	0	1	0	0	0	1	0	2	0	0	1	1	0
ENSBTAG00000003135	0	0	0	0	0	0	0	0	0	0	0	0	0	0	0	0	0	0	0	0	0	0	0	0	0	0	0	0	0	0	0	0	0	0	0	0
ENSBTAG00000038395	0	0	0	0	0	0	0	0	0	0	0	0	0	0	0	0	0	0	0	0	0	0	0	0	0	0	0	0	0	0	0	0	0	0	0	0
ENSBTAG00000009263	1438	1469	1044	1220	1785	2009	1610	1566	1045	1294	2116	1739	2398	1938	1729	1126	1623	2064	2125	1209	1873	1559	1927	1293	2354	1329	1189	1639	1950	2118	2119	1461	2018	1517	917	1738
ENSBTAG00000014713	10	15	8	15	21	25	16	41	20	40	23	34	24	26	13	4	17	22	23	26	39	13	10	37	20	13	31	37	33	20	16	35	34	35	10	23
ENSBTAG00000027795	607	636	671	998	1219	1026	922	1192	714	964	1004	1183	1440	1041	1317	801	1055	1829	1481	1006	1618	1224	1349	1379	1276	1339	911	1430	1560	2278	1645	958	1607	1221	815	1477
ENSBTAG00000009336	540	366	224	271	595	636	306	453	275	426	501	509	773	437	435	451	476	722	623	319	456	391	736	731	512	438	286	521	465	554	478	488	800	614	253	424
ENSBTAG00000004126	5	2	4	8	13	12	4	3	10	7	9	11	17	12	14	9	21	10	15	10	26	17	22	32	14	17	16	18	22	26	13	13	12	21	15	3
ENSBTAG00000031561	233	256	265	298	402	331	346	387	229	347	348	380	443	358	390	319	419	763	699	304	570	504	575	508	670	589	401	544	624	769	712	523	635	585	380	612
ENSBTAG00000005230	3	9	8	0	0	0	0	1	2	1	13	4	7	4	0	2	2	8	6	2	0	7	5	0	6	0	0	4	3	0	0	8	5	2	2	0
ENSBTAG00000045446	0	0	0	0	0	0	0	0	0	0	0	0	0	0	0	0	0	0	0	0	0	0	0	0	0	0	0	0	0	0	0	0	0	0	0	0
ENSBTAG00000024643	391	11	87	23	7	43	83	32	63	17	23	88	19	100	89	7	32	0	2	14	0	10	12	16	10	2	4	2	0	2	0	4	0	11	2	20
ENSBTAG00000009012	22728	1286	5803	907	516	1379	2307	1016	5101	967	2043	3140	1175	2548	4289	485	1881	37	135	613	183	155	269	553	402	39	111	143	70	109	19	148	63	266	46	288
ENSBTAG00000052714	0	0	0	0	0	0	0	0	0	0	0	0	0	0	0	0	0	0	0	0	0	0	0	0	0	0	0	0	0	0	0	0	0	0	0	0
ENSBTAG00000054426	0	0	0	0	0	0	0	0	0	0	0	0	0	0	0	0	0	0	0	0	0	0	0	0	0	0	0	0	0	0	0	0	1	0	0	0
ENSBTAG00000003851	7843	4890	4307	4441	5666	6105	7594	3714	7488	4779	5233	6223	5874	5587	5980	3634	4461	4942	3981	3810	3888	4587	4698	4946	4064	4728	3436	4114	2902	6097	4404	4429	5417	4247	5065	4466
ENSBTAG00000018009	38	14	48	42	16	5	16	44	11	22	19	25	28	75	56	33	23	114	45	21	45	75	20	12	40	51	43	57	52	58	53	103	93	177	106	102
ENSBTAG00000050129	0	0	4	4	5	1	4	4	2	6	10	5	4	9	8	5	4	8	8	3	10	6	7	4	4	4	6	10	12	2	6	7	9	4	2	7
ENSBTAG00000012120	6488	4245	4251	4404	6383	6323	7332	5428	6430	6209	5334	6421	8148	7464	7071	5721	6426	7098	6526	3893	6658	6079	7286	6406	6825	6093	5558	6065	7011	8403	7397	5521	8110	5813	4384	6087
ENSBTAG00000018471	1543	2117	1668	2949	4104	2764	1844	2639	2914	3732	3180	2846	4614	3129	2878	3737	2661	4913	4254	3037	3372	2962	3732	2966	3394	2826	2831	3285	4196	4923	4352	2338	3971	2836	1635	2543
ENSBTAG00000018465	1	4	19	34	17	6	6	32	2	2	8	11	14	3	19	14	10	21	13	2	24	33	22	17	14	18	8	8	9	59	10	11	10	30	19	33
ENSBTAG00000044278	0	0	0	0	0	0	0	0	0	0	0	0	0	0	4	0	0	0	0	0	0	0	0	0	0	0	0	0	0	0	0	0	0	0	0	0
ENSBTAG00000013013	2449	1921	1923	2869	3171	2789	2125	2685	1935	2821	2923	2416	3873	2899	3050	2030	2770	6323	5219	2497	4035	3978	4125	4393	4620	4501	3377	4188	4795	5215	4515	3679	4769	4997	2948	4529
ENSBTAG00000014318	893	1076	974	1212	1541	1268	1155	1167	1030	1223	1236	1350	1601	1826	1375	1134	1365	1679	1622	1047	1493	1360	1772	1264	1414	1274	1097	1443	1653	1950	1943	1299	1728	1178	992	1366
ENSBTAG00000005203	12	29	20	32	35	48	35	36	15	57	45	44	24	19	36	26	51	49	52	33	59	35	63	29	62	36	36	47	75	53	64	32	71	46	49	25
ENSBTAG00000008307	0	0	0	0	0	6	8	2	0	4	0	0	0	0	2	4	0	2	0	0	0	0	0	3	0	0	0	0	2	2	2	0	4	0	4	2
ENSBTAG00000042550	0	0	0	0	0	0	0	0	0	0	0	0	0	0	0	0	0	0	0	0	0	0	0	0	0	0	0	0	0	0	0	0	0	0	0	0
ENSBTAG00000054182	0	0	0	2	0	0	0	0	0	0	0	0	0	0	0	0	0	0	0	0	0	0	0	0	0	0	0	0	0	0	0	0	0	0	0	0
ENSBTAG00000044667	0	0	0	0	0	0	0	0	0	0	0	0	0	0	0	0	0	0	0	0	0	0	0	0	0	0	0	0	0	0	0	0	0	0	0	0
ENSBTAG00000002075	30	50	23	62	12	13	34	32	22	45	75	12	68	43	63	84	89	129	22	21	42	67	100	29	21	91	50	39	57	72	101	60	59	114	48	36
ENSBTAG00000024623	3	4	2	4	10	2	2	4	5	5	2	10	4	7	10	5	9	10	13	12	6	12	5	8	5	15	5	14	13	7	12	2	8	6	2	8
ENSBTAG00000006147	0	0	0	0	0	0	0	0	0	0	0	0	0	0	0	0	0	0	0	0	0	0	0	0	0	0	0	0	0	0	0	0	0	0	0	0
ENSBTAG00000006142	1062	797	863	1492	1743	1513	1872	1982	1126	1546	1331	2037	1794	2191	2003	1195	1942	2335	1602	1028	2022	2132	2221	1850	2057	2057	1667	1922	2117	2757	2677	2143	2683	2073	1659	2438
ENSBTAG00000013439	2	0	0	2	9	7	8	2	4	4	0	0	9	4	7	3	1	0	5	0	0	6	10	2	5	6	5	1	5	5	4	0	2	0	5	4
ENSBTAG00000046896	0	0	0	0	0	0	0	0	0	0	0	0	0	0	0	0	0	0	0	0	0	0	0	0	0	0	0	0	0	0	0	0	0	0	0	0
ENSBTAG00000047341	60	52	51	91	100	103	101	152	91	93	82	136	126	157	133	83	122	178	58	28	91	119	151	76	123	178	98	150	160	243	184	137	211	103	154	166
ENSBTAG00000048392	70	66	52	52	103	139	67	40	94	39	55	55	110	59	93	84	56	43	62	38	23	84	74	39	35	66	56	25	24	60	48	63	76	46	77	52
ENSBTAG00000055257	6984	5642	4261	5004	5969	7045	5212	5004	4649	4204	6017	5475	7667	5352	6512	3732	5064	7330	7961	3912	6930	7162	6664	4637	5905	6264	4823	6154	6511	7732	7626	7061	7693	7188	4366	8353
ENSBTAG00000046577	0	0	0	0	0	0	0	0	0	0	0	0	0	0	0	0	0	0	0	0	0	0	0	0	0	0	0	0	0	0	0	0	0	0	0	0
ENSBTAG00000001465	894	432	780	647	1138	1231	1308	1037	456	1262	608	974	1365	1540	1121	1320	842	1132	329	741	581	464	1033	356	786	584	464	652	651	1367	829	820	980	756	801	931
ENSBTAG00000033740	15	6	10	22	25	33	23	16	32	43	15	27	21	82	18	45	18	30	49	14	35	58	70	22	67	26	27	45	34	78	78	18	46	37	17	30
ENSBTAG00000004564	7653	4927	6237	6784	7725	11671	14375	12046	6881	7771	9354	14053	13041	14648	13654	6849	13216	15105	8834	4402	14228	14392	15838	12314	13733	14341	11339	12964	15698	21729	17012	15137	19357	14364	12258	17231
ENSBTAG00000043899	0	0	0	0	0	0	0	0	0	0	0	0	0	0	0	0	0	0	0	0	0	0	0	0	0	0	0	0	0	0	0	0	0	0	0	0
ENSBTAG00000053581	204	167	207	241	188	523	527	297	159	341	276	222	540	514	363	492	377	524	500	245	580	828	552	2505	543	923	1862	584	582	689	843	529	511	805	836	642
ENSBTAG00000049884	0	0	0	0	0	0	0	0	0	0	0	0	0	0	0	0	0	0	0	0	0	0	0	0	0	0	0	0	0	0	0	0	0	0	0	0
ENSBTAG00000011569	0	0	0	0	0	0	0	0	0	0	0	0	0	0	0	0	0	0	0	0	0	0	0	0	0	0	0	0	0	0	0	0	0	0	0	0
ENSBTAG00000050308	0	0	0	0	0	0	0	0	0	0	0	0	0	0	0	0	0	0	0	0	0	0	0	0	0	0	0	0	0	0	0	0	0	0	0	0
ENSBTAG00000013378	0	0	0	0	4	2	0	0	0	0	0	0	0	0	0	0	0	0	0	0	0	0	0	0	0	0	0	0	0	0	0	0	0	0	0	0
ENSBTAG00000042814	0	0	0	0	0	0	0	2	0	0	0	0	4	0	0	0	0	0	0	0	0	0	0	0	0	0	0	0	0	0	0	0	0	0	0	0
ENSBTAG00000050232	0	0	0	0	0	0	0	0	0	0	0	0	0	0	0	0	0	0	0	0	0	0	0	0	0	0	0	0	0	0	0	0	0	0	0	0
ENSBTAG00000010385	0	0	0	0	0	0	0	0	0	0	0	0	0	0	0	0	0	0	0	0	0	0	0	0	0	0	0	0	0	0	0	0	0	0	0	0
ENSBTAG00000049521	0	0	0	0	0	0	0	0	0	0	0	0	0	0	0	0	0	0	0	0	0	0	0	0	0	0	0	0	0	0	0	0	0	0	0	0
ENSBTAG00000001728	128	93	80	48	68	39	24	26	57	62	54	71	93	106	45	44	20	71	32	38	9	42	29	50	9	38	66	47	25	27	22	10	18	31	26	23
ENSBTAG00000021703	571	177	195	283	246	162	202	197	328	285	242	516	372	548	214	270	248	383	116	121	112	265	268	242	225	194	222	255	316	364	337	159	265	200	213	186
ENSBTAG00000015837	2226	1197	783	389	1358	1969	1549	747	953	971	461	1223	2810	983	1767	1339	1145	563	669	398	653	933	474	929	784	670	789	1002	394	440	856	801	561	774	652	675
ENSBTAG00000011192	1323	579	727	377	774	1343	1592	777	885	674	843	911	935	1091	704	808	1867	353	243	302	336	538	353	461	414	367	446	523	223	306	272	554	387	740	405	528
ENSBTAG00000020990	33	19	19	30	59	68	38	79	52	63	27	65	28	162	40	43	115	83	62	30	51	47	26	96	65	50	143	67	41	61	120	47	48	147	25	112
ENSBTAG00000009848	559	406	813	1456	1600	940	951	1844	688	1013	1230	958	1266	1155	1633	1274	1619	1339	2028	1341	1818	1394	1845	1391	1384	1585	1266	1153	1680	2553	1672	1606	1973	1358	1442	1749
ENSBTAG00000054822	0	0	0	0	0	0	0	0	0	0	0	0	0	0	0	0	0	0	0	0	0	0	0	0	0	0	0	0	0	0	0	0	0	0	0	0
ENSBTAG00000011267	0	0	0	0	0	0	0	0	0	0	0	0	0	0	0	0	0	0	0	0	0	0	0	0	0	0	0	0	0	0	0	0	0	0	0	0
ENSBTAG00000023445	953	1161	998	1351	1974	1436	1085	1295	1200	1581	1509	1277	1905	1385	1547	1111	1263	2666	2154	1266	1912	1897	1945	1942	2056	1839	1620	1820	1981	2289	2194	1717	2746	1916	1059	1738
ENSBTAG00000001331	0	0	1	1	0	0	0	0	0	2	0	0	4	0	0	0	2	0	0	0	0	0	2	0	0	0	0	2	2	2	0	0	0	2	1	0
ENSBTAG00000031435	4986	4801	4402	4936	6292	6728	4613	5247	4883	5862	5980	5978	8321	6091	5842	4573	4620	10307	7233	4075	6765	6514	6978	6545	6796	5923	5904	7318	7390	8294	6824	6492	9604	7122	4675	6631
ENSBTAG00000009106	1774	2121	1990	2614	3396	3020	2591	3138	2042	3174	2941	2937	3769	3234	3346	2231	3128	3515	3711	2311	3891	3022	3708	3319	3680	3432	2677	3423	3653	4638	4251	3320	4265	3217	2613	3485
ENSBTAG00000042474	0	0	0	0	0	0	0	0	0	0	0	0	0	0	0	0	0	0	0	0	0	0	0	0	0	0	0	0	0	0	0	0	0	0	0	0
ENSBTAG00000009104	2273	2860	2617	4332	5329	4096	3622	3452	3478	5228	3585	3943	5676	3976	4644	4694	3716	6820	5095	4323	3940	4602	4774	3929	4997	4518	3584	4562	5391	7362	6136	4097	5901	4384	2678	4365
ENSBTAG00000018402	825	648	650	1031	1030	1150	1062	1213	825	1028	996	1257	1721	1319	1455	927	1211	1552	1178	675	1526	1367	1437	1292	1544	1526	1262	1334	1445	1897	1570	1316	1688	1428	1213	1746
ENSBTAG00000053963	0	0	2	1	0	0	0	1	0	4	1	1	3	0	0	0	0	1	0	0	0	2	0	0	1	0	0	4	0	1	0	0	1	1	0	0
ENSBTAG00000011150	35	12	10	38	29	42	31	128	10	33	86	16	91	18	29	27	60	29	37	55	24	42	79	100	65	133	65	67	41	43	62	51	41	51	44	42
ENSBTAG00000011147	2191	1894	1816	1614	2566	3369	3135	2375	1979	1832	3102	2635	3045	2614	2820	1564	2412	2790	2379	1560	2507	2504	2390	2181	2726	2547	2115	2579	2432	2898	2867	2559	3100	2446	1593	2692
ENSBTAG00000031346	3	8	6	3	7	12	8	3	2	18	4	10	8	7	4	16	4	8	14	8	14	14	20	12	24	12	9	15	9	23	22	4	21	9	13	10
ENSBTAG00000005068	573	589	603	669	837	862	806	863	605	853	893	802	972	1001	985	701	1004	1408	1273	587	1257	1206	1140	1215	1195	913	750	1097	1260	1247	1378	1070	1362	1301	741	1253
ENSBTAG00000007814	5	4	2	7	12	5	0	9	2	4	15	13	15	4	4	0	2	6	9	2	0	16	20	2	3	12	2	3	14	2	4	1	10	2	4	0
ENSBTAG00000001893	0	0	0	0	0	0	0	0	0	0	0	0	0	0	0	0	0	0	0	0	0	0	0	0	0	0	0	0	0	0	0	0	0	0	0	0
ENSBTAG00000015163	2	0	0	31	230	2	34	13	0	2	0	0	4	43	0	0	0	0	128	33	0	4	148	0	0	1	0	2	0	3	0	2	3	0	0	0
ENSBTAG00000019960	0	0	0	0	2	1	2	2	0	0	2	0	2	0	0	0	2	0	5	0	0	2	0	2	2	0	0	0	2	0	0	1	1	0	2	0
ENSBTAG00000012164	25	19	15	39	29	33	21	21	26	30	19	39	22	24	35	16	18	18	15	13	25	37	30	21	20	51	8	24	30	57	30	35	24	26	53	47
ENSBTAG00000002395	1521	1150	1350	1574	2319	2270	1685	2049	1215	2016	1615	2020	2160	2246	1876	1319	1770	2805	2278	1364	2298	2272	2458	2677	2384	2493	1807	2063	2171	2892	2885	2485	3093	2615	2085	2663
ENSBTAG00000042551	0	0	0	0	0	0	0	0	0	0	0	0	0	0	0	0	0	0	0	0	0	0	0	0	0	0	0	0	0	0	0	0	0	0	0	0
ENSBTAG00000019704	2356	2138	2618	3436	4374	3522	3622	4516	2729	5265	3895	4093	4336	4881	4647	2795	4903	9699	5146	2940	5438	4413	6122	5693	5797	6653	4851	6026	6640	7901	6763	6421	8010	6171	4644	7129
ENSBTAG00000001721	3425	3174	3628	2182	2692	4220	4359	2663	3529	2464	4586	3973	3396	3010	3441	1773	2442	4416	3044	2511	2465	3009	2937	3064	2646	2657	2256	2690	3026	3546	3029	2679	3320	2527	2076	3236
ENSBTAG00000015008	9	31	56	58	27	154	13	28	22	10	32	28	97	64	26	17	53	63	102	45	51	66	35	50	54	37	40	54	67	89	32	35	137	16	30	25
ENSBTAG00000000456	0	2	0	3	0	0	0	0	2	0	4	2	0	6	2	2	0	0	6	0	4	3	0	0	2	0	0	0	0	2	4	0	4	0	1	0
ENSBTAG00000045633	0	0	0	0	0	0	0	0	0	0	0	0	0	4	0	2	0	0	6	2	0	0	0	1	0	1	0	0	2	0	2	0	0	2	0	4
ENSBTAG00000046008	121	41	80	83	121	66	77	97	79	90	64	59	130	64	89	70	78	88	191	68	124	148	94	122	97	137	102	105	91	96	82	113	149	144	57	113
ENSBTAG00000042362	0	0	0	0	0	0	0	0	0	0	0	0	0	0	0	0	0	0	0	0	0	0	0	0	0	0	0	0	0	0	0	0	0	0	0	0
ENSBTAG00000050282	0	0	0	0	0	0	0	0	0	0	0	0	0	0	0	0	0	0	0	0	0	0	0	0	0	0	0	0	0	0	0	0	0	0	0	0
ENSBTAG00000014751	0	0	0	0	0	0	0	0	0	0	0	0	0	0	0	0	0	0	0	0	0	0	0	0	0	0	0	0	0	0	0	0	0	0	0	0
ENSBTAG00000014749	0	0	0	0	0	0	0	0	0	0	0	0	0	0	0	0	0	0	0	0	0	0	0	0	0	0	0	0	0	0	0	0	0	0	0	0
ENSBTAG00000053400	0	0	0	0	0	0	0	0	0	0	0	0	0	0	0	0	0	0	0	0	0	0	0	0	0	0	0	0	0	0	0	0	0	0	0	0
ENSBTAG00000048442	0	0	0	0	0	0	0	0	0	0	0	0	0	0	0	0	0	0	0	0	0	0	0	0	0	0	0	0	0	0	0	0	0	0	0	0
ENSBTAG00000039176	0	0	0	0	0	0	0	0	0	0	0	0	0	0	0	0	0	0	0	0	0	0	0	0	0	0	0	0	0	0	0	0	0	0	0	0
ENSBTAG00000005522	0	0	0	0	0	0	0	0	0	0	0	0	0	0	0	0	0	0	0	0	0	0	0	0	0	0	0	2	0	0	0	0	0	0	0	0
ENSBTAG00000022227	3982	2840	3272	2570	5340	5998	5576	3175	3867	5743	3692	5630	5292	4557	5329	4614	5050	3297	1821	2037	3621	1984	3289	2694	4043	1955	1548	4285	2684	3085	2996	3320	3310	4086	3001	3819
ENSBTAG00000054268	12	8	4	10	0	4	2	1	11	12	0	2	3	1	11	11	2	5	6	10	0	2	0	2	6	3	6	2	4	16	0	1	2	4	4	8
ENSBTAG00000031306	0	0	0	0	0	0	0	0	0	0	0	0	2	0	0	2	0	0	0	2	0	0	0	0	0	0	0	1	0	0	0	0	0	1	0	0
ENSBTAG00000011986	0	2	0	0	2	0	2	4	1	4	3	0	0	6	0	3	0	4	10	2	0	0	0	2	0	1	2	2	2	0	1	1	2	2	4	2
ENSBTAG00000007331	0	4	0	0	4	7	6	1	0	4	0	17	0	3	8	18	5	2	8	0	2	8	4	4	18	3	12	6	32	0	17	6	2	6	4	6
ENSBTAG00000043802	0	0	0	0	0	0	0	0	0	0	0	0	0	0	0	0	0	0	0	0	0	0	0	0	0	0	0	0	0	0	0	0	0	0	0	0
ENSBTAG00000049240	2	0	0	0	0	2	0	2	0	2	4	0	0	0	0	0	0	0	0	0	0	4	0	0	0	0	0	0	0	0	0	0	0	0	2	0
ENSBTAG00000049785	0	0	0	0	0	0	0	0	0	0	0	0	0	0	0	0	0	0	0	0	0	0	0	0	0	0	0	0	0	0	0	0	0	0	0	0
ENSBTAG00000007933	981	516	493	848	1070	890	944	1019	547	1032	717	1367	1447	1243	1179	771	928	1517	1231	851	1071	1191	1298	1479	1053	1229	886	1228	1349	1326	1320	1122	1512	988	922	1558
ENSBTAG00000031178	876	933	1178	1255	1704	2201	1689	1628	1707	980	1663	1435	1671	2177	1976	1906	1638	1325	1164	1400	1078	1263	1519	1131	1233	1364	833	1278	1372	2648	1606	1610	1912	1491	1057	1414
ENSBTAG00000054067	0	0	0	1	6	0	0	0	0	0	0	0	0	0	0	0	0	0	0	0	0	0	0	1	0	0	0	0	0	0	0	0	0	0	0	0
ENSBTAG00000052125	0	0	0	0	0	0	0	0	0	0	0	0	0	0	0	0	0	0	0	0	0	0	0	0	0	0	0	0	0	0	0	0	0	0	0	0
ENSBTAG00000011584	863	578	817	544	921	463	426	1378	414	940	654	737	977	594	999	644	819	1218	2190	654	1256	1186	925	830	1723	1325	896	1079	994	1366	1419	1354	1778	935	1204	1557
ENSBTAG00000009154	688	569	623	1100	939	981	1275	1282	796	1032	1246	1321	1170	1513	1418	763	1362	1618	870	605	1207	1119	1426	1050	1228	1278	840	1339	1321	1907	1677	1481	1793	1413	1232	1468
ENSBTAG00000011116	0	0	0	2	0	0	2	0	1	0	0	0	0	0	0	0	0	0	0	0	0	0	0	0	0	4	0	0	0	0	1	0	0	0	4	0
ENSBTAG00000038111	7	20	3	14	23	22	9	2	19	9	10	6	21	16	17	11	3	17	6	7	0	5	2	9	15	4	2	8	3	8	1	5	13	2	6	4
ENSBTAG00000016026	6	0	0	0	2	2	0	0	0	6	4	0	0	0	7	0	0	9	0	16	0	9	0	1	0	0	6	0	14	0	2	0	0	0	6	8
ENSBTAG00000002232	16	18	18	22	17	24	36	38	7	13	13	39	17	21	32	16	43	22	43	13	66	19	32	36	23	44	45	50	48	59	51	29	54	50	55	59
ENSBTAG00000023429	0	0	0	2	4	6	2	2	2	0	2	1	0	0	0	0	2	2	14	0	3	4	2	2	2	4	6	4	6	2	8	2	3	4	2	8
ENSBTAG00000011529	569	605	712	917	1155	954	1080	1079	636	918	856	1180	1290	1198	1183	728	899	1436	1210	688	1259	1261	1327	1127	1319	1288	996	1316	1282	1632	1429	1240	1637	1266	1043	1302
ENSBTAG00000011524	584	338	457	717	560	846	1484	1156	625	587	676	1585	1034	1547	1350	621	1222	1102	405	267	1148	1268	1294	813	1277	1066	948	1301	1352	1848	1490	1197	1602	1338	1405	1469
ENSBTAG00000018138	169	249	173	194	226	336	251	222	224	231	297	292	307	294	245	122	238	264	238	187	277	239	234	148	266	241	177	204	273	264	296	203	255	170	172	205
ENSBTAG00000006222	2086	773	1203	934	725	1855	2010	1387	1278	962	926	1707	1335	2032	1101	556	1086	599	483	439	1198	996	1198	646	725	660	703	708	571	1247	956	843	1094	985	591	736
ENSBTAG00000019007	2	0	2	0	0	6	0	0	0	0	1	0	2	0	1	0	0	0	1	0	0	1	0	2	0	0	0	0	2	0	1	0	0	0	5	0
ENSBTAG00000014140	4481	4653	3979	4553	6919	5682	3489	3867	3587	4021	6568	4340	6809	5341	4586	3242	4549	4999	4699	4010	4417	3530	4681	3311	4624	3462	2878	4192	4206	5042	4899	4237	5171	3631	2194	4045
ENSBTAG00000021886	0	0	0	0	0	0	0	0	0	0	0	0	0	0	0	0	2	0	0	0	0	0	0	0	0	2	0	0	0	0	0	0	2	0	1	2
ENSBTAG00000044773	0	0	0	1	0	0	0	0	0	0	0	0	0	0	0	0	0	0	0	0	0	0	0	0	0	0	0	0	0	0	0	0	0	0	0	0
ENSBTAG00000002185	730	698	733	887	1145	907	703	921	702	903	1031	863	1118	772	953	712	776	1194	1165	818	946	861	961	1043	1038	956	713	938	998	1180	1026	929	1130	1066	748	987
ENSBTAG00000054849	0	0	0	0	0	0	0	0	0	0	0	0	0	0	0	0	0	0	0	0	0	0	0	0	0	0	0	0	0	0	0	0	0	0	0	0
ENSBTAG00000045597	0	0	0	0	0	0	0	0	0	0	0	0	0	0	0	0	0	0	0	0	0	0	0	0	0	0	0	0	0	0	0	0	0	0	0	0
ENSBTAG00000015413	800	361	544	648	582	661	1064	981	653	682	732	1248	982	1182	1179	510	902	784	418	294	925	906	949	624	939	935	769	938	857	1423	1223	835	1305	672	902	977
ENSBTAG00000049533	0	0	0	2	0	0	0	0	0	0	0	0	0	0	0	0	0	0	0	0	0	0	0	0	0	0	0	0	0	0	0	0	0	0	0	0
ENSBTAG00000040061	1681	872	1166	1997	1557	1752	1552	1918	1390	1647	1442	2100	2939	2814	2643	1588	1739	3215	2035	995	2550	3371	3055	2268	3299	2866	1883	2612	3169	4380	3931	2657	3245	2496	2359	3380
ENSBTAG00000050763	408	125	195	172	135	221	222	155	183	42	216	231	354	149	278	92	71	322	186	78	154	220	188	177	230	177	117	218	217	293	207	242	178	260	209	272
ENSBTAG00000050470	2	1	0	2	1	0	2	2	1	1	0	0	1	0	0	1	0	0	2	0	0	1	0	0	1	1	0	1	2	0	0	4	1	1	0	4
ENSBTAG00000009115	0	0	0	0	0	0	0	0	0	0	0	0	0	0	4	0	0	0	0	0	0	0	0	0	0	0	0	0	0	2	0	0	0	0	2	0
ENSBTAG00000015310	1363	1193	1400	1858	1855	2098	2480	2294	1715	1812	2241	2582	2806	2962	2921	1468	1859	2591	1855	1110	2581	2602	3013	2147	2282	2709	2194	2685	2073	3515	2738	2772	3625	2397	3369	3195
ENSBTAG00000052041	3	0	0	0	0	0	0	0	0	0	0	2	0	0	0	0	0	0	0	0	0	0	0	0	0	14	0	0	0	0	1	0	0	0	0	0
ENSBTAG00000018346	0	0	0	0	0	0	0	0	0	0	0	0	0	0	0	0	0	0	0	0	0	0	0	0	0	0	0	0	0	0	0	0	0	0	0	0
ENSBTAG00000008714	0	2	0	0	0	0	0	0	2	0	0	0	2	0	2	0	4	0	0	0	0	0	0	0	0	0	0	0	0	0	0	0	0	0	0	0
ENSBTAG00000051936	407	411	484	429	579	552	515	487	418	402	441	410	751	435	723	652	362	1120	784	544	658	474	651	856	712	628	532	695	635	1044	595	842	726	871	631	740
ENSBTAG00000048200	0	0	0	0	0	0	0	0	0	0	0	0	0	0	0	0	0	0	0	0	0	0	0	0	0	0	0	0	0	0	0	0	0	0	0	0
ENSBTAG00000020028	5	8	4	17	4	5	0	12	16	7	2	4	12	8	23	9	4	15	14	6	13	17	23	30	7	10	4	11	5	16	16	20	13	11	21	15
ENSBTAG00000015056	0	0	0	0	0	0	0	0	0	0	0	0	0	0	0	0	0	2	0	0	0	0	0	0	0	0	0	0	0	0	0	0	0	0	0	0
ENSBTAG00000043381	0	0	0	0	0	0	0	0	0	0	0	0	0	0	0	0	0	0	0	0	0	0	0	0	0	0	0	0	0	0	0	0	0	0	0	0
ENSBTAG00000014843	5235	4955	5035	6247	6628	7589	6130	6525	4821	6124	7497	6729	8526	7694	7051	5312	6220	9234	8213	5521	6985	7076	7973	6420	8069	6824	4771	6930	8158	9528	8571	5554	8943	6390	4277	7028
ENSBTAG00000047608	626	490	547	708	911	702	520	595	489	774	730	578	905	761	769	512	653	1026	1121	614	894	813	864	930	1016	773	546	845	881	1160	1038	947	983	937	617	931
ENSBTAG00000048953	0	2	0	3	2	0	0	1	0	3	1	0	3	0	0	1	0	6	2	0	3	0	2	2	15	4	2	5	0	4	6	4	2	0	0	9
ENSBTAG00000048326	0	0	0	0	0	0	0	0	0	0	0	0	0	0	0	0	0	0	0	0	0	0	0	0	0	0	0	0	0	0	0	0	0	0	0	0
ENSBTAG00000046040	0	0	0	0	0	0	0	0	0	0	0	0	0	0	0	0	0	0	0	0	0	0	0	0	0	0	0	0	0	0	0	0	0	0	0	0
ENSBTAG00000046738	0	0	0	0	0	0	0	0	0	0	0	0	0	0	0	0	0	0	0	0	0	0	0	0	0	0	0	0	0	0	0	0	0	0	0	0
ENSBTAG00000051220	72	94	52	70	100	88	71	97	38	82	98	107	115	88	138	79	98	174	150	45	174	114	150	123	120	162	105	131	135	214	157	156	199	94	79	136
ENSBTAG00000048724	0	0	0	0	0	0	0	0	0	0	0	0	0	0	0	0	0	0	0	0	0	0	0	0	0	0	0	0	0	0	0	0	0	0	0	0
ENSBTAG00000050721	0	0	0	0	0	0	0	0	0	0	0	0	0	0	0	0	0	0	0	0	0	0	0	0	0	0	0	0	0	0	0	0	0	0	0	0
ENSBTAG00000045637	0	0	0	0	0	0	0	0	0	0	0	0	0	0	0	0	0	0	0	0	0	0	0	0	0	0	0	0	0	0	0	0	0	0	1	0
ENSBTAG00000031277	0	0	0	0	0	0	2	0	0	0	0	0	0	0	0	0	0	0	2	0	0	0	0	0	0	0	0	0	1	0	0	0	0	0	0	0
ENSBTAG00000006909	789	1031	912	955	1118	1480	1817	1402	1206	1046	1885	1561	1642	1676	1517	832	1306	1604	962	825	1353	1331	1475	1055	1580	1146	1195	1321	1352	1625	1664	1257	1616	961	941	1244
ENSBTAG00000023426	81	86	44	155	200	113	164	145	110	134	116	195	186	103	173	120	136	140	206	137	193	128	129	133	163	122	109	161	136	193	201	138	171	160	137	210
ENSBTAG00000048975	1	2	4	11	4	6	7	8	3	15	11	6	17	7	8	5	14	8	5	1	10	7	9	16	6	8	3	2	0	12	2	16	3	13	16	11
ENSBTAG00000018538	352	294	378	519	679	639	592	495	496	533	612	635	624	729	589	391	692	816	730	400	684	762	684	621	592	751	528	676	607	1047	825	717	938	675	718	807
ENSBTAG00000026861	12	2	0	8	20	9	47	3	54	2	37	0	67	7	4	6	4	4	12	13	6	10	6	4	7	82	5	5	4	17	2	54	104	42	13	13
ENSBTAG00000008111	92	58	43	121	81	210	220	62	51	96	71	109	165	86	211	116	78	186	66	80	55	124	63	53	83	81	58	44	139	246	93	153	107	69	102	83
ENSBTAG00000001497	146	263	239	250	291	371	231	550	161	340	373	397	328	273	593	223	181	328	220	262	248	301	309	149	375	303	209	417	362	355	387	314	344	206	194	187
ENSBTAG00000012850	2	5	0	2	4	4	1	0	2	3	6	0	5	2	0	2	2	0	5	0	4	0	8	7	0	3	0	2	2	2	1	0	4	0	4	4
ENSBTAG00000019952	1304	1064	1110	1737	1562	1299	1308	1235	1112	1667	1076	1718	1832	1774	1326	1163	1284	1291	1141	889	1099	1402	1510	1097	1038	1693	858	1388	918	2011	1291	1422	1685	1420	2137	1429
ENSBTAG00000019949	788	768	710	932	1330	1089	854	901	696	1120	1038	926	1317	903	1131	766	943	1578	1493	809	1293	1215	1373	1364	1351	1262	907	1210	1181	1428	1333	1180	1447	1284	855	1261
ENSBTAG00000001451	0	0	0	0	0	0	0	0	0	0	0	0	0	0	0	0	0	0	0	0	0	0	0	0	0	0	0	0	0	0	0	0	0	0	0	0
ENSBTAG00000015198	0	0	0	0	0	0	0	0	2	2	0	0	2	0	0	0	0	0	2	0	0	0	0	4	0	0	0	0	0	0	0	0	0	0	0	0
ENSBTAG00000014589	0	0	0	0	0	0	0	0	0	0	0	0	0	0	0	0	0	0	0	0	0	0	2	0	0	0	0	0	0	0	0	0	0	0	0	0
ENSBTAG00000019535	0	0	0	0	0	0	0	0	0	0	0	0	0	0	0	0	0	0	0	0	0	0	0	0	0	0	0	0	0	0	0	0	0	0	0	0
ENSBTAG00000043591	0	0	0	0	0	0	0	0	0	0	0	0	0	0	0	0	0	0	0	0	0	0	0	0	0	0	0	0	0	0	0	0	0	0	0	0
ENSBTAG00000008299	50	64	54	111	133	71	97	41	61	89	61	89	131	84	78	57	66	123	93	53	141	123	113	134	109	150	148	101	132	149	186	67	211	81	55	147
ENSBTAG00000018427	1826	1255	1449	1394	1688	2040	2159	1811	1645	1508	1665	1968	2381	1997	1897	1291	2011	2178	2478	986	2024	2226	1979	1841	2294	2307	1704	1950	2026	2300	2473	2219	2659	2010	1599	2263
ENSBTAG00000003833	4	10	6	6	6	3	8	3	4	9	2	5	4	5	8	4	4	4	13	9	4	13	10	6	6	4	8	14	5	21	6	2	2	7	10	12
ENSBTAG00000054797	153	69	101	199	117	174	226	264	124	143	143	346	266	267	294	153	212	329	213	70	346	355	366	221	332	319	267	306	345	489	412	329	373	301	286	417
ENSBTAG00000016306	0	0	0	0	0	0	0	0	0	0	0	0	0	0	0	0	0	0	0	0	0	0	0	0	0	0	0	1	0	1	0	0	0	0	0	0
ENSBTAG00000035437	952	549	747	1084	1138	1123	1103	1498	848	1133	979	1366	1650	1564	1390	854	1349	1969	1430	662	1734	1678	1723	1538	1948	1860	1481	1730	1941	2335	2146	1611	2201	1686	1438	1893
ENSBTAG00000015221	200	272	235	428	581	431	413	478	195	334	415	326	474	310	405	246	470	885	807	383	573	498	587	555	652	568	492	732	699	678	736	530	804	566	301	490
ENSBTAG00000052750	71	110	69	70	155	88	56	91	82	115	111	103	165	115	76	84	90	93	223	115	140	127	110	180	158	154	96	106	119	141	106	131	126	150	119	109
ENSBTAG00000000750	1484	935	999	1336	1552	1752	2006	1528	1399	1348	1355	2111	2202	1960	2106	1095	1670	2062	1874	727	2120	2026	2078	1666	2207	2095	1795	2057	2027	2484	2413	1788	2644	2166	1612	2127
ENSBTAG00000023416	327	286	157	282	429	251	270	599	117	125	255	134	397	498	167	282	342	930	581	78	783	715	477	68	645	431	383	684	519	276	744	414	1106	546	419	176
ENSBTAG00000051032	0	0	0	0	0	0	0	0	0	0	0	0	0	0	0	0	0	0	0	0	0	0	0	0	0	0	0	0	0	0	0	0	0	0	0	0
ENSBTAG00000042460	0	0	0	0	0	0	0	0	0	0	0	0	0	0	0	0	0	0	0	0	0	0	0	0	0	0	0	0	0	0	0	0	0	0	0	0
ENSBTAG00000015377	2	6	4	17	4	23	10	39	13	26	5	32	9	0	25	7	14	10	16	16	28	5	34	19	6	36	31	52	56	34	10	17	57	15	7	35
ENSBTAG00000054179	0	0	0	0	0	0	0	0	0	0	0	0	0	0	0	0	0	0	0	0	0	0	0	0	0	0	0	0	0	0	0	0	0	0	0	0
ENSBTAG00000051206	0	0	0	0	0	0	0	0	0	0	0	0	0	0	0	0	0	0	0	0	0	0	0	0	0	0	0	0	0	0	0	0	0	0	0	0
ENSBTAG00000007014	266	264	258	355	383	389	318	339	252	355	296	299	414	355	385	256	348	578	565	278	493	390	564	397	502	384	320	479	424	581	504	455	543	538	384	525
ENSBTAG00000014461	581	629	595	781	942	763	534	623	716	827	985	671	984	737	825	565	634	1205	1307	872	807	942	815	1059	788	819	569	852	903	992	1021	714	1045	895	546	880
ENSBTAG00000000742	7	0	0	4	16	0	6	4	5	11	4	2	6	13	10	10	4	2	37	9	2	0	23	2	0	4	0	2	0	0	4	0	1	0	8	2
ENSBTAG00000049951	0	0	0	0	0	0	0	0	0	0	0	0	0	0	0	0	0	0	0	0	0	0	0	0	0	0	0	0	0	0	0	0	0	0	0	0
ENSBTAG00000016999	508	384	566	572	837	411	362	525	518	596	604	443	874	421	611	391	534	854	882	464	600	677	689	903	617	569	593	572	593	826	745	611	775	563	484	649
ENSBTAG00000048733	0	0	0	0	0	0	0	0	0	0	0	0	0	0	0	0	0	0	0	0	0	0	0	0	0	0	0	0	0	0	0	0	0	0	0	0
ENSBTAG00000001324	0	0	2	0	0	0	0	0	0	0	0	0	2	4	0	4	0	0	3	0	0	2	5	0	0	0	0	0	2	2	3	4	7	2	0	0
ENSBTAG00000000905	38	53	21	77	113	8	7	64	71	148	48	64	86	64	39	43	75	14	12	69	36	8	17	126	51	98	47	62	40	76	42	46	81	16	12	46
ENSBTAG00000044075	1973	2280	1704	2652	4371	2852	1690	2579	2601	3556	2934	2702	4243	3159	2907	3109	3005	3971	3647	2904	3271	2972	3282	2953	3545	2175	2300	2916	3784	4160	3904	2273	3300	2406	1407	2907
ENSBTAG00000007273	0	0	0	0	17	0	0	2	0	3	0	0	0	2	0	0	0	0	18	0	0	0	4	0	2	0	0	0	0	0	0	0	0	1	0	0
ENSBTAG00000023411	0	0	0	0	0	0	0	0	2	0	0	0	0	0	0	0	0	0	1	0	0	0	6	0	0	0	0	0	0	2	0	0	0	0	0	0
ENSBTAG00000000526	1533	1202	1494	2419	2719	2317	2056	3031	1907	2753	2278	2896	3307	3458	3051	2256	2576	3881	3222	1606	3588	3285	3788	2926	3626	3283	2557	3467	3907	4574	4124	2978	4599	3231	2255	3312
ENSBTAG00000035556	4094	5213	4965	7766	9740	7593	6520	7538	6892	8994	7359	8133	12319	8860	8714	7408	7299	11868	11247	7397	10258	8502	10233	9164	9180	9297	7224	9761	9888	13128	10336	7867	12591	8338	7063	10002
ENSBTAG00000043328	0	0	0	0	0	0	0	0	0	0	0	0	0	0	0	0	0	0	0	0	0	0	0	0	0	0	0	0	0	0	0	0	0	0	0	0
ENSBTAG00000017659	470	446	382	352	576	722	432	397	378	337	717	603	410	392	325	382	409	485	558	373	265	333	510	391	480	273	472	344	503	456	414	359	508	515	261	345
ENSBTAG00000018508	0	0	0	5	0	0	2	0	2	2	0	0	2	2	0	0	0	0	3	0	0	4	2	0	0	0	0	0	0	2	0	0	0	0	0	2
ENSBTAG00000049758	0	0	0	0	0	0	0	0	0	0	0	0	0	0	0	0	0	0	0	0	0	0	0	0	0	0	0	0	0	0	2	0	0	0	0	0
ENSBTAG00000049044	15	19	11	11	61	16	14	13	26	14	9	5	24	28	12	15	56	10	12	16	17	10	8	6	17	6	2	10	6	14	14	24	12	25	4	5
ENSBTAG00000045260	0	0	0	0	0	0	0	0	0	0	0	0	0	0	0	0	0	0	0	0	0	0	0	0	0	0	0	0	0	0	0	0	0	0	0	0
ENSBTAG00000049529	0	0	0	0	0	0	0	0	0	0	0	0	0	0	2	0	0	0	0	0	0	0	0	0	0	0	0	0	0	4	0	2	0	0	0	0
ENSBTAG00000005769	134	232	146	326	262	256	310	291	190	243	222	301	307	372	287	178	317	290	193	120	291	278	296	201	288	328	201	341	237	310	392	232	342	317	309	284
ENSBTAG00000004495	907	847	1044	1219	1948	1232	968	1448	1109	1517	1533	1530	1914	1514	1998	1437	1950	2564	2289	1284	2058	1858	2131	1721	1644	1747	1446	2012	2229	2871	2371	1791	2316	1943	1512	1969
ENSBTAG00000031010	326	339	423	450	531	533	524	587	374	545	560	511	691	625	544	500	591	937	770	330	720	753	775	703	859	633	528	836	941	1034	1011	744	977	773	558	812
ENSBTAG00000019577	7	4	12	16	13	4	21	12	14	18	10	8	2	14	6	7	14	6	16	2	11	10	27	22	20	2	8	12	9	10	12	16	11	10	25	15
ENSBTAG00000002966	3798	3526	3792	4932	4540	5241	4958	4909	4049	3935	5096	5485	5992	6817	5123	3676	4938	5972	3732	2593	4602	5218	5778	4292	5811	5626	3376	5280	4603	6611	5838	5317	6247	4874	3623	4736
ENSBTAG00000011634	0	2	0	3	11	0	5	0	0	8	1	4	2	5	2	0	0	0	0	2	2	2	22	0	0	0	0	0	2	5	2	0	2	1	0	7
ENSBTAG00000054801	0	0	0	0	0	0	0	0	0	0	0	0	0	0	0	0	0	0	0	0	0	0	0	0	0	0	0	0	0	0	0	0	0	0	0	0
ENSBTAG00000049430	0	0	0	0	2	0	0	2	0	0	2	4	0	4	2	1	0	6	0	0	0	0	0	2	0	2	0	0	2	6	5	0	6	1	1	0
ENSBTAG00000054913	0	4	0	0	0	2	0	2	0	0	0	0	0	0	0	1	0	0	0	0	0	0	0	0	0	0	0	0	0	0	2	2	0	0	0	0
ENSBTAG00000053823	0	0	0	0	0	0	0	0	0	0	0	0	0	0	0	0	0	0	0	0	0	0	0	0	0	0	0	0	0	0	0	0	0	0	0	0
ENSBTAG00000054550	0	0	0	0	0	0	0	0	0	0	0	0	1	0	0	2	0	0	0	0	0	0	0	0	1	0	0	1	0	0	0	0	0	0	0	0
ENSBTAG00000010448	0	0	0	0	0	2	0	0	0	0	0	0	7	0	0	3	1	0	0	0	0	0	0	0	0	0	0	1	0	0	0	3	0	0	0	0
ENSBTAG00000053358	0	7	0	0	0	2	4	2	4	0	0	0	1	0	0	2	3	0	0	0	0	0	0	0	0	0	0	11	0	0	2	2	0	0	0	0
ENSBTAG00000030942	1105	1477	1257	1387	2228	1779	1385	1696	1109	1745	1777	1684	2286	1768	1896	1288	1744	2473	2736	1484	2350	1873	2067	1876	2253	1940	1389	1991	2246	2500	2279	1748	2495	1723	1233	2056
ENSBTAG00000018749	307	267	237	516	510	370	210	301	240	362	357	401	565	244	411	293	186	1045	1011	482	442	715	584	594	589	605	275	734	654	737	367	472	712	722	433	505
ENSBTAG00000009258	20	8	1	0	10	11	17	22	4	7	4	8	10	6	14	11	2	15	12	6	7	4	5	28	17	22	15	16	12	8	14	11	15	6	4	6
ENSBTAG00000045294	0	0	0	0	0	0	0	0	0	0	0	0	0	0	0	0	0	0	0	0	0	0	0	0	0	0	0	0	0	0	0	0	0	0	0	0
ENSBTAG00000007462	296	210	249	360	336	458	432	320	240	409	314	402	584	406	482	243	297	566	462	346	480	396	442	476	476	430	328	441	559	632	557	356	538	448	304	498
ENSBTAG00000011626	2612	2022	2286	3084	3247	3456	3570	3327	2299	3297	3201	3781	4292	4381	4260	2790	3474	4419	3292	2381	3917	3743	4484	2901	3975	3884	2919	3785	3843	5236	4044	3998	4936	3980	3398	4175
ENSBTAG00000050167	0	0	0	0	0	0	0	0	0	0	0	0	0	0	0	0	0	0	0	0	0	0	0	0	0	0	0	0	0	0	0	0	0	0	0	0
ENSBTAG00000013600	1183	957	1173	1325	2029	1165	1116	1400	1224	1314	1479	952	1862	1259	1274	939	1266	1580	2013	1393	1554	1486	1410	1545	1507	1319	1028	1318	1461	1730	1534	1494	1526	1389	981	1661
ENSBTAG00000013602	1851	1402	1583	2188	2209	2238	2424	2034	1790	1944	1654	2507	2701	2809	2375	1509	2061	2452	1788	1181	2452	2766	2452	2585	2471	2917	1986	2505	2168	3732	2772	2870	3325	2651	3027	2995
ENSBTAG00000050138	7	1	5	0	3	0	4	2	0	12	5	2	10	3	3	10	0	10	11	0	0	8	8	2	0	10	1	6	11	8	6	3	9	5	7	6
ENSBTAG00000018768	4601	3392	5326	4500	7219	3735	3613	5903	5366	6299	5675	4873	6588	4397	6199	5351	5939	8294	10997	5735	6848	6360	5559	6845	5616	6802	5797	7020	7067	8206	7615	5759	9600	7001	4602	8025
ENSBTAG00000023106	148	138	166	199	289	111	129	258	197	242	172	195	195	121	258	209	261	278	498	266	270	274	253	293	152	441	239	351	341	342	286	367	559	289	286	359
ENSBTAG00000013629	90	98	102	136	267	102	115	166	144	242	165	202	146	128	173	158	145	239	306	159	252	168	186	193	192	214	180	242	308	271	172	161	354	221	153	297
ENSBTAG00000030993	0	0	0	0	0	0	0	0	0	0	0	0	0	0	0	0	0	0	0	0	0	0	0	0	0	0	0	0	0	2	2	0	0	0	0	0
ENSBTAG00000043046	0	0	0	0	0	0	0	0	0	0	0	0	0	0	0	0	0	0	0	0	0	0	0	0	0	0	0	0	0	0	0	0	0	0	0	0
ENSBTAG00000007068	4	15	0	9	4	4	0	6	2	8	0	4	6	6	10	15	8	6	10	15	6	1	10	0	9	16	0	22	6	16	11	6	25	3	12	16
ENSBTAG00000048819	0	0	0	0	0	0	0	0	0	0	0	0	0	0	0	0	0	0	0	0	0	0	0	0	0	0	0	0	0	0	0	0	0	0	0	0
ENSBTAG00000023407	8	7	5	47	9	9	37	29	16	23	17	29	18	21	31	8	27	44	8	2	16	19	12	41	40	28	14	29	22	67	41	34	48	56	37	35
ENSBTAG00000002029	0	0	0	0	1	0	0	0	0	0	0	2	2	9	0	0	0	0	0	0	0	4	0	0	2	2	2	0	0	0	0	0	0	0	0	0
ENSBTAG00000051421	0	0	0	4	2	0	0	0	0	0	0	0	0	4	2	0	2	0	0	0	0	0	0	0	2	1	0	0	0	0	2	0	0	0	0	0
ENSBTAG00000004754	0	0	0	0	0	0	0	0	0	0	0	0	0	0	0	0	0	0	0	0	0	0	0	0	0	0	0	0	0	0	0	0	0	0	0	0
ENSBTAG00000054486	0	0	0	0	0	0	0	0	0	0	0	0	0	0	0	0	0	0	0	0	0	0	0	0	0	0	0	0	0	0	0	0	0	0	0	0
ENSBTAG00000042467	0	0	0	0	0	0	0	0	0	0	0	0	0	0	0	0	0	0	0	0	0	0	0	0	0	0	0	0	0	0	0	0	0	0	0	0
ENSBTAG00000043030	0	0	0	0	0	0	0	0	0	0	0	0	0	0	0	0	0	0	0	0	0	0	0	0	0	0	0	0	0	0	0	0	0	0	0	0
ENSBTAG00000048701	0	0	0	0	0	0	0	0	0	0	0	0	0	0	0	0	0	0	0	0	0	0	0	0	0	0	0	0	0	0	0	0	0	0	0	0
ENSBTAG00000000394	32	7	16	13	18	18	6	36	10	24	14	0	65	20	53	52	5	46	27	8	35	90	46	68	94	29	23	12	21	49	54	76	40	39	36	111
ENSBTAG00000030921	676	837	653	602	2012	854	919	344	618	1589	320	293	564	712	623	1684	1150	515	144	253	322	213	379	321	425	170	133	707	144	307	168	695	257	1209	676	540
ENSBTAG00000008471	15850	23908	25673	23504	49058	38965	51855	14455	50422	60903	9655	30425	34499	26004	42705	70212	70075	35607	6531	7381	11774	8649	20212	11505	29952	10954	8538	42620	9759	22942	9302	24372	11462	39870	45745	20834
ENSBTAG00000030913	31038	48929	34176	25369	78327	34705	39339	26994	27739	110455	21843	21970	53554	17610	50780	64722	34755	38202	20976	25366	29815	16026	50576	49167	35383	14174	14340	58165	23960	52044	21312	48078	22605	79910	44950	46226
ENSBTAG00000009132	27	189	26	84	463	61	52	40	118	193	44	30	427	18	133	699	119	44	35	78	36	62	33	117	72	26	74	111	19	74	40	137	17	173	274	72
ENSBTAG00000050235	0	0	0	1	30	0	24	0	0	6	0	0	0	6	0	0	0	0	13	1	0	0	49	0	0	0	0	0	0	0	0	0	0	0	0	0
ENSBTAG00000045771	0	0	0	0	0	0	0	0	0	0	0	0	0	0	0	0	0	0	4	0	0	0	8	0	0	0	0	0	0	0	0	0	0	0	0	0
ENSBTAG00000046015	0	0	0	8	106	0	48	0	0	5	0	0	0	19	0	0	0	0	53	30	0	0	92	0	0	0	0	0	0	0	0	0	0	0	0	0
ENSBTAG00000021251	0	0	0	4	30	4	4	2	0	0	4	0	2	3	0	4	0	0	17	0	1	2	26	0	2	4	0	2	0	2	0	0	0	2	2	0
ENSBTAG00000021253	692	482	452	1101	689	724	548	526	501	661	658	699	930	822	564	531	618	745	496	469	613	740	844	607	753	862	459	606	461	1014	660	742	863	686	691	897
ENSBTAG00000021259	86	61	68	75	110	67	93	75	53	58	81	105	135	90	102	66	57	169	104	61	100	139	118	86	163	117	64	131	86	149	151	86	143	119	82	120
ENSBTAG00000030836	420	233	354	514	588	459	659	620	419	436	482	606	697	690	751	379	642	784	476	235	699	730	753	537	754	658	510	758	813	1136	916	801	985	957	555	978
ENSBTAG00000021270	0	0	0	0	0	0	1	0	0	0	0	0	0	0	3	0	0	0	2	2	2	1	0	0	2	0	2	0	0	0	0	2	0	0	0	0
ENSBTAG00000021272	337	201	386	905	590	424	1009	849	161	558	421	373	695	576	869	312	440	1247	806	373	638	780	1318	967	734	1384	801	702	805	1413	1259	1305	885	1359	866	824
ENSBTAG00000021276	0	0	0	0	0	0	0	0	0	0	0	0	0	0	0	0	0	0	0	0	0	0	0	0	0	0	0	0	0	0	0	0	0	0	0	0
ENSBTAG00000030814	24	45	177	128	204	825	1246	232	88	248	230	524	526	419	780	294	134	891	615	279	158	1551	372	668	424	843	183	1032	460	2324	387	392	1352	1650	162	1038
ENSBTAG00000048276	0	0	0	0	0	0	0	0	0	0	0	0	0	0	0	0	0	2	0	0	0	0	0	0	0	0	0	0	0	0	0	0	0	0	0	0
ENSBTAG00000021280	3	9	21	6	2	16	17	20	9	2	11	20	49	33	10	17	17	0	2	4	4	0	8	0	3	0	8	2	2	1	0	6	9	2	14	0
ENSBTAG00000023398	2826	1191	1895	3038	3461	2362	1756	3497	1473	2841	1995	2399	3009	2294	2587	2197	2371	3144	4363	2736	3847	3621	3631	3300	3096	4198	2696	3270	3507	5005	4095	3545	4293	3744	3568	4237
ENSBTAG00000021284	16	12	16	5	2	7	16	10	25	10	19	37	59	6	16	4	2	12	12	6	10	4	5	20	10	6	18	13	7	2	4	9	1	0	2	11
ENSBTAG00000021286	2308	1371	2210	2062	2402	2217	1694	1849	1548	1859	2636	2558	2509	1823	1966	1114	1768	1607	1647	1604	1629	1691	1773	1846	1620	1675	1412	1625	1524	2278	1678	1628	1989	1713	1893	1619
ENSBTAG00000021899	224	63	108	114	167	124	90	146	83	113	127	128	162	122	131	110	100	141	265	90	212	211	196	236	197	261	166	186	180	263	251	274	202	305	245	210
ENSBTAG00000021490	601	681	521	993	1211	787	825	739	656	884	934	815	972	718	986	720	742	985	995	928	917	843	960	978	829	861	616	911	834	1064	906	903	1021	900	658	1056
ENSBTAG00000021491	3160	3123	2967	2557	3527	4424	3886	2885	3131	2700	3907	3452	4359	3061	3050	2163	2539	3809	3609	2707	3080	3177	2859	3441	3092	3026	2663	3029	2970	3850	3499	2902	4234	3009	2007	3285
ENSBTAG00000014153	739	770	642	698	817	1135	1032	727	776	642	805	882	1108	782	880	572	799	951	731	516	868	1054	817	954	957	934	747	872	868	1086	1061	834	1010	807	698	1073
ENSBTAG00000000160	270	171	212	329	375	194	210	437	231	344	369	306	503	322	433	233	236	347	407	380	342	386	323	328	298	353	228	379	364	374	368	323	363	313	293	338
ENSBTAG00000011645	2726	2782	2354	3785	4943	3515	2419	3104	2745	3813	3743	2940	4564	2905	3204	2515	2986	5055	6183	3796	4108	3680	4049	4773	4299	3739	2728	3767	3884	4515	3937	3551	4347	4240	2526	3881
ENSBTAG00000003134	0	0	0	0	0	0	0	0	0	0	0	0	0	0	0	0	0	0	8	0	0	0	0	2	0	0	0	0	0	0	0	0	2	0	0	0
ENSBTAG00000011437	2770	2549	1891	3047	2560	3415	1921	2494	1066	2016	2602	2626	3390	2912	3478	2171	1804	8210	6256	2317	5117	5711	5233	4947	5105	4854	3456	4636	3580	5071	6822	3761	5670	6518	2897	5801
ENSBTAG00000052654	3	2	0	2	0	0	0	0	0	1	2	0	0	0	0	0	2	5	2	0	2	0	2	3	2	1	0	2	0	2	0	0	0	2	2	2
ENSBTAG00000017407	234	216	401	190	521	663	515	344	551	355	442	267	342	808	567	478	357	368	507	506	299	237	205	344	294	300	199	271	285	517	173	207	369	319	322	375
ENSBTAG00000017418	1043	903	1252	1591	2018	1462	1151	1442	938	1582	1413	1455	2257	1859	1706	1157	1548	2104	2174	1476	1914	1780	1763	2383	1593	2229	1385	1878	1750	1896	1476	1528	2375	2155	1882	2076
ENSBTAG00000018186	10380	11793	5576	9644	5180	16116	20555	5820	13495	5193	13264	12980	6132	9788	9913	4905	6951	3374	1494	5201	2892	3353	3840	1712	4138	1904	1919	3894	2818	4495	3821	3359	3510	1966	1817	3464
ENSBTAG00000018189	25	163	57	60	152	60	170	50	113	71	241	80	37	32	66	60	48	9	66	56	2	3	43	6	12	5	2	4	12	2	19	11	4	11	2	5
ENSBTAG00000000524	2372	4275	2474	3433	3983	3973	3064	3688	2646	2726	5484	3498	3856	2437	4249	1850	2612	3554	4685	3770	2656	1952	3077	3108	3053	2155	1839	3119	2574	2239	2811	2644	3829	2104	1697	2615
ENSBTAG00000003981	1229	1379	1206	2267	2507	1500	1143	1399	1305	2025	1374	1484	2423	1519	1552	1204	1326	2515	2489	2044	1843	1689	2003	2393	1487	1798	1180	1975	1665	2332	1740	1603	1952	2351	1606	2020
ENSBTAG00000020456	1454	1851	1509	2707	2272	2958	2890	2810	1893	1945	3140	2789	3375	3202	3353	1928	2520	3962	2276	2004	2642	2930	2977	2131	2817	2182	2168	3037	3136	3790	3295	2330	3669	2430	1827	2989
ENSBTAG00000007100	1834	1412	1609	1863	2202	2296	2417	2286	1814	1928	2201	2666	2909	2743	2494	1587	1987	2831	2209	1255	2796	2826	2997	2434	3156	2723	2205	2679	2388	3765	3075	2793	3400	3160	2845	3251
ENSBTAG00000007105	1230	1570	1294	2486	2528	1477	1185	1704	1680	2133	1781	1822	2315	1711	1857	1347	1504	2271	1859	2155	1737	1504	1677	1670	1767	1369	996	1782	1560	1971	1706	1363	1680	1797	1196	1838
ENSBTAG00000007106	1201	1999	1200	2145	2571	2476	1585	1698	1087	1607	1725	1547	2204	1560	1817	1178	1318	2653	2397	2010	2032	2124	2283	2147	1788	1879	1328	2061	1739	2686	2465	2130	2663	2072	1897	2177
ENSBTAG00000014880	1853	2354	892	2805	2556	2814	1745	2386	2145	1859	3619	2454	2529	2039	2497	1641	1698	2208	2289	2517	2403	2641	2434	1694	3306	1521	1823	2417	2733	3102	2889	1598	2411	2022	1131	2133
ENSBTAG00000014882	22	27	43	41	22	21	35	43	47	15	27	54	25	27	43	12	21	8	9	15	15	9	13	3	9	1	4	11	11	21	9	3	9	4	7	0
ENSBTAG00000023393	0	0	0	0	2	0	0	0	0	0	0	0	0	0	0	0	0	0	3	0	0	1	1	0	2	0	0	0	0	2	0	1	0	0	0	0
ENSBTAG00000051579	0	0	1	0	2	0	0	0	1	0	4	0	0	1	0	1	0	3	0	2	0	0	5	0	2	0	0	0	0	0	0	0	1	0	2	0
ENSBTAG00000010658	2105	2168	1855	3323	3179	3032	2128	2986	1937	2518	3837	2532	3404	2462	2908	2074	2115	4243	4145	3312	3398	2936	3319	3208	3485	2965	2272	3080	3292	3749	3459	2880	3938	3241	2156	3133
ENSBTAG00000019589	221	202	193	296	368	226	164	228	148	274	308	147	362	243	221	201	204	405	339	332	238	295	334	392	293	123	247	260	321	351	345	321	281	343	276	328
ENSBTAG00000021901	3836	1710	2154	4349	1752	2030	1742	1739	1195	1986	1994	1443	3912	2478	2842	1697	1314	5397	2582	1919	3430	5968	4217	3378	3486	4159	2396	3628	2769	7775	3582	3980	4582	5938	5123	7196
ENSBTAG00000046909	0	0	0	0	0	0	0	0	0	0	0	0	0	0	0	0	0	0	0	0	0	0	0	0	0	0	0	0	0	1	0	0	0	0	0	0
ENSBTAG00000017882	0	0	0	0	2	1	6	7	0	0	1	2	2	2	2	0	0	2	0	4	0	0	0	0	0	4	2	0	2	0	0	2	0	0	0	0
ENSBTAG00000018607	0	0	0	2	0	0	0	0	0	0	0	0	0	2	0	0	0	0	2	4	0	0	0	1	2	0	0	0	0	0	2	0	0	0	0	0
ENSBTAG00000053879	0	0	0	0	119	0	41	0	0	5	0	0	0	11	0	0	0	0	54	9	0	0	114	0	0	0	0	0	0	0	0	0	0	0	0	0
ENSBTAG00000053978	0	0	0	4	120	0	93	0	0	5	0	0	0	32	0	0	0	0	60	7	0	0	115	0	0	0	0	0	0	0	0	0	0	0	0	0
ENSBTAG00000051900	0	0	0	0	60	0	46	0	0	7	0	0	0	6	0	0	0	0	36	1	0	0	90	0	0	0	0	0	0	0	0	0	0	0	0	0
ENSBTAG00000037662	0	0	0	0	8	0	14	0	0	1	0	0	0	1	0	0	0	0	2	17	0	0	7	0	0	0	0	0	0	0	0	0	0	1	0	0
ENSBTAG00000052773	0	0	0	0	24	0	9	0	0	2	0	0	0	9	0	0	0	0	6	0	0	0	16	0	0	0	0	0	0	0	0	0	0	0	0	0
ENSBTAG00000040291	0	0	0	0	90	0	62	0	0	4	0	0	0	17	0	0	0	0	37	6	0	0	118	0	0	0	0	0	0	0	0	0	0	0	0	0
ENSBTAG00000053056	0	0	0	2	80	0	46	0	0	3	0	0	0	22	0	0	0	0	16	11	0	0	86	0	0	0	0	0	0	0	0	0	0	0	0	0
ENSBTAG00000018610	0	0	0	19	168	0	41	0	0	4	0	0	0	38	0	0	0	0	79	19	0	0	171	0	0	0	0	2	0	4	0	0	0	0	0	0
ENSBTAG00000030862	0	0	0	8	91	0	50	0	0	4	0	0	0	38	0	0	0	0	94	12	0	0	110	0	0	0	0	0	0	0	0	0	0	0	0	0
ENSBTAG00000051778	0	0	0	0	26	0	17	0	0	4	0	0	0	10	0	0	0	0	12	2	0	0	26	0	0	0	0	0	0	0	0	0	0	0	0	0
ENSBTAG00000050038	0	0	0	9	146	0	79	0	0	12	0	0	0	49	0	0	0	0	62	22	0	0	196	0	0	0	0	0	0	0	0	0	0	0	0	0
ENSBTAG00000048090	2587	1855	2149	2373	3124	2337	2107	2363	2224	2353	2532	2383	3050	2453	2352	1927	1997	3392	3365	2335	2981	2404	2457	2597	2850	2362	2116	2397	2872	3109	2713	2389	3204	2798	1662	2734
ENSBTAG00000017321	903	1304	862	1239	1589	1750	1282	1359	909	1067	2316	1272	1693	1174	1512	970	1159	5744	2644	1244	1872	2139	2384	2280	1975	1981	1593	1882	2191	2513	2749	2362	2877	2059	1485	2421
ENSBTAG00000021771	7363	7698	6043	6104	8599	8413	6539	6956	5878	6334	10510	7306	9169	6887	7508	4841	6385	8768	9567	5666	8812	7460	8252	7961	9003	6244	5807	7718	7454	7735	9586	8368	10155	9105	5655	8800
ENSBTAG00000017060	48881	52609	38485	36842	44816	61726	43434	37840	37709	31882	56668	42486	57352	44561	47355	26402	33915	59580	43516	35408	40434	47831	49484	39041	49969	42673	34791	42856	45681	57072	55993	49757	53836	50699	35121	50878
ENSBTAG00000017010	1466	1038	877	1155	1415	1040	618	680	752	1368	885	634	1484	823	901	806	475	2022	2178	1603	1031	1357	1272	1635	946	1409	816	1421	802	2426	1130	1452	1347	1732	2064	1897
ENSBTAG00000053509	0	0	0	0	0	0	0	0	0	0	0	0	0	0	0	0	0	0	0	0	0	0	0	0	0	0	0	0	0	0	0	0	0	0	0	0
ENSBTAG00000017486	227	206	135	310	95	204	193	152	234	196	209	485	346	222	348	157	184	154	80	219	109	142	184	93	226	145	84	301	283	658	146	161	273	97	169	276
ENSBTAG00000007818	2434	3765	2831	3472	4330	3245	3648	2818	3692	3065	4001	3320	3654	2623	2948	2358	2138	2962	3913	3306	3033	2651	2823	3086	3089	2452	2018	2828	2406	3346	2749	2541	3188	2925	2713	3012
ENSBTAG00000050478	2	0	2	0	0	0	0	0	0	0	2	2	0	0	2	0	0	0	4	0	0	2	0	0	0	2	0	2	0	2	0	0	0	0	0	0
ENSBTAG00000023907	764	417	397	1552	1457	1254	777	829	528	849	538	893	1130	935	1068	775	468	1203	2321	1537	2618	1637	2205	2836	1155	2369	1191	2589	1261	4442	1437	2522	2556	2451	3197	2740
ENSBTAG00000024162	513	621	614	1095	1075	706	539	619	540	829	639	580	903	588	764	488	707	1489	915	956	806	707	956	1236	712	884	645	809	902	1287	871	955	987	1281	658	1012
ENSBTAG00000051007	0	0	0	7	4	0	0	0	1	2	0	2	1	0	3	0	1	1	0	0	5	4	2	3	2	0	0	4	3	2	2	1	0	2	8	10
ENSBTAG00000030775	425	196	186	452	343	410	233	369	240	390	175	480	587	293	438	336	352	614	750	498	624	419	589	646	325	518	346	705	408	860	511	481	718	669	460	590
ENSBTAG00000030764	0	0	0	0	0	0	0	0	0	0	0	0	0	0	0	0	0	0	0	0	0	0	0	0	0	0	0	0	0	0	0	0	0	0	0	0
ENSBTAG00000048318	0	0	0	2	0	0	0	0	0	0	0	0	0	0	0	0	0	4	0	0	4	0	0	0	0	0	0	1	0	0	0	0	0	0	0	2
ENSBTAG00000011802	6	3	0	15	17	0	2	8	24	11	13	2	34	16	14	18	2	27	9	30	16	21	7	18	4	18	19	6	33	10	41	1	16	6	14	28
ENSBTAG00000019269	19	5	2	28	12	8	4	2	0	5	11	0	10	21	16	3	9	21	8	9	25	20	8	12	14	12	3	44	41	11	18	16	26	14	19	27
ENSBTAG00000020404	0	0	2	0	6	0	0	0	0	0	0	0	0	0	0	0	0	0	0	0	0	0	0	0	0	0	0	0	0	0	0	0	0	0	0	0
ENSBTAG00000020409	17	8	6	18	36	0	9	16	11	3	13	10	11	3	2	9	1	4	16	27	3	16	17	20	7	20	4	18	17	22	13	4	8	9	4	15
ENSBTAG00000018936	767	1227	845	1358	1780	1550	967	1408	1339	1656	2350	1693	1699	1394	1385	1148	1373	2337	2796	1581	2450	2405	2445	1835	2107	2122	1469	2213	2182	2578	2195	1847	2596	2042	1609	1668
ENSBTAG00000003148	9146	9361	7317	11400	11272	9355	7791	8348	7549	9799	10824	7681	12579	9550	8728	6884	7912	10015	8533	8478	8698	9513	9888	8086	10640	8866	6238	8249	7722	12121	9283	9283	10204	9792	8632	10489
ENSBTAG00000003161	442	574	308	659	666	509	438	531	319	472	678	500	594	486	609	437	487	949	914	627	726	661	738	714	807	684	599	727	768	822	640	486	844	699	599	719
ENSBTAG00000021984	3	13	1	1	2	0	1	6	7	5	1	0	1	0	0	7	0	2	2	6	8	3	12	7	9	4	3	5	4	11	1	5	7	6	8	7
ENSBTAG00000030670	1014	905	1116	2324	2019	1346	1032	1502	921	1751	1536	1222	2132	1352	1505	1226	1172	2453	1912	1493	2083	2037	2074	2088	2325	2247	1309	2166	1765	3430	2164	2177	2321	2376	2137	2600
ENSBTAG00000011495	321	343	356	884	592	669	663	805	408	604	596	819	928	785	807	497	665	954	650	494	1038	992	1037	890	988	994	720	1006	962	1429	1227	1055	1221	849	1030	1261
ENSBTAG00000004777	26	48	42	76	143	56	541	52	62	50	70	51	69	34	49	33	44	60	113	74	67	49	36	65	77	27	43	76	101	160	42	46	41	40	55	32
ENSBTAG00000044930	0	0	0	0	3	0	0	0	0	1	0	1	0	1	0	0	0	0	0	0	0	0	0	0	0	0	0	0	0	0	0	0	0	0	0	0
ENSBTAG00000005503	1510	1647	1036	1802	2139	1401	1153	1613	1100	2153	1714	1431	1746	1333	1523	1447	1387	1723	2292	1763	2159	1440	1726	1922	1929	1739	1237	1737	1392	1895	1652	1454	1858	1971	1906	1760
ENSBTAG00000052513	0	0	0	4	0	0	0	0	0	0	0	0	0	0	1	0	0	3	0	0	0	1	0	0	0	0	0	0	0	0	1	0	0	0	4	1
ENSBTAG00000007039	1042	979	928	979	1133	1431	1039	911	718	920	1347	1073	1436	1178	1120	777	912	1623	1812	905	1303	1225	1351	1377	1689	1387	1019	1386	1089	1566	1361	1442	1442	1411	1075	1519
ENSBTAG00000043957	2	2	4	0	2	4	0	3	3	0	2	2	0	3	4	2	0	1	1	3	5	0	0	0	2	8	0	7	0	6	4	1	0	0	4	5
ENSBTAG00000054155	0	0	0	0	0	0	0	0	0	0	0	0	0	0	0	0	0	0	0	0	0	0	0	0	0	0	0	0	0	0	0	0	0	0	0	0
ENSBTAG00000052599	0	0	0	0	0	0	0	0	0	0	0	0	0	0	0	0	0	0	0	0	0	0	0	0	0	0	0	0	0	0	0	0	0	0	0	0
ENSBTAG00000053000	0	0	0	0	0	0	0	0	0	0	0	0	0	0	0	0	0	0	0	0	0	0	0	0	0	0	0	0	0	0	0	0	0	0	0	0
ENSBTAG00000046447	0	0	0	0	0	0	0	0	0	0	0	0	2	0	0	0	0	0	0	0	0	0	0	0	0	0	2	0	2	0	0	0	0	0	0	0
ENSBTAG00000004742	870	544	555	795	524	983	1139	1029	666	584	873	1298	906	1072	1323	532	908	965	391	422	1014	1158	961	687	1093	878	735	978	945	1407	1273	1157	1615	950	875	1229
ENSBTAG00000044270	0	0	0	0	0	0	0	0	0	0	2	2	0	0	0	0	2	0	0	0	0	0	0	0	0	0	0	0	0	0	0	0	0	0	1	0
ENSBTAG00000030105	0	0	0	0	0	0	0	0	0	0	0	0	0	0	0	0	0	0	0	0	0	0	0	0	0	0	0	0	0	0	0	0	0	0	0	0
ENSBTAG00000018682	571	710	480	1203	982	1045	1104	885	924	1087	883	1327	1539	1197	1169	970	1168	1497	1297	648	1073	1100	1321	1355	1493	1151	650	1459	1332	1128	1292	969	1542	1184	946	925
ENSBTAG00000023384	35	33	40	68	60	39	26	58	38	61	68	42	57	51	65	29	37	58	74	54	59	44	66	48	46	64	51	71	34	84	78	67	48	59	27	42
ENSBTAG00000052342	1	5	0	0	4	0	1	3	3	0	5	2	7	1	4	0	9	7	5	0	0	4	5	6	1	9	0	6	3	1	1	1	13	2	0	7
ENSBTAG00000030629	2	0	0	2	0	0	0	0	0	2	5	0	0	0	4	2	3	10	26	0	13	7	5	13	1	3	1	16	7	18	2	0	25	12	5	11
ENSBTAG00000018688	460	980	505	569	773	702	416	436	332	529	989	482	826	466	543	341	578	833	676	681	498	504	647	630	590	709	459	646	588	708	727	797	835	685	291	649
ENSBTAG00000053201	216	109	114	167	54	252	266	178	71	101	175	232	236	191	251	78	158	252	108	46	240	156	253	198	246	225	185	233	184	378	216	278	314	253	242	320
ENSBTAG00000014306	3028	2588	1947	2185	1256	3611	2359	2348	1630	1995	2822	2760	3787	2716	2812	1204	1586	3585	2507	1903	2778	2047	2999	3125	3290	3270	2211	3029	2514	4547	3258	3535	3383	3810	2696	3744
ENSBTAG00000011876	1513	1211	1309	1283	2130	2506	3075	1973	1660	2171	1434	2802	2355	2616	2886	1871	2720	2378	1287	622	2105	1897	2619	1879	2525	1739	1579	2905	1891	2670	2196	2205	2427	3465	2826	2585
ENSBTAG00000011880	806	725	746	1045	1240	1012	1126	960	815	1110	978	948	1345	1307	1236	898	1157	1540	1171	741	1219	1080	1293	1039	1036	1023	767	1116	1203	1652	1206	1160	1529	1380	922	1307
ENSBTAG00000030585	0	0	0	0	0	0	0	0	0	0	0	0	0	0	0	0	0	0	0	0	0	0	0	0	0	0	0	0	0	0	0	0	0	0	0	0
ENSBTAG00000037096	0	0	0	0	0	0	0	0	0	0	0	0	0	0	0	0	0	0	0	0	0	0	0	0	0	0	0	0	0	0	0	0	0	0	0	0
ENSBTAG00000053305	0	0	0	0	0	0	0	0	0	1	0	0	0	0	0	0	0	0	0	0	0	0	0	0	0	0	0	0	0	0	0	0	0	1	0	0
ENSBTAG00000021447	0	0	0	4	1	0	0	1	0	2	0	2	0	0	0	0	2	2	2	0	2	0	1	0	0	0	0	2	0	0	2	0	0	0	2	0
ENSBTAG00000033679	274	207	196	414	420	339	315	382	205	231	330	386	451	419	419	273	336	497	359	231	454	428	441	436	497	536	358	338	407	721	545	486	583	414	397	478
ENSBTAG00000051916	1	0	0	0	0	0	2	0	0	0	1	0	0	2	0	0	0	0	1	0	0	3	0	0	3	0	0	0	3	3	0	0	0	0	1	0
ENSBTAG00000043298	0	0	0	0	0	0	0	0	0	0	0	0	0	0	0	0	0	0	0	0	0	0	0	0	0	0	0	0	0	0	0	0	0	0	0	0
ENSBTAG00000055107	150	208	221	295	382	315	156	384	213	389	372	305	353	251	324	241	324	400	495	374	354	314	280	388	432	315	269	365	296	403	417	304	470	311	280	319
ENSBTAG00000008167	1179	1443	1666	2064	2354	1775	2618	2564	2087	2124	2459	2688	2349	1872	2567	1797	1814	2112	1499	1541	2272	1852	2005	2193	2457	2048	1811	2210	1936	2711	2411	2316	2904	2015	1869	2182
ENSBTAG00000004791	1573	2033	1600	2082	2305	2446	1456	2002	1400	1848	2360	1920	2614	2148	2187	1544	1526	3088	2442	1867	2590	2382	2269	2459	2623	2250	1945	2046	2319	2940	2684	2430	3281	2187	1731	2704
ENSBTAG00000001771	5854	4299	4895	6053	7208	7028	6206	6564	5324	5741	6051	7055	8624	7367	7545	4882	6588	8673	7307	4205	7356	7639	7827	8040	8826	8062	6501	7895	7374	10175	8817	7999	9614	7668	6587	8892
ENSBTAG00000037616	0	0	0	0	0	0	0	0	0	0	0	1	0	0	0	0	0	0	0	0	0	0	0	0	0	0	0	0	0	0	0	0	0	0	0	0
ENSBTAG00000042581	0	0	0	0	0	0	0	0	0	0	0	0	0	0	0	0	0	0	0	0	0	0	0	0	0	0	0	0	0	0	0	0	0	0	0	0
ENSBTAG00000045272	0	0	0	0	0	0	0	0	0	0	0	0	0	0	0	0	0	0	0	0	0	0	0	0	0	0	0	0	0	0	0	0	0	0	0	0
ENSBTAG00000053559	0	0	0	0	0	0	0	0	0	0	0	0	0	0	0	0	0	0	0	0	0	0	0	0	0	0	0	0	0	0	0	0	0	0	0	0
ENSBTAG00000000973	6	33	7	7	24	14	43	2	39	21	12	19	4	6	27	5	26	8	0	13	0	2	4	0	4	0	2	0	6	0	2	3	2	0	1	4
ENSBTAG00000011001	295	243	209	194	228	283	279	194	218	157	130	234	213	168	200	215	218	78	202	116	136	125	109	78	114	113	93	139	77	195	152	109	171	109	85	123
ENSBTAG00000043221	0	0	0	0	0	0	0	0	0	0	0	0	0	0	0	0	0	0	0	1	0	0	0	0	0	0	0	0	0	1	0	0	0	0	0	0
ENSBTAG00000009214	8398	3115	3985	1637	2345	3563	3932	2186	4392	1989	2938	4829	2590	3734	2961	1661	2558	1006	872	1403	993	1117	992	1260	1181	717	970	1464	797	875	804	1146	882	1500	903	1136
ENSBTAG00000052589	62	17	4	36	7	18	4	10	19	16	3	7	16	30	18	18	6	0	0	7	1	3	3	5	8	0	0	7	0	3	0	9	2	23	4	6
ENSBTAG00000020787	4717	3829	3460	4385	4915	5042	4539	4393	4173	4217	4872	5101	5866	5235	4696	3359	4265	5132	3699	3386	4864	4429	4517	4069	5228	4405	3551	4713	4333	5421	4878	4786	5298	4450	3722	5054
ENSBTAG00000012837	0	0	0	0	2	2	0	0	0	0	0	0	1	2	0	0	0	0	0	0	0	2	0	0	0	0	0	0	0	0	0	0	0	0	2	0
ENSBTAG00000049122	0	0	0	0	2	0	0	0	0	1	0	0	0	0	0	2	0	0	0	0	0	0	0	0	0	0	0	0	0	0	0	0	0	0	0	0
ENSBTAG00000006479	1269	1342	1384	1989	2363	2147	1783	1848	1523	1945	1707	2055	2650	2191	2190	1550	1817	2965	2655	1539	2360	2397	2440	2847	2558	2723	1909	2381	2391	2817	2820	2440	3073	2488	2026	2646
ENSBTAG00000023377	775	669	911	912	667	1061	1118	599	431	680	970	855	1070	1060	1151	424	731	1523	852	850	855	929	1038	1377	1173	895	736	927	948	1312	1126	1019	1146	1439	571	1121
ENSBTAG00000030592	105	82	61	101	128	74	97	56	90	67	132	86	119	65	94	70	53	74	88	78	51	56	48	64	70	65	57	70	74	83	81	59	67	70	56	62
ENSBTAG00000023375	613	469	559	634	991	901	688	590	438	1136	567	699	971	633	789	567	514	1101	943	644	675	605	730	950	806	688	593	867	759	1009	818	763	869	957	639	911
ENSBTAG00000019202	4430	2747	3269	3593	2775	4856	6812	4063	3982	2656	3875	6121	4944	4828	5638	2453	3183	4306	2150	2290	3292	3862	3525	3568	3605	3204	3467	3647	3331	5275	4346	3595	4625	3548	2386	4484
ENSBTAG00000051541	13	27	12	5	16	8	11	5	12	0	14	3	12	13	9	8	6	27	7	5	17	12	9	6	2	9	18	4	6	4	17	16	16	17	34	7
ENSBTAG00000040193	0	0	0	0	0	1	0	0	0	0	0	0	0	0	0	0	0	0	0	0	0	0	0	0	0	0	0	2	0	0	2	0	0	3	0	0
ENSBTAG00000003718	780	835	819	487	916	934	765	763	856	852	1048	999	854	665	926	389	506	975	544	731	707	722	732	668	661	546	680	697	751	696	675	335	986	617	789	642
ENSBTAG00000019129	70	90	75	184	319	137	83	207	151	241	191	200	266	143	156	174	121	295	211	167	190	264	220	264	242	214	174	172	291	309	340	126	324	146	132	155
ENSBTAG00000024815	438	360	519	852	771	747	1131	1010	702	891	676	1118	1019	1208	1204	766	880	1285	636	446	1124	1133	1234	914	1342	876	796	1164	1406	1807	1357	954	1124	769	840	1002
ENSBTAG00000048450	0	0	0	0	0	0	0	2	0	0	0	0	0	0	0	0	0	0	0	0	2	0	0	0	0	0	0	0	0	0	0	0	0	0	0	0
ENSBTAG00000008240	2	0	0	0	2	0	2	0	0	0	0	0	0	0	2	0	0	0	0	2	0	5	0	0	1	0	0	0	1	0	3	0	0	0	0	0
ENSBTAG00000051065	0	0	0	0	0	0	0	0	0	0	0	2	0	0	0	0	0	0	0	0	0	2	0	0	0	0	0	0	0	5	0	0	0	0	0	8
ENSBTAG00000003916	571	620	630	618	1157	762	513	669	549	858	816	683	1106	850	898	671	755	946	907	836	736	728	833	754	764	840	576	794	709	1017	799	676	928	811	621	746
ENSBTAG00000053091	0	0	0	0	0	0	0	0	0	3	2	0	0	0	3	0	0	2	1	0	0	1	0	1	0	0	0	0	0	9	0	2	3	0	5	4
ENSBTAG00000004891	255	328	274	372	468	337	199	264	250	418	375	364	386	244	311	239	226	440	423	387	411	287	306	329	369	229	243	322	320	413	358	276	348	289	213	343
ENSBTAG00000030593	4144	3778	3378	5347	6114	4356	3380	4816	3221	5249	4553	4680	6311	4460	5371	3373	4759	9517	9448	5487	7072	6506	6647	9070	6824	7928	5609	6592	6829	8506	7754	7122	8109	8563	5323	8200
ENSBTAG00000051752	415	234	251	394	460	388	329	520	245	494	366	402	585	542	465	287	439	899	610	363	702	654	603	663	649	731	468	626	692	804	772	675	823	795	490	883
ENSBTAG00000000502	0	0	0	0	0	0	0	0	0	0	0	0	0	0	0	0	0	0	0	0	0	0	0	0	0	0	0	0	0	0	0	0	0	0	0	0
ENSBTAG00000054674	0	0	0	0	0	0	0	0	0	0	0	0	0	0	0	0	0	0	0	0	0	0	0	0	0	0	0	0	0	0	0	0	0	0	0	0
ENSBTAG00000052583	171	53	50	74	63	65	72	109	65	71	72	199	79	107	101	49	57	78	106	53	109	82	115	80	68	108	94	102	114	142	67	95	111	96	118	130
ENSBTAG00000009942	10126	6906	8444	8753	12317	10825	9149	8954	7652	7590	9265	9983	11888	8910	9067	6476	7924	12667	12652	7673	12146	9564	11303	12775	12027	10966	9854	10182	10274	12892	11946	11199	13236	10952	8675	11436
ENSBTAG00000054477	0	0	0	1	0	0	0	0	0	0	0	0	0	0	0	0	0	2	0	0	0	0	0	0	0	0	0	0	0	0	0	0	0	0	0	1
ENSBTAG00000049193	0	0	2	6	2	0	0	2	0	0	0	1	1	3	2	2	0	8	3	2	4	2	2	2	2	6	0	0	0	2	0	4	2	4	19	2
ENSBTAG00000030581	1382	1146	1078	1684	2012	1751	1579	1703	942	1565	1061	1724	2252	1523	2283	891	1620	3180	2198	1217	2303	1934	2240	2291	2318	2534	1741	2028	2426	3092	2625	2081	2775	2321	1623	2480
ENSBTAG00000021158	3683	1775	3843	5522	6057	4067	4863	7492	3106	5062	3990	5609	6049	4950	6649	4638	5395	6791	7858	4147	8627	7948	7226	6233	7634	8789	6289	7312	6837	11467	9867	7211	10721	7023	7001	10575
ENSBTAG00000012798	0	7	19	0	10	25	0	0	4	25	7	30	7	0	4	10	4	4	10	0	37	7	0	0	41	74	14	0	20	0	25	2	2	0	37	1
ENSBTAG00000052043	0	0	0	0	0	0	0	0	0	0	0	0	0	0	0	0	0	0	0	0	0	0	0	0	0	0	0	0	0	0	0	0	0	0	0	0
ENSBTAG00000047978	0	0	0	0	0	0	0	0	0	0	0	0	0	0	0	0	0	0	0	0	0	0	0	0	0	0	0	0	0	0	0	0	0	0	0	0
ENSBTAG00000013806	164	174	118	171	382	354	219	177	170	128	132	115	303	187	164	340	102	220	212	178	182	246	167	246	276	229	190	149	178	256	190	99	199	114	160	147
ENSBTAG00000046385	3790	2778	2583	2427	3895	4393	3956	3107	3040	2811	3687	3617	4603	4257	3622	2571	3630	4192	4035	2083	4086	3464	3638	3536	4310	3327	2928	3366	3607	3871	4195	3350	4276	3319	2326	3898
ENSBTAG00000004061	72	44	35	37	79	70	60	76	65	39	57	73	89	35	70	76	43	53	68	31	61	89	84	55	91	46	51	64	63	77	82	56	68	49	66	37
ENSBTAG00000000746	7832	5530	5806	3697	3963	7882	10409	4860	7404	3526	6341	11759	7135	7694	7079	2564	5356	2868	1563	2268	2635	3183	3273	1998	2779	2286	1873	3391	1874	3049	2790	3147	3332	1994	2659	2990
ENSBTAG00000000752	92	99	104	146	228	138	122	174	171	241	225	149	321	225	195	199	192	308	267	161	257	202	266	181	213	198	141	188	269	364	321	151	326	166	77	222
ENSBTAG00000047076	0	0	0	0	0	0	0	0	0	0	0	0	0	0	0	0	0	0	0	0	0	0	0	0	0	0	0	0	0	0	0	0	0	0	0	0
ENSBTAG00000049158	242	177	166	273	369	239	228	275	167	228	274	293	314	227	274	209	274	319	261	188	229	324	345	235	247	255	154	318	213	330	385	252	407	314	193	338
ENSBTAG00000055206	14	2	11	24	19	17	26	27	13	22	29	30	20	18	13	19	30	23	7	14	22	14	16	11	23	11	17	24	25	37	20	23	22	14	13	33
ENSBTAG00000004538	3	1	0	3	0	4	6	1	1	2	1	6	4	3	6	2	8	0	0	2	1	2	1	0	0	3	0	2	0	2	0	4	5	4	1	2
ENSBTAG00000040393	0	0	0	0	0	0	0	0	0	0	0	0	0	0	0	0	0	0	0	0	0	0	0	0	0	0	0	0	0	0	0	0	0	0	0	0
ENSBTAG00000051758	2	0	0	0	16	0	5	17	0	4	0	0	0	4	0	0	2	0	0	4	0	0	17	0	2	0	4	0	0	0	0	0	0	0	0	0
ENSBTAG00000048736	0	0	0	0	0	0	0	0	0	0	0	0	0	0	0	0	0	0	0	0	0	0	0	0	0	0	0	0	0	0	0	0	0	0	0	0
ENSBTAG00000047651	0	0	0	0	0	0	0	0	0	0	0	0	0	0	0	0	0	0	0	0	0	0	0	0	0	0	0	0	0	0	0	0	0	0	0	0
ENSBTAG00000049102	0	0	0	0	0	0	0	0	0	2	0	0	2	0	2	0	0	0	0	0	0	0	0	0	0	0	0	0	0	0	0	0	0	0	0	2
ENSBTAG00000012023	0	0	0	0	2	0	0	0	0	0	0	0	0	0	0	0	0	0	0	0	0	0	6	0	0	2	0	0	0	0	2	0	0	0	2	1
ENSBTAG00000053325	0	0	0	0	0	0	0	0	0	0	0	0	0	0	0	0	0	0	0	0	0	0	0	0	0	0	0	0	0	0	0	0	0	0	0	0
ENSBTAG00000049601	0	0	0	0	0	0	0	0	0	0	0	0	0	0	0	0	0	0	0	0	0	0	0	0	0	0	0	0	0	0	0	0	0	0	0	0
ENSBTAG00000037965	0	0	0	6	7	2	0	1	4	4	0	9	6	2	0	0	0	3	1	8	3	2	0	4	2	3	0	4	0	4	2	0	3	6	0	2
ENSBTAG00000050787	0	0	0	0	0	0	0	0	0	0	0	0	0	0	0	0	0	0	0	0	0	0	0	0	0	0	0	0	0	0	0	0	0	0	0	0
ENSBTAG00000012867	592	488	473	1410	885	835	780	848	526	859	676	962	1052	1170	929	626	804	1153	600	478	996	1102	1289	790	1246	982	772	797	967	1734	1197	1058	1317	1110	1026	1334
ENSBTAG00000002896	1712	1238	1125	2171	2089	1831	1838	1684	1317	1735	1817	1869	2255	2076	1885	1320	1898	2421	1723	1297	1982	2128	2147	1870	2089	1971	1563	1965	2176	2793	2424	2254	2829	2439	1580	2426
ENSBTAG00000043742	0	0	0	0	0	0	4	0	0	1	1	0	0	1	0	0	0	0	0	0	0	0	1	4	0	1	0	1	2	0	0	0	0	0	0	2
ENSBTAG00000049543	660	648	872	947	1763	733	670	898	668	937	906	857	1049	754	883	817	809	1253	1631	1010	1157	1064	956	1559	1165	1309	952	1136	1307	1470	1475	1102	1598	970	734	1053
ENSBTAG00000016954	601	823	598	1039	921	995	731	778	640	861	992	750	1151	741	896	650	769	1444	1265	880	1062	1102	1209	1331	1036	1229	851	1077	1180	1497	1200	1222	1410	1359	988	1254
ENSBTAG00000012497	2980	2758	3360	4683	5122	5439	4871	5199	3191	4582	5554	5266	5664	5353	6581	3395	4909	9649	7088	3964	6738	6113	6684	6753	6134	5614	4579	6576	7531	9060	8535	6259	8202	7729	4723	6688
ENSBTAG00000049541	131	54	50	114	73	43	80	44	61	66	121	35	146	39	74	70	118	66	120	59	97	83	168	135	111	153	53	117	42	205	145	91	54	83	59	124
ENSBTAG00000005219	0	0	0	0	0	0	0	0	0	0	0	0	0	0	0	0	0	2	2	0	2	0	0	6	2	0	5	0	0	1	0	3	0	4	0	6
ENSBTAG00000050901	0	0	0	0	0	0	0	0	0	0	0	0	0	0	0	0	0	0	0	0	0	0	0	0	0	0	0	0	0	0	0	0	0	0	0	0
ENSBTAG00000053288	0	1	0	1	15	0	2	4	2	8	5	0	2	0	0	4	5	0	5	5	14	2	2	3	2	3	1	0	3	12	0	0	0	0	0	3
ENSBTAG00000054028	0	0	0	0	0	0	0	2	0	0	0	2	0	2	2	4	0	0	0	0	0	2	0	1	0	0	0	0	0	2	1	4	0	0	2	4
ENSBTAG00000040386	0	0	0	0	0	0	0	0	0	0	0	0	0	0	0	0	0	0	0	0	0	0	0	0	0	0	0	0	0	0	0	0	0	2	0	0
ENSBTAG00000000185	0	0	0	0	29	2	0	0	0	4	0	0	0	2	0	2	0	0	2	0	4	0	8	2	2	0	0	0	0	0	0	0	0	0	4	4
ENSBTAG00000049868	0	0	0	0	0	0	0	0	0	0	0	0	0	0	0	0	0	0	0	0	0	0	0	0	0	0	0	0	0	0	0	0	0	0	0	0
ENSBTAG00000000501	7	18	6	2	20	37	20	25	15	20	41	67	35	40	38	29	25	38	14	12	8	22	18	34	13	7	15	19	20	31	21	10	11	8	13	11
ENSBTAG00000045525	0	0	0	0	0	0	0	0	0	0	0	0	0	0	0	0	0	0	0	0	0	0	0	0	0	0	0	0	0	0	0	0	0	0	0	0
ENSBTAG00000046978	0	0	0	0	0	0	0	0	0	0	0	0	0	0	0	0	0	0	0	0	0	0	0	0	0	0	0	0	0	0	0	0	0	0	0	0
ENSBTAG00000054281	0	0	0	0	0	0	0	0	0	0	0	0	0	0	0	0	0	0	0	0	0	0	0	0	0	0	0	0	0	0	0	0	0	0	0	0
ENSBTAG00000018697	1638	856	1132	1207	1806	1598	1550	1623	1174	1388	1286	1815	2087	2085	1660	1187	1721	1966	1995	827	1917	1998	1830	1700	2027	2022	1570	2024	1858	2428	2087	1849	2619	1924	1440	2215
ENSBTAG00000006439	3948	3111	3286	4389	4581	6592	7619	7041	3749	4734	5052	7881	7438	7838	7533	4111	6194	7613	4370	2678	7923	7365	8292	5964	9018	8122	5655	7722	8056	10724	9450	8131	11046	7136	6574	9556
ENSBTAG00000048038	0	0	0	5	0	1	1	0	0	0	0	0	0	2	0	0	0	0	0	0	0	0	0	0	0	0	0	1	0	0	0	0	0	0	0	0
ENSBTAG00000053537	304	347	378	273	244	887	39	267	342	265	301	186	556	549	300	287	309	427	858	284	294	231	412	284	480	149	594	729	132	450	282	438	119	394	289	342
ENSBTAG00000051458	8	5	12	8	12	19	3	14	5	9	10	10	12	8	8	14	21	19	12	9	11	10	10	5	18	7	3	3	14	18	12	17	13	9	13	21
ENSBTAG00000019338	19073	17231	12282	8153	14146	24708	23162	11249	15308	9376	18899	19533	23896	16987	19067	10680	15863	9560	6257	7494	8798	8586	8733	6225	12371	5926	6417	10562	8043	8924	10042	8567	9142	6035	5226	8259
ENSBTAG00000043696	0	2	0	2	0	0	3	0	1	0	0	0	0	0	2	0	1	0	0	0	0	0	0	0	0	0	0	0	0	2	0	0	2	0	0	0
ENSBTAG00000054161	0	0	0	0	0	0	0	0	0	0	0	0	0	0	0	0	0	0	0	0	0	0	0	0	0	0	0	0	0	0	0	0	0	0	0	4
ENSBTAG00000035018	1	0	0	0	0	2	2	0	4	5	2	2	6	4	2	0	2	0	0	0	1	4	4	2	0	0	0	2	1	2	1	0	0	0	2	0
ENSBTAG00000051018	7	4	11	14	11	7	10	12	1	18	17	6	15	4	10	8	10	14	17	15	26	17	12	23	13	10	8	10	16	19	23	16	12	6	7	17
ENSBTAG00000002615	1099	1012	697	568	1542	1830	1831	745	1159	553	619	1375	2394	877	1335	954	1093	394	316	392	551	751	375	707	879	507	604	624	435	447	641	744	522	565	550	513
ENSBTAG00000051093	0	0	0	0	0	0	0	0	0	0	0	0	0	0	2	0	0	4	0	0	0	2	2	0	0	0	0	2	0	0	0	0	0	0	0	0
ENSBTAG00000019552	2134	2136	2381	2830	3922	3268	3395	3678	2869	3658	3076	2658	3445	3734	3185	3234	2885	2641	3364	2754	3466	2569	2923	4128	2659	2757	2462	2578	2844	4009	3189	2814	3856	2519	1966	2410
ENSBTAG00000019553	0	0	0	0	0	0	0	0	0	0	0	0	0	0	0	0	0	0	0	0	0	0	2	0	0	0	0	0	0	0	0	0	0	0	0	0
ENSBTAG00000047757	12	10	0	4	27	7	5	5	5	3	2	9	7	3	7	6	3	8	5	5	11	6	3	15	7	7	1	1	2	8	5	5	3	1	13	10
ENSBTAG00000001007	220	313	221	197	224	326	236	206	170	238	456	297	338	309	309	109	265	404	224	175	276	313	270	329	364	261	257	267	334	327	378	380	364	276	163	253
ENSBTAG00000046037	2394	2181	2229	3287	4503	3833	3041	3126	3075	3598	4108	3479	5177	4181	3504	3075	3175	6132	5196	3314	4305	4593	5214	4746	4252	4285	3689	4157	5437	7116	5807	4013	6232	3621	2251	4106
ENSBTAG00000047169	658	687	761	907	1297	897	708	806	683	972	1027	832	1280	796	883	761	828	1207	1485	1001	1160	896	994	1148	1247	1097	771	1039	1100	1208	1093	918	1311	1133	741	1162
ENSBTAG00000045779	1873	1546	1740	1643	2402	2155	1738	1709	1696	1797	2308	1851	2414	2124	1957	1373	2092	2437	2462	1454	1955	1847	2123	2085	2219	1975	1623	2022	2177	2292	2235	2083	2670	2005	1239	2092
ENSBTAG00000045744	326	321	334	510	719	459	413	519	407	564	457	548	622	506	602	377	542	821	624	486	689	735	606	746	572	745	481	685	686	830	799	585	917	681	541	663
ENSBTAG00000004291	9463	5457	8410	12505	14022	11575	10349	14778	7977	12400	11581	12341	14321	12826	14086	9729	13278	16863	16254	9882	16826	17763	16080	18629	14944	18193	13152	15582	16154	25418	20700	17942	23198	18213	16677	17732
ENSBTAG00000042450	0	0	0	0	0	0	0	2	0	0	0	0	0	0	0	0	0	0	0	0	0	0	0	0	0	0	0	0	0	0	0	0	0	0	3	0
ENSBTAG00000046012	994	1105	828	612	1243	1773	897	760	488	571	976	881	1154	779	794	632	761	765	575	628	672	682	591	384	826	425	476	645	582	578	782	810	607	463	392	542
ENSBTAG00000049833	12533	22278	24041	24780	36818	26121	19703	19129	19482	24400	25833	22901	30006	16835	20220	19582	21261	33551	36506	28642	26920	27895	26141	32201	30377	27865	21893	24280	26055	34072	30241	24169	31619	21433	18673	24142
ENSBTAG00000051595	1	13	4	4	5	5	4	3	5	15	8	9	17	3	5	3	2	7	11	6	5	4	5	15	5	6	4	8	2	4	2	2	14	4	20	5
ENSBTAG00000043128	5	10	9	5	11	5	18	7	7	17	14	2	13	12	14	5	2	10	13	6	4	6	13	8	7	21	4	14	2	11	8	14	17	7	20	7
ENSBTAG00000053038	11	5	1	8	16	11	16	3	10	2	11	3	11	6	6	3	11	7	10	8	4	18	7	8	8	10	7	10	6	8	6	5	10	4	5	10
ENSBTAG00000035615	442	332	390	595	649	604	489	562	450	673	582	575	807	536	637	463	538	862	791	418	670	668	840	807	757	851	619	771	695	1019	890	815	954	847	757	826
ENSBTAG00000047098	4	0	2	2	0	0	0	0	0	2	0	0	0	0	2	0	0	4	0	0	0	0	0	0	2	2	0	0	0	2	2	2	2	0	0	0
ENSBTAG00000006034	1190	1130	1090	1222	1667	1405	1011	1150	920	1268	1291	1155	1665	1104	1154	935	1216	1868	2059	1342	1594	1576	1532	1834	1603	1655	1275	1429	1509	1961	1644	1441	1733	1791	1128	1637
ENSBTAG00000006033	1598	1563	1631	1755	2391	2021	1437	1730	1714	1685	2475	1923	2457	1838	1698	1478	1491	2481	2991	1934	1882	1893	2083	2172	2131	1870	1536	1788	1944	2439	2220	1978	2246	2039	1276	1849
ENSBTAG00000010881	23	31	29	41	39	21	19	25	21	44	23	26	36	15	16	20	19	25	40	35	20	24	20	36	12	44	13	40	6	33	17	32	27	25	19	17
ENSBTAG00000010884	364	240	303	430	491	467	465	509	344	464	499	573	526	605	669	364	545	729	570	345	668	618	620	570	634	509	491	668	763	874	785	562	849	674	493	775
ENSBTAG00000051760	0	73	10	4	0	19	0	16	29	4	28	2	7	2	165	6	14	4	4	19	5	19	12	8	6	11	6	4	3	4	9	10	19	3	6	13
ENSBTAG00000006252	7	0	11	3	11	0	0	1	3	3	5	2	1	1	1	2	1	5	3	2	2	4	2	8	6	8	0	6	2	2	3	6	3	8	5	8
ENSBTAG00000052996	0	0	0	0	2	0	2	2	0	1	0	0	0	0	0	4	0	0	14	0	0	0	2	0	0	0	0	0	0	0	0	14	0	0	0	0
ENSBTAG00000017184	1857	1251	1409	1710	2161	1938	2054	1945	1549	1830	1850	2290	2597	2406	2340	1459	2068	2509	1861	1159	2381	2281	2398	2074	2340	2287	1787	2288	2370	2807	2607	2277	2788	2367	1821	2590
ENSBTAG00000017187	8	0	3	3	4	14	2	4	4	8	0	1	13	10	12	7	6	10	2	2	5	6	6	5	7	0	7	11	3	15	6	4	1	32	6	15
ENSBTAG00000008920	4	4	2	1	3	4	1	0	8	5	2	3	14	2	2	6	14	8	3	4	0	2	0	1	2	4	4	4	2	0	4	0	2	2	12	5
ENSBTAG00000007399	7752	7654	6434	5189	8196	10403	8743	6652	7146	6250	10064	8461	9988	8718	8198	5629	8156	7523	5624	4989	6246	5742	6641	4363	7577	5162	4384	6193	6458	7206	7407	6043	7741	5152	3566	6101
ENSBTAG00000018569	3077	2130	2822	2394	3588	3440	3839	3235	2772	3489	2809	3624	3796	3709	3447	3083	4033	3242	3154	1858	3115	2855	2998	2908	3232	3179	2257	3411	2899	3982	3478	3438	3850	3546	3064	3315
ENSBTAG00000052761	0	0	0	0	0	0	0	0	0	0	0	1	0	0	0	0	0	0	0	1	0	0	0	0	0	0	0	0	3	0	0	0	0	0	0	0
ENSBTAG00000034992	522	475	557	747	1137	635	491	663	587	887	796	580	947	620	722	611	707	1098	1159	749	864	693	777	969	859	686	639	827	842	900	914	796	977	938	609	889
ENSBTAG00000021410	1065	988	1038	881	1528	1263	970	983	984	1029	1215	1160	1473	1123	1141	962	1216	1232	1505	824	1141	1037	1143	1121	1245	1008	834	1191	1160	1235	1182	1006	1380	1111	790	1206
ENSBTAG00000038497	0	0	0	0	0	0	0	0	0	0	0	0	0	0	0	0	0	0	0	0	0	0	0	0	0	0	0	0	0	0	0	0	0	0	0	0
ENSBTAG00000049471	0	0	0	0	0	0	0	0	0	0	0	0	0	0	0	0	0	0	0	0	0	0	0	0	0	0	0	0	0	0	0	0	0	0	0	0
ENSBTAG00000050820	0	0	0	0	0	0	0	0	0	0	0	0	0	0	0	0	0	0	0	0	0	0	0	0	0	0	0	0	0	0	0	0	0	0	0	0
ENSBTAG00000011833	1	2	0	9	1	11	2	19	2	2	2	13	10	10	3	2	8	40	3	2	24	12	29	2	20	6	17	20	2	20	38	10	24	0	3	21
ENSBTAG00000008388	1809	1346	1524	2583	2489	2665	3467	3009	1849	2236	2166	3673	3018	3778	3507	1999	3048	3248	1857	1176	3041	3435	3634	2456	3316	3475	2639	3310	3251	5256	4002	3751	4436	3671	3852	4110
ENSBTAG00000051114	0	0	1	0	0	0	0	0	0	0	1	0	0	0	1	0	0	1	0	0	0	0	0	0	0	0	0	0	0	0	0	1	0	0	0	0
ENSBTAG00000040350	611	276	356	492	499	710	1157	679	527	533	485	1034	875	1163	860	508	1006	779	381	184	780	838	924	545	937	748	724	934	785	1002	939	857	1011	842	929	1117
ENSBTAG00000043402	0	0	0	0	0	0	0	0	2	0	0	1	1	0	0	0	0	0	0	0	0	0	0	1	0	0	0	0	0	0	0	0	1	0	0	0
ENSBTAG00000053617	0	0	0	0	0	0	0	0	0	0	0	0	0	0	0	0	0	0	0	0	0	0	0	0	0	0	0	0	0	0	0	0	0	0	0	0
ENSBTAG00000009121	7284	4355	5341	4960	6500	7792	9041	6996	6043	5551	6184	9250	8604	8930	8377	4903	7276	8289	6232	3378	7260	7682	7645	6390	8127	7529	6417	7066	7764	9493	9531	7613	10070	7137	6325	8749
ENSBTAG00000052925	0	0	0	0	0	0	0	0	0	0	0	0	0	0	0	0	0	0	0	0	0	0	0	0	0	0	0	0	0	0	0	0	0	0	0	0
ENSBTAG00000045715	0	0	0	2	2	0	0	2	0	3	0	0	4	3	0	0	0	4	0	2	1	4	0	1	2	1	2	1	2	6	0	0	2	0	2	0
ENSBTAG00000026067	765	293	593	527	720	419	507	1096	443	589	508	563	961	736	991	627	504	2105	2149	464	1376	1508	1052	1095	1110	1394	1067	903	954	1703	1757	1164	1978	1487	1202	2060
ENSBTAG00000018819	101	28	36	31	47	87	35	63	33	38	29	74	102	62	131	53	35	35	42	27	19	49	36	39	34	39	21	37	1	49	18	55	32	52	63	69
ENSBTAG00000053513	0	0	0	0	0	0	0	0	0	0	0	0	0	0	0	0	0	0	0	0	0	0	0	0	0	0	0	0	0	0	0	0	0	0	0	0
ENSBTAG00000044803	0	0	0	0	0	0	0	0	0	0	0	0	0	0	0	0	0	0	0	0	0	0	0	0	0	0	0	0	0	0	0	0	0	0	0	0
ENSBTAG00000046796	0	0	0	0	0	0	0	0	0	0	0	0	0	0	0	0	0	0	0	0	0	0	0	0	0	0	0	0	0	0	0	0	0	0	0	0
ENSBTAG00000022399	0	0	0	0	0	0	0	0	0	0	0	0	0	0	0	0	0	0	0	0	0	0	0	0	0	0	0	0	0	0	0	0	0	0	0	0
ENSBTAG00000054321	0	0	0	0	0	0	0	0	0	0	0	0	0	0	0	0	0	0	0	0	0	0	0	0	0	0	0	0	0	0	0	0	0	0	0	0
ENSBTAG00000054511	0	0	0	0	0	0	0	0	0	0	0	0	0	0	0	0	0	0	0	0	0	0	0	0	0	0	0	0	0	0	0	0	0	0	0	0
ENSBTAG00000008763	0	0	0	0	0	0	0	0	0	0	0	0	0	0	0	0	0	0	0	0	0	0	0	0	0	0	0	0	0	0	0	0	0	0	0	0
ENSBTAG00000043523	0	0	0	0	0	0	0	0	0	0	0	0	0	0	0	0	0	0	0	0	0	0	0	0	0	0	0	0	0	0	0	0	0	0	0	0
ENSBTAG00000000154	12	2	0	7	9	11	7	5	7	10	0	6	3	5	7	47	6	5	13	3	9	8	5	103	4	11	3	10	5	9	82	2	16	6	14	8
ENSBTAG00000047701	0	0	0	0	0	0	0	0	0	0	0	0	0	0	0	0	0	0	0	0	0	0	0	0	0	0	0	0	0	0	0	0	0	0	0	0
ENSBTAG00000002292	15	20	13	42	70	25	44	54	32	34	39	54	57	44	67	39	64	60	141	63	77	87	83	112	39	133	103	111	75	181	104	73	143	100	103	97
ENSBTAG00000044746	0	0	0	0	0	0	0	0	0	0	0	0	0	0	0	0	0	0	0	0	0	0	0	0	0	0	0	0	0	0	0	0	0	0	0	0
ENSBTAG00000018247	631	523	319	396	374	611	424	392	405	350	792	531	642	502	573	292	327	650	389	374	459	512	561	360	496	344	364	551	475	720	684	479	641	400	364	472
ENSBTAG00000053073	0	0	2	0	0	2	4	1	1	0	0	2	2	0	0	1	0	4	3	0	0	4	4	2	3	2	2	4	6	2	0	0	0	0	0	6
ENSBTAG00000049022	0	0	0	0	0	0	0	0	0	0	0	0	0	0	0	0	0	2	1	0	0	0	2	0	0	4	0	0	2	0	0	0	0	0	0	0
ENSBTAG00000019993	0	0	0	0	0	0	0	0	0	4	0	0	2	0	0	0	0	0	0	0	1	0	2	0	0	2	4	0	0	2	1	0	4	0	0	2
ENSBTAG00000010345	211	593	252	389	356	606	356	649	220	292	746	405	490	430	441	387	392	1060	559	544	811	858	968	711	436	620	622	585	772	996	1252	903	1118	583	611	647
ENSBTAG00000026011	0	0	0	0	0	0	0	0	0	0	0	0	0	0	0	0	0	0	0	0	0	0	0	0	0	0	0	0	0	0	0	0	0	0	0	0
ENSBTAG00000002041	18556	15582	13771	14786	17085	17639	12677	15648	12498	14447	18579	15735	19596	14221	15058	11976	13223	23960	19626	15034	17784	19217	18994	18406	17921	18700	14884	16910	18669	25129	22850	19973	26011	20083	13440	20709
ENSBTAG00000015354	473	589	392	770	739	752	497	690	599	695	870	757	909	648	856	539	740	979	841	598	876	837	848	778	831	955	700	837	949	1099	994	845	1226	779	480	972
ENSBTAG00000046395	0	0	0	0	0	0	0	0	0	0	0	0	0	0	0	0	0	0	0	0	0	0	0	0	0	0	0	0	0	0	0	0	0	0	0	0
ENSBTAG00000013671	7195	8338	6957	9332	11057	10260	7465	9193	6875	9625	9907	9017	12015	9586	10543	7393	8975	13560	11536	9016	13207	12155	11823	12773	11732	12251	8867	10210	12763	14536	14244	11874	15001	13047	7755	12617
ENSBTAG00000004962	1790	1449	1094	1999	1513	1702	1321	1691	1437	1512	1812	1870	1768	1662	1418	1175	1640	2023	1261	1075	1750	2050	1715	2178	1897	2574	1747	1899	1704	3109	2134	2493	2588	2262	1924	2514
ENSBTAG00000019061	7792	4128	3936	7813	4776	6483	6354	5128	4588	4846	5083	6689	6952	7794	6269	4205	5671	6674	2539	2763	5536	7086	6795	4634	6205	7322	4817	6847	5347	9978	6576	8118	7830	7259	8250	8692
ENSBTAG00000006838	1153	1064	1000	1571	1902	1564	1166	1420	1059	1763	1773	1246	2425	1649	1681	1433	1284	3684	2674	1637	2445	2273	2628	2859	2355	2351	1836	2271	2639	3464	2705	2334	2834	2671	1380	2588
ENSBTAG00000034712	95	58	79	127	94	110	65	40	77	124	72	37	159	90	122	87	98	197	273	84	153	201	143	218	186	192	143	123	139	245	167	230	197	211	156	199
ENSBTAG00000019885	150	108	146	149	212	185	213	226	147	205	156	257	299	258	266	151	249	283	220	103	273	279	295	251	268	296	242	293	256	408	360	272	360	294	250	366
ENSBTAG00000016263	158	109	124	177	201	188	94	162	115	138	179	159	240	148	174	127	121	267	272	141	224	223	220	232	233	203	145	195	198	276	203	197	201	254	251	222
ENSBTAG00000051880	152	96	133	167	331	72	165	112	130	145	80	216	132	145	78	174	92	197	171	147	177	140	221	155	154	200	105	121	202	189	44	192	220	115	84	245
ENSBTAG00000052042	48	28	52	34	92	21	29	23	53	30	31	33	47	50	27	49	29	34	50	19	29	36	20	24	43	23	30	20	40	29	33	36	44	35	17	54
ENSBTAG00000014770	0	0	0	0	0	0	0	0	0	0	0	0	0	0	0	0	0	0	0	0	0	0	0	0	0	0	0	0	0	0	0	0	0	0	0	0
ENSBTAG00000014771	2796	3106	2897	3020	3519	3162	1937	2043	2499	3004	2473	2656	3446	2605	2634	2479	1795	2627	2815	2831	2099	2832	3071	3072	2063	3444	1753	2800	1302	3812	2156	2898	2665	3163	4096	3120
ENSBTAG00000048581	32	4	17	6	2	6	4	6	2	9	1	0	16	8	14	0	0	4	6	26	10	16	34	4	23	27	6	17	0	23	7	21	3	12	10	15
ENSBTAG00000049641	198	175	181	326	369	398	366	367	201	299	311	354	342	325	470	252	292	853	563	297	693	527	597	525	690	533	458	638	657	647	622	509	706	510	378	583
ENSBTAG00000021189	0	0	0	0	0	0	0	0	0	0	0	0	0	0	0	0	0	1	0	0	2	0	0	0	0	0	0	0	0	0	0	0	0	0	0	0
ENSBTAG00000047994	0	0	0	0	0	0	0	0	0	0	0	0	0	0	0	0	0	0	0	0	0	0	0	0	0	0	0	0	0	0	0	0	0	0	0	0
ENSBTAG00000051885	0	0	1	0	1	1	4	0	0	0	2	0	1	1	0	1	0	2	0	0	0	0	0	0	0	0	0	0	0	0	0	1	1	0	0	0
ENSBTAG00000046476	0	0	0	0	0	0	0	0	0	0	0	0	0	0	0	0	0	0	0	0	0	0	0	0	0	0	0	0	0	0	0	0	0	0	0	0
ENSBTAG00000054512	0	0	0	0	0	0	0	0	0	0	0	0	0	0	0	0	0	0	0	0	0	2	0	0	0	0	0	0	0	2	0	0	0	0	0	0
ENSBTAG00000048126	0	0	0	0	0	0	0	0	0	0	0	0	0	0	0	0	0	0	0	0	0	0	0	0	0	0	0	0	0	0	0	0	0	0	0	0
ENSBTAG00000051996	0	0	0	0	0	0	0	0	0	0	0	0	0	0	0	0	0	0	0	0	0	0	0	0	0	0	0	0	0	0	0	0	0	0	0	0
ENSBTAG00000054675	11	23	32	17	19	18	25	10	9	36	22	11	41	12	21	32	16	30	29	11	6	21	17	33	19	14	11	19	29	7	16	23	27	49	17	10
ENSBTAG00000049858	0	0	0	0	0	0	0	0	0	0	0	0	0	0	0	0	0	0	0	0	0	0	0	0	0	0	0	0	0	0	0	0	0	0	0	0
ENSBTAG00000024210	0	0	0	0	2	0	0	0	0	0	0	0	0	0	0	0	0	0	0	0	0	0	0	0	0	0	0	0	0	0	0	0	0	0	0	0
ENSBTAG00000044767	0	0	0	0	0	0	0	0	0	0	0	0	0	0	0	0	0	0	0	0	0	0	0	0	0	0	0	0	0	0	0	0	0	0	0	0
ENSBTAG00000007647	0	0	0	0	0	0	0	0	0	0	0	0	0	0	0	0	0	0	0	0	0	0	0	0	0	0	0	0	0	0	0	0	0	0	0	0
ENSBTAG00000051508	0	0	2	10	16	3	4	9	4	5	4	6	0	1	3	6	8	4	5	2	2	5	7	3	0	4	2	6	2	15	10	5	11	8	12	14
ENSBTAG00000019652	4273	2462	4499	4175	5311	5606	5058	5816	3918	4558	4636	5903	6670	6804	6575	3955	6029	8188	7808	3505	6897	6943	8285	6698	7286	8785	7847	7170	7061	9801	10043	7889	11216	8493	7034	9230
ENSBTAG00000007344	5	4	6	8	14	6	4	4	4	20	3	15	11	4	2	4	7	2	9	10	3	2	15	9	3	7	3	15	6	23	2	7	9	7	13	5
ENSBTAG00000004131	3022	1762	1894	1794	2695	2632	2525	2086	2046	1975	2531	2722	2961	2568	2418	1677	2593	3413	3029	1542	2889	3155	2869	2892	3282	2797	2695	2664	2796	3433	3277	3093	3651	3265	2329	3085
ENSBTAG00000014088	37	30	32	106	34	75	103	95	40	81	59	175	64	139	71	60	120	49	22	45	99	106	104	54	122	109	81	88	98	133	167	93	137	110	164	119
ENSBTAG00000042799	0	0	0	0	0	0	0	0	0	0	0	0	0	0	0	0	0	0	0	0	0	0	0	0	0	0	0	0	0	0	0	0	0	0	0	0
ENSBTAG00000049807	52	21	21	29	29	47	41	30	32	18	23	42	15	52	38	11	40	50	14	8	11	34	18	22	17	17	33	16	23	24	20	16	45	36	20	21
ENSBTAG00000021344	0	1	2	0	0	2	0	2	0	2	0	0	2	0	4	0	0	0	0	0	0	0	0	2	0	0	0	6	0	0	0	0	0	0	0	0
ENSBTAG00000026063	0	0	0	0	3	0	2	0	1	0	0	0	0	0	0	0	2	0	0	1	0	0	0	0	0	2	0	1	0	0	0	0	1	0	0	0
ENSBTAG00000020644	0	0	0	0	9	0	4	4	0	0	2	0	0	4	1	0	0	0	7	4	2	2	7	2	0	0	0	0	0	0	0	0	2	0	0	0
ENSBTAG00000036908	0	0	0	0	0	0	0	0	0	0	0	0	0	0	0	0	0	0	0	0	0	0	0	0	0	0	0	0	0	0	0	0	0	0	0	0
ENSBTAG00000020406	7	0	4	8	13	25	17	13	1	4	8	8	6	8	4	12	3	15	10	9	19	16	10	2	18	18	7	11	9	9	7	8	18	12	10	14
ENSBTAG00000054781	0	0	0	0	0	0	0	0	0	0	0	0	0	0	0	0	0	0	0	0	0	0	0	0	0	0	0	0	0	0	0	0	0	0	0	0
ENSBTAG00000030507	1	4	1	0	7	0	0	0	3	1	3	1	1	1	0	1	0	1	1	3	0	0	0	0	1	1	0	1	0	1	0	2	0	0	0	0
ENSBTAG00000053184	0	0	0	0	0	0	0	0	0	0	0	0	0	0	0	0	0	0	0	0	0	0	0	0	0	0	0	0	0	0	0	0	2	0	0	1
ENSBTAG00000029978	1	2	3	0	3	2	1	1	0	2	0	2	2	2	2	0	4	0	1	3	2	0	1	7	2	0	1	1	2	0	0	2	4	9	2	4
ENSBTAG00000030059	0	1	0	0	0	0	0	0	0	0	2	0	0	0	0	0	0	0	0	0	0	0	0	0	0	0	0	0	0	0	0	1	0	0	0	0
ENSBTAG00000029785	0	0	0	0	0	0	0	0	0	0	0	0	0	0	0	0	0	0	0	0	0	1	0	0	0	0	0	0	0	0	0	0	0	0	0	0
ENSBTAG00000029910	0	0	0	0	0	0	0	0	0	0	0	0	0	0	0	0	0	0	0	0	0	0	0	0	0	0	0	0	0	0	0	0	0	0	0	0
ENSBTAG00000029973	0	0	0	0	0	0	0	0	0	0	0	0	0	0	0	0	0	0	0	0	0	0	0	0	0	0	0	0	0	0	0	0	0	0	0	0
ENSBTAG00000029781	0	0	0	0	0	0	0	0	0	0	0	0	0	0	0	2	0	0	0	0	0	0	0	0	0	0	0	0	0	0	0	0	0	0	0	0
ENSBTAG00000036349	2	0	5	2	4	6	0	0	2	1	0	4	8	6	4	6	2	6	8	0	2	2	8	6	11	10	0	6	6	15	0	2	3	0	3	2
ENSBTAG00000015196	560	317	540	654	803	648	895	885	503	662	647	1053	974	1180	974	655	1079	1125	723	317	1072	1031	1205	858	1070	1193	879	1015	970	1527	1379	1197	1561	1188	974	1429
ENSBTAG00000052441	0	0	0	0	0	0	0	0	0	0	0	0	0	0	0	0	0	0	0	0	0	0	0	0	0	0	0	0	0	0	0	0	0	0	0	0
ENSBTAG00000014685	3509	4757	2886	3487	5155	5187	3839	3403	3099	4139	6265	4144	5533	4161	4702	2755	4451	5273	4758	4220	4202	3326	4506	3452	4752	3175	2429	4114	4528	4682	4467	3470	5108	2855	1983	3368
ENSBTAG00000043695	4	0	0	0	2	0	0	0	0	0	0	2	0	0	0	0	0	0	0	0	0	0	0	0	0	0	0	0	0	1	0	0	0	2	2	0
ENSBTAG00000029807	4	0	2	0	0	0	0	0	0	2	0	0	0	0	0	0	0	0	2	0	0	0	0	0	0	0	0	0	0	0	4	0	2	1	0	0
ENSBTAG00000029885	0	0	0	0	0	0	0	1	0	0	0	0	0	0	0	3	0	0	0	0	0	0	0	0	0	0	0	0	0	2	0	0	0	2	2	0
ENSBTAG00000030024	0	1	0	0	0	0	0	0	0	0	0	1	0	0	0	3	0	1	0	0	0	0	1	0	1	0	0	0	0	0	0	0	0	1	0	0
ENSBTAG00000030084	0	0	0	0	0	0	0	0	0	0	0	0	0	0	0	0	0	0	0	0	0	0	0	0	0	0	0	0	0	0	0	0	0	0	0	0
ENSBTAG00000036419	0	0	0	0	0	0	0	0	0	0	0	0	0	0	0	0	0	0	0	0	0	0	0	0	0	0	0	0	0	0	0	0	0	0	0	0
ENSBTAG00000006293	0	0	0	0	0	0	0	0	0	0	0	2	0	0	0	0	0	0	0	0	0	0	0	0	0	0	0	0	0	0	0	0	0	0	0	0
ENSBTAG00000001886	906	553	731	1298	1054	1297	1476	1965	861	1372	1155	1940	1677	1934	2167	1073	1773	2504	1476	801	2230	1754	2158	1606	1961	1801	1528	2000	2139	2628	2553	1942	2521	2042	1453	2552
ENSBTAG00000044891	2	0	3	1	0	0	9	3	2	1	3	2	0	5	5	1	5	1	9	0	0	4	10	0	2	6	0	2	0	5	1	3	2	5	9	6
ENSBTAG00000045425	0	0	0	0	0	0	0	0	0	0	0	0	0	0	0	0	0	0	0	0	0	0	0	0	0	0	0	1	0	0	0	0	0	0	0	0
ENSBTAG00000042714	0	0	0	0	0	0	0	0	0	0	0	0	0	0	0	0	0	0	0	0	0	0	0	0	0	0	0	0	0	0	0	0	0	0	0	0
ENSBTAG00000053525	10	8	3	14	6	12	3	2	5	11	3	6	10	10	19	4	9	0	1	2	2	4	4	8	5	2	8	18	2	9	3	6	10	6	5	6
ENSBTAG00000050804	0	0	0	0	0	0	0	2	0	0	0	0	0	0	0	0	0	0	0	0	0	0	0	0	0	0	0	0	2	0	0	0	0	0	0	0
ENSBTAG00000013922	455	437	445	249	388	473	440	316	383	249	397	499	461	432	383	317	370	250	399	214	391	373	278	275	330	323	270	304	288	361	414	374	525	283	193	352
ENSBTAG00000048173	2	0	3	1	0	0	0	1	0	2	0	0	0	0	4	3	0	6	0	0	3	4	6	9	0	0	1	9	2	3	2	2	10	0	4	2
ENSBTAG00000054025	0	0	0	0	0	0	0	0	0	0	0	0	0	0	0	0	0	0	0	0	0	0	0	0	0	0	0	0	0	0	0	0	1	0	0	0
ENSBTAG00000039890	89	73	78	112	124	111	85	72	69	58	105	76	99	85	62	60	25	71	67	65	103	73	71	77	54	80	79	62	104	98	91	76	88	49	54	85
ENSBTAG00000052285	2	0	0	8	0	0	0	0	0	0	0	0	0	1	2	0	0	4	2	3	0	0	1	2	0	2	0	1	0	5	0	0	0	1	0	0
ENSBTAG00000049298	0	0	0	2	0	0	0	0	0	0	0	0	0	0	0	0	0	0	0	0	0	0	0	0	2	0	0	0	0	0	0	0	0	0	0	0
ENSBTAG00000019546	0	0	0	0	0	0	0	0	0	0	0	0	0	0	0	0	0	0	0	0	0	0	0	0	0	0	0	0	0	0	0	0	0	0	0	0
ENSBTAG00000047954	686	650	675	817	1076	925	885	849	819	865	1009	908	977	1062	971	868	847	1207	964	590	936	928	827	922	992	844	702	966	1150	1358	1107	852	1109	1147	735	1031
ENSBTAG00000048653	0	1	1	0	0	0	0	0	1	0	1	2	0	2	0	0	0	0	0	1	1	0	0	0	0	0	0	0	0	0	0	0	0	0	0	0
ENSBTAG00000018090	0	2	2	1	1	7	2	0	1	0	1	1	3	1	0	0	0	2	0	0	2	2	0	0	0	0	2	0	0	0	2	2	0	0	3	0
ENSBTAG00000050385	389	659	517	955	1053	975	662	753	968	1223	795	687	933	789	786	1233	582	720	739	868	585	728	873	893	665	908	402	708	481	1130	582	783	730	968	1074	765
ENSBTAG00000047939	238	193	249	468	598	369	314	346	268	498	347	374	475	356	332	380	385	468	286	294	359	440	464	492	415	524	280	343	314	431	380	466	268	509	612	428
ENSBTAG00000049183	3	4	3	7	2	0	1	2	1	2	6	4	1	4	0	2	4	4	1	2	3	5	2	5	7	5	1	3	0	7	0	5	3	2	4	3
ENSBTAG00000045569	1	0	0	0	0	0	0	0	0	0	0	1	2	0	0	0	2	0	0	0	0	0	0	1	0	0	0	0	0	0	0	0	2	0	0	0
ENSBTAG00000049802	143	110	109	121	169	186	239	147	84	145	126	184	202	152	173	165	107	155	211	86	152	153	181	229	149	173	128	173	148	225	157	196	220	160	148	178
ENSBTAG00000052733	2	0	4	2	6	2	5	2	0	4	1	2	2	4	2	2	3	5	2	1	0	2	0	1	5	2	5	2	3	8	1	1	5	10	3	6
ENSBTAG00000054899	42	45	36	28	83	49	123	46	48	35	47	90	124	107	60	45	36	52	46	15	105	59	110	74	59	30	43	32	79	151	186	41	177	82	76	53
ENSBTAG00000050158	594	409	552	651	805	1352	1005	840	999	1055	573	680	859	1867	1050	801	1074	1417	360	683	778	711	640	311	455	779	307	1038	855	1941	606	1032	862	1017	936	707
ENSBTAG00000014170	243	275	254	247	327	307	321	300	361	347	399	361	603	279	402	234	346	549	242	188	645	442	344	346	552	314	226	493	416	721	457	386	549	572	346	485
ENSBTAG00000005616	0	0	0	0	0	0	0	0	0	0	0	0	0	0	0	0	0	0	0	0	0	0	0	0	0	0	0	0	0	0	0	0	0	0	0	0
ENSBTAG00000054942	283	124	208	230	338	242	167	182	195	272	159	214	243	145	198	174	136	391	344	160	224	456	369	507	243	197	130	289	493	463	180	191	256	540	435	290
ENSBTAG00000017843	45	7	48	67	132	17	39	80	26	42	43	26	53	63	34	33	65	85	96	39	74	109	135	45	64	87	56	64	71	144	122	66	92	66	58	75
ENSBTAG00000017850	3637	1795	3057	2648	2224	3810	3919	3045	2363	2350	2887	3589	3676	4514	3426	2442	3903	4180	2119	1599	3326	3939	3750	3295	3111	3536	3130	3581	3645	4744	3629	3708	4269	4072	3113	4736
ENSBTAG00000042185	0	0	0	0	0	0	0	0	0	0	0	0	0	0	0	0	0	0	0	0	0	0	0	0	0	0	0	0	0	0	0	0	0	0	0	0
ENSBTAG00000049141	0	0	0	0	0	0	0	0	0	0	0	0	0	0	0	0	0	0	0	0	0	0	0	0	0	0	0	1	0	0	0	0	0	0	0	0
ENSBTAG00000022373	21	4	6	1	18	4	9	4	6	9	1	6	1	8	19	8	3	10	7	7	17	6	16	15	5	39	4	9	10	30	8	4	6	30	14	5
ENSBTAG00000039388	0	0	0	0	0	0	0	0	0	0	0	0	0	0	0	0	0	0	0	0	0	0	2	0	0	0	0	0	0	0	0	0	0	0	0	0
ENSBTAG00000050383	0	0	0	0	0	0	0	0	0	0	0	0	0	0	0	0	0	0	0	0	0	0	0	0	0	0	0	0	0	0	0	0	0	0	0	0
ENSBTAG00000042114	0	0	0	0	0	0	0	0	0	0	0	0	0	0	0	0	0	0	0	0	0	0	0	0	0	0	0	0	0	0	0	0	0	0	0	0
ENSBTAG00000051480	0	0	0	10	0	3	2	0	0	2	0	2	0	0	0	0	8	14	0	2	0	6	2	2	14	4	0	4	4	4	4	4	4	2	2	0
ENSBTAG00000029864	0	0	0	0	0	0	0	0	0	0	0	0	0	0	0	0	0	0	0	0	0	0	0	0	0	0	0	0	0	0	0	0	0	0	0	0
ENSBTAG00000019221	0	0	0	0	0	0	0	0	0	0	0	0	0	0	0	2	0	0	0	0	0	0	0	0	0	0	0	0	0	0	0	0	0	0	0	0
ENSBTAG00000000567	0	0	0	0	0	0	0	0	2	0	0	0	0	0	0	0	0	0	0	0	0	0	0	0	0	0	0	0	0	0	0	0	0	0	0	0
ENSBTAG00000052795	0	0	0	0	0	0	0	0	0	0	0	0	0	0	0	0	0	0	0	0	0	0	0	0	0	0	0	0	0	0	0	0	0	0	0	0
ENSBTAG00000004007	5	4	6	7	7	0	3	3	2	6	0	7	9	6	4	6	4	4	0	2	2	6	2	7	8	12	10	3	5	4	5	2	2	2	3	2
ENSBTAG00000055076	0	0	0	0	0	0	0	0	0	0	0	0	0	0	0	0	0	0	0	0	0	0	0	0	0	0	0	0	0	0	0	0	0	0	0	0
ENSBTAG00000016484	296	220	285	251	336	403	394	319	213	239	338	432	548	439	492	219	352	765	526	229	569	642	589	552	503	540	424	614	485	682	868	663	677	556	491	595
ENSBTAG00000029950	0	0	0	0	0	0	0	0	0	0	0	0	0	0	0	0	0	0	0	0	0	0	0	0	0	0	0	0	0	0	0	0	0	0	0	0
ENSBTAG00000051471	0	0	0	0	0	0	0	0	0	0	0	0	0	0	0	0	0	0	0	0	0	0	0	0	0	0	0	0	0	0	0	0	0	0	0	0
ENSBTAG00000047089	307	235	303	412	500	444	384	451	287	485	435	401	606	508	387	349	425	668	816	360	671	652	624	564	608	585	432	523	655	728	559	535	753	567	424	557
ENSBTAG00000047819	0	0	0	0	0	0	0	0	0	0	0	0	0	0	0	0	0	0	0	0	0	0	0	0	0	0	0	0	0	0	0	0	0	0	0	0
ENSBTAG00000036144	0	0	0	0	0	0	0	0	0	0	0	0	0	0	0	0	0	0	0	0	0	0	0	0	0	0	0	0	0	0	0	0	0	0	0	0
ENSBTAG00000051732	0	0	0	0	0	0	0	0	0	0	0	0	0	0	2	0	0	0	0	0	0	0	0	0	0	0	0	0	0	0	0	0	0	0	0	0
ENSBTAG00000055177	0	0	0	0	0	0	0	0	0	0	0	0	0	0	0	0	0	0	0	0	0	0	0	0	0	0	0	0	0	0	0	0	0	0	0	0
ENSBTAG00000018098	0	2	0	0	0	0	0	0	0	0	0	0	0	0	0	0	0	0	0	0	0	0	0	0	0	0	0	0	0	0	0	0	0	0	0	0
ENSBTAG00000052701	0	0	0	0	0	0	0	0	0	0	0	0	0	0	0	0	0	0	0	0	0	0	0	0	0	0	0	0	0	0	0	0	0	0	0	0
ENSBTAG00000050218	0	0	0	0	0	0	0	0	0	0	0	0	0	0	0	0	0	0	0	0	0	0	0	0	0	0	0	0	0	0	0	0	0	0	0	0
ENSBTAG00000049311	0	0	2	0	0	2	0	0	0	0	0	0	0	0	0	0	0	0	0	0	0	2	0	0	0	0	0	0	0	0	0	0	0	0	0	0
ENSBTAG00000043188	0	0	0	0	0	0	0	0	0	0	0	0	0	0	0	0	0	0	0	0	0	0	0	0	0	0	0	0	0	0	0	0	0	0	0	0
ENSBTAG00000011780	0	0	0	0	0	0	0	0	0	0	0	0	0	0	0	0	0	0	0	0	0	0	0	0	0	0	0	0	0	0	0	0	0	0	0	0
ENSBTAG00000000997	0	0	0	0	0	0	0	0	0	0	0	0	0	0	0	0	0	0	0	0	0	0	0	0	0	0	0	0	0	0	0	0	0	0	0	0
ENSBTAG00000019009	0	0	0	0	0	0	0	0	0	0	0	0	0	0	0	0	0	0	0	0	0	0	0	0	0	0	0	0	0	0	0	0	0	0	0	0
ENSBTAG00000045940	0	0	0	1	0	0	0	0	0	0	0	0	0	0	0	0	0	0	0	0	0	0	0	0	0	0	0	0	0	0	0	0	0	0	0	0
ENSBTAG00000054420	0	0	0	0	0	0	0	0	0	0	0	0	0	0	0	0	0	0	0	0	0	0	0	0	0	0	0	0	0	0	0	0	0	0	0	0
ENSBTAG00000039377	0	0	0	0	0	0	0	0	0	0	0	0	0	0	0	0	0	0	0	0	0	0	0	0	0	0	0	0	0	0	0	0	0	0	0	0
ENSBTAG00000055043	0	0	0	0	0	0	0	0	0	0	0	0	0	0	0	0	0	2	0	0	0	0	0	0	0	0	0	0	0	0	0	0	0	0	0	0
ENSBTAG00000045394	0	0	0	0	0	0	0	0	0	0	0	0	0	0	0	0	0	0	0	0	0	0	0	0	0	0	0	0	0	0	0	0	0	0	0	0
ENSBTAG00000016940	0	0	0	0	0	0	0	0	0	0	0	0	0	0	0	0	0	0	0	0	0	0	0	0	0	0	0	0	0	0	0	0	0	0	0	0
ENSBTAG00000045773	0	0	0	0	0	0	0	0	0	0	0	0	0	0	0	0	0	0	0	0	0	0	0	0	0	0	0	0	0	0	0	0	0	0	0	0
ENSBTAG00000051571	0	0	0	0	0	0	0	0	0	0	0	0	0	0	0	0	0	0	0	0	0	0	0	0	0	0	0	0	0	0	0	0	0	0	0	0
ENSBTAG00000049708	0	0	0	0	0	0	0	0	0	0	0	0	0	0	0	0	0	0	0	0	0	0	0	0	0	0	0	0	0	0	0	0	0	0	0	0
ENSBTAG00000043320	0	0	0	0	0	0	0	0	0	0	0	0	0	0	0	0	0	0	0	0	0	0	0	0	0	0	0	0	0	0	0	0	0	0	0	0
ENSBTAG00000052973	0	0	0	0	0	0	0	0	0	0	0	0	0	0	0	0	0	0	0	0	0	0	0	0	0	0	0	0	0	1	0	0	0	0	0	0
ENSBTAG00000012552	1339	1351	1641	2128	2852	2453	2163	2276	1678	2308	1674	2379	2711	3065	2736	1727	2277	2744	2659	1306	2818	2799	3019	2521	2654	2991	1978	2689	2420	3548	2897	2524	3259	2831	2964	3039
ENSBTAG00000054960	0	0	0	0	0	0	0	0	0	0	0	0	0	0	0	0	0	0	0	0	0	0	0	0	0	0	0	0	0	0	0	0	0	0	0	0
ENSBTAG00000054192	0	0	0	0	0	0	0	0	0	0	0	0	0	0	0	0	0	0	0	0	0	0	0	0	0	0	0	0	0	0	0	0	0	0	0	0
ENSBTAG00000034045	0	2	2	0	1	0	0	0	0	2	1	3	2	0	0	5	0	0	0	1	0	0	4	0	2	0	2	0	0	0	0	0	0	2	3	2
ENSBTAG00000020750	151	102	57	213	91	104	114	173	167	141	75	210	163	108	130	135	140	59	80	95	80	96	88	134	168	130	107	135	86	144	141	98	139	57	99	80
ENSBTAG00000018311	0	0	0	0	0	0	0	0	0	0	0	0	0	0	0	0	0	0	0	0	0	0	0	0	0	0	0	0	0	0	0	0	0	0	0	0
ENSBTAG00000011056	111	91	72	196	115	229	273	279	92	118	209	489	259	346	346	123	200	297	77	47	350	318	303	124	410	188	149	326	389	532	386	305	429	191	190	436
ENSBTAG00000049027	0	0	0	0	0	0	0	0	0	0	0	0	0	0	0	0	0	0	0	0	0	0	0	0	0	0	0	0	0	0	0	0	0	0	0	0
ENSBTAG00000050778	0	0	0	0	0	0	0	0	0	0	0	0	0	0	0	0	0	0	0	0	0	0	0	0	0	0	0	0	0	0	0	0	0	0	0	0
ENSBTAG00000006818	1398	1327	1013	1191	1400	1536	1155	1209	1009	1213	1745	1320	1699	1321	1337	898	1122	1636	1469	1158	1319	1273	1528	1344	1708	1270	994	1370	1341	1711	1508	1445	1600	1350	948	1456
ENSBTAG00000046565	0	0	0	0	0	0	0	0	0	0	0	0	0	0	0	0	0	0	0	0	0	0	0	0	0	0	0	0	0	0	0	0	0	0	0	0
ENSBTAG00000050724	0	0	0	0	0	0	0	0	0	0	0	0	0	0	0	0	0	0	0	0	0	0	0	0	0	0	0	0	0	0	0	0	0	0	0	0
ENSBTAG00000048623	0	0	0	0	0	0	0	0	0	0	0	0	0	0	0	0	0	0	0	0	0	0	0	0	0	0	0	0	0	0	0	0	0	0	0	0
ENSBTAG00000055194	0	0	0	0	0	0	0	0	0	0	0	0	0	0	0	0	0	0	0	0	0	0	0	0	0	0	0	0	0	0	0	0	0	0	0	0
ENSBTAG00000048505	0	0	0	0	0	0	0	0	0	0	0	0	0	0	0	0	0	0	0	0	0	0	0	0	0	0	0	0	0	0	0	0	0	0	0	0
ENSBTAG00000053064	0	0	0	0	0	0	0	0	0	0	0	0	0	0	0	0	0	0	0	0	0	0	0	0	0	0	0	0	0	0	0	0	0	0	0	3
ENSBTAG00000055100	0	0	0	0	0	0	0	0	0	0	0	0	0	0	0	0	0	0	0	0	0	0	0	0	0	0	0	0	0	0	0	0	0	0	0	0
ENSBTAG00000021713	0	2	0	0	0	0	0	0	2	0	0	0	0	0	0	1	0	0	3	0	0	0	0	0	0	0	2	2	0	2	0	0	0	0	2	0
ENSBTAG00000014138	397	428	383	371	532	571	601	478	398	472	603	692	683	728	646	393	623	768	545	314	645	668	720	563	695	643	450	596	673	879	834	699	908	532	491	606
ENSBTAG00000009657	747	438	746	1194	1032	948	937	1271	750	1151	939	1290	1289	1342	1343	913	1142	1751	1168	736	1518	1494	1664	1569	1591	1731	1176	1568	1591	2049	1922	1557	2028	1644	1216	1651
ENSBTAG00000052670	534	551	468	786	882	875	648	987	606	752	862	921	996	835	838	656	739	914	931	691	964	891	1057	965	897	1163	649	915	909	1314	1058	1051	1047	1033	984	916
ENSBTAG00000005150	19	7	32	38	34	42	19	18	15	60	56	44	80	53	35	21	28	159	165	24	124	82	78	157	71	114	82	103	121	109	122	72	127	79	53	51
ENSBTAG00000005950	0	0	0	0	0	0	0	0	0	0	0	0	0	0	0	0	0	0	0	0	0	0	0	0	0	0	0	0	0	0	0	0	0	0	0	0
ENSBTAG00000006296	2046	2002	2133	2485	2850	3000	3011	3163	2173	2932	3559	3312	3940	3469	3582	2278	3433	4747	3985	2153	4011	3369	3558	3564	4056	3299	2783	3836	4006	4456	4676	3452	4858	3506	2688	3911
ENSBTAG00000049423	0	0	0	0	0	0	0	0	0	0	0	0	0	0	0	0	0	0	0	0	0	0	0	0	0	0	0	0	0	0	0	0	0	0	0	0
ENSBTAG00000050658	1	0	0	0	0	0	0	0	0	3	0	0	0	0	0	2	0	4	2	2	0	0	0	0	0	0	0	3	0	0	0	0	4	7	0	0
ENSBTAG00000054065	2	0	2	0	0	0	4	2	0	7	0	0	4	0	0	5	0	2	5	1	0	0	2	2	0	0	0	0	4	0	2	0	0	5	2	2
ENSBTAG00000050821	0	0	0	0	0	0	0	0	0	0	0	0	0	0	0	0	0	0	0	0	0	0	0	0	0	0	0	0	0	0	0	0	0	0	0	0
ENSBTAG00000009775	0	0	0	0	0	0	0	0	0	0	0	0	0	0	0	0	0	0	0	0	0	0	0	0	0	0	0	0	0	0	0	0	0	0	0	0
ENSBTAG00000006820	0	0	0	0	0	0	0	0	0	0	0	0	0	0	0	0	0	0	0	0	0	0	0	0	0	0	0	0	0	0	0	0	0	0	0	0
ENSBTAG00000020725	0	0	0	0	0	0	0	0	0	0	0	0	0	0	0	0	0	0	0	0	0	0	0	0	0	0	0	0	0	0	0	0	0	0	0	2
ENSBTAG00000013548	0	0	0	0	0	0	0	0	1	0	0	0	0	0	0	2	0	0	4	0	0	0	0	0	0	0	0	0	0	0	0	0	0	0	0	0
ENSBTAG00000048241	0	0	0	0	0	0	0	0	0	0	0	0	0	0	0	0	0	0	0	0	0	0	0	0	0	0	0	0	0	0	0	0	0	0	0	0
ENSBTAG00000029818	0	0	0	0	0	0	0	0	0	0	0	0	0	0	0	0	0	0	0	0	0	0	0	0	0	0	0	0	0	0	0	0	0	0	0	0
ENSBTAG00000029889	0	0	0	0	0	0	0	0	0	0	0	0	0	0	0	0	0	0	0	0	0	0	0	0	0	0	0	0	0	0	0	0	0	0	0	0
ENSBTAG00000012748	0	0	0	0	0	0	0	0	0	0	0	0	0	0	0	0	0	0	0	0	0	0	0	0	0	0	0	0	0	0	0	0	0	0	0	0
ENSBTAG00000006691	0	0	0	0	0	0	0	0	10	0	0	0	0	0	0	0	0	0	0	0	0	0	0	0	0	0	0	0	1	0	2	0	0	0	0	0
ENSBTAG00000029875	0	0	0	0	0	0	0	0	0	0	0	0	0	0	0	0	0	0	0	0	0	0	0	0	0	0	0	0	0	0	0	0	0	0	0	0
ENSBTAG00000030104	0	0	0	0	0	0	0	0	0	0	0	0	0	0	0	0	0	0	0	0	0	0	0	0	0	0	0	0	0	0	0	0	0	0	0	0
ENSBTAG00000030106	0	0	0	0	0	0	0	0	0	0	0	0	0	0	0	0	0	0	0	0	0	0	0	0	0	0	0	0	0	0	0	0	0	0	0	0
ENSBTAG00000048998	0	0	0	0	0	0	0	0	0	0	0	0	0	0	0	0	0	0	0	0	0	0	0	0	0	0	0	0	0	0	0	0	0	0	0	0
ENSBTAG00000013002	0	2	4	4	4	4	3	3	9	2	0	0	0	4	4	0	3	30	3	2	6	0	8	5	6	7	6	3	12	7	4	5	11	2	4	4
ENSBTAG00000050384	0	0	0	0	0	0	0	0	2	0	0	0	0	0	0	0	0	0	0	0	0	0	0	0	0	0	0	0	0	0	0	0	0	0	0	0
ENSBTAG00000007844	817	879	1124	1261	1557	1113	902	1117	955	1495	1421	1024	1497	1297	1318	1271	1148	1633	2222	1184	1548	1358	1467	1525	1698	1511	1062	1407	1425	1689	1676	1356	1778	1442	1047	1645
ENSBTAG00000009231	1049	1259	1066	1277	1814	1584	894	1466	1351	1835	1927	1463	2098	1581	1655	1153	1582	2827	2634	1425	2368	2282	2305	2108	2148	2276	1627	2133	2548	2512	2326	1986	2881	2170	1375	2113
ENSBTAG00000005776	1	4	2	2	19	4	12	2	4	4	6	6	2	3	6	6	10	1	14	6	2	12	34	13	3	19	3	12	9	20	9	10	12	3	16	15
ENSBTAG00000048506	36	54	38	128	106	65	67	54	67	85	54	55	53	46	76	25	50	85	89	104	74	94	75	111	65	82	16	90	59	131	76	84	108	127	154	90
ENSBTAG00000049615	370	221	279	229	306	457	572	336	318	248	397	527	392	478	467	261	368	418	259	161	414	311	408	237	413	272	257	403	328	376	448	319	413	370	291	387
ENSBTAG00000010245	2	1	0	0	0	2	0	2	0	4	0	2	4	1	0	8	0	2	3	0	0	7	4	2	2	0	5	6	2	2	0	8	4	0	0	8
ENSBTAG00000011648	184	243	162	207	232	348	447	258	289	217	325	284	302	269	266	242	227	305	227	222	282	262	304	253	282	275	217	210	313	314	378	234	350	203	158	287
ENSBTAG00000052777	0	0	1	0	0	2	0	0	0	0	0	0	0	0	0	0	0	0	0	0	0	2	0	0	0	0	0	1	0	0	0	0	0	0	0	0
ENSBTAG00000010948	275	192	179	31	184	252	108	76	52	120	241	150	490	248	119	128	159	184	208	99	353	291	402	138	210	189	95	134	168	342	197	257	308	176	135	152
ENSBTAG00000053554	23	24	4	16	19	21	16	14	15	25	21	5	20	18	35	19	19	36	51	25	28	32	29	52	32	40	31	14	32	30	28	10	36	13	11	10
ENSBTAG00000023978	57	87	61	120	144	135	114	107	39	83	105	101	111	77	116	41	99	198	115	144	147	99	110	108	117	78	82	122	109	156	156	128	124	136	93	119
ENSBTAG00000019779	68	46	106	128	159	130	152	200	117	139	121	168	205	159	186	156	200	167	221	98	225	297	206	168	247	211	216	190	257	325	269	199	258	153	118	241
ENSBTAG00000052586	155	145	133	255	241	211	205	268	172	258	252	248	377	293	317	194	268	355	293	181	299	254	314	277	319	260	260	271	352	415	356	313	391	309	184	281
ENSBTAG00000017265	473	566	591	765	1102	738	612	748	679	883	851	692	1010	855	773	665	765	1053	1236	757	898	774	963	867	948	784	681	808	900	1046	1035	659	1080	832	542	786
ENSBTAG00000011144	0	0	0	0	0	0	0	0	0	2	0	0	0	0	0	2	0	0	0	0	0	0	2	0	0	0	2	0	0	0	0	0	0	0	0	0
ENSBTAG00000007817	195	205	170	305	226	264	210	337	199	275	335	356	346	461	343	215	253	438	254	168	424	359	368	286	352	300	229	339	371	443	425	372	429	315	238	360
ENSBTAG00000007813	275	395	304	298	443	360	176	183	303	303	303	248	351	203	214	231	183	240	340	294	167	283	240	361	227	266	189	240	163	252	241	220	277	244	267	230
ENSBTAG00000045697	415	348	409	428	546	496	353	276	483	422	378	393	529	535	339	315	206	354	435	357	292	432	388	390	285	484	242	426	203	573	329	454	437	300	602	406
ENSBTAG00000016977	2756	2022	2270	2621	3031	3029	2072	2718	2680	2792	2760	2604	3502	2729	2831	2239	2627	3889	4247	2700	3074	2892	3216	3128	3599	2943	2137	3041	3297	4113	3417	2742	4446	3518	2075	3290
ENSBTAG00000010726	204	235	203	330	356	348	264	274	179	285	336	321	395	481	397	212	350	438	314	241	395	340	398	341	497	373	258	428	383	605	575	353	462	426	351	502
ENSBTAG00000042692	0	0	0	0	0	0	0	0	0	0	0	0	0	0	0	0	0	0	0	0	0	0	0	0	0	0	0	0	0	1	0	0	0	0	0	0
ENSBTAG00000033167	59	86	88	152	122	122	87	108	67	83	112	123	134	89	141	83	106	145	128	109	116	97	126	146	139	102	82	119	118	181	154	140	136	150	72	133
ENSBTAG00000054473	0	0	0	0	0	2	0	0	0	1	2	0	0	0	0	0	0	0	0	0	0	0	4	0	0	0	0	0	0	0	0	0	0	0	0	4
ENSBTAG00000013046	6222	10344	5530	6536	11009	12700	9166	5684	7044	6435	9617	7396	11975	8758	8720	7379	7932	6963	5906	7056	6115	5190	5556	4424	8223	4447	3376	6282	5600	6361	6586	5774	6427	4532	2929	5465
ENSBTAG00000013045	3219	3633	2899	5690	6400	4547	3645	4467	4187	5564	5114	4649	6178	4688	5030	3772	4362	7316	6394	5088	5052	5252	5812	6435	5135	5386	3695	5631	5185	7527	5769	4763	6371	5432	4669	5354
ENSBTAG00000042370	17	9	6	21	21	13	13	7	9	12	10	11	17	24	13	10	2	9	20	17	7	9	17	19	10	19	6	16	3	18	10	13	5	13	18	12
ENSBTAG00000049272	0	0	0	3	2	0	2	0	3	3	0	0	1	6	1	2	0	1	3	1	1	0	1	1	2	0	0	1	0	2	5	1	4	1	3	2
ENSBTAG00000043347	4	5	6	9	8	6	11	5	1	7	8	8	6	14	12	8	11	7	3	10	8	11	13	10	4	12	5	13	0	12	6	5	7	3	26	13
ENSBTAG00000013044	971	677	421	618	659	1509	1073	638	632	463	767	854	1495	1035	1142	723	833	1198	533	286	960	1107	748	553	1170	831	679	874	809	885	1239	832	938	902	717	1177
ENSBTAG00000023820	0	0	0	0	0	0	0	0	0	0	0	0	0	0	0	0	0	0	0	0	0	0	0	0	0	0	0	0	0	0	0	0	0	0	0	0
ENSBTAG00000051663	24	8	24	39	27	28	46	58	25	15	27	29	40	52	51	30	44	35	17	13	54	44	57	38	53	50	32	49	42	96	36	53	67	35	56	80
ENSBTAG00000020185	64	25	88	174	106	63	75	142	65	81	90	136	131	150	157	97	107	123	59	42	145	156	127	121	155	131	105	138	159	210	187	174	183	148	136	152
ENSBTAG00000047917	0	0	0	0	0	0	0	0	0	0	0	0	0	0	4	0	0	0	0	0	0	0	0	0	0	1	4	0	0	0	0	0	0	0	0	0
ENSBTAG00000050830	0	0	0	0	2	0	0	2	0	0	0	0	0	0	0	0	0	0	2	2	2	2	4	0	0	0	0	4	0	0	0	2	2	0	0	2
ENSBTAG00000014095	896	990	958	1503	1907	1258	880	1250	945	1270	1581	1352	1777	1160	1202	1052	1165	1534	2229	1621	1707	1323	1472	1560	1533	1367	977	1451	1378	1682	1514	1366	1716	1396	890	1461
ENSBTAG00000005250	10	93	33	105	113	95	63	61	337	47	68	36	53	71	71	91	116	29	99	101	6	21	20	4	9	9	11	16	8	19	34	5	42	19	57	10
ENSBTAG00000000520	0	0	0	0	4	0	0	0	2	0	2	0	0	1	0	0	0	0	0	0	0	0	0	0	0	0	0	0	0	0	0	0	0	0	0	0
ENSBTAG00000011350	606	580	483	723	931	655	493	519	566	678	724	647	812	518	682	518	487	748	1053	669	786	751	782	840	799	769	579	676	703	891	790	714	940	769	561	760
ENSBTAG00000008319	0	0	0	0	0	0	0	0	0	0	0	0	0	0	0	0	0	0	0	0	0	0	0	0	0	1	0	0	0	0	0	0	0	0	0	0
ENSBTAG00000017430	0	0	0	0	1	0	0	0	2	0	2	0	0	0	2	2	0	0	0	0	0	0	0	5	2	2	2	2	0	0	0	4	3	2	2	0
ENSBTAG00000043002	0	0	0	0	0	0	0	0	0	0	0	0	0	0	0	0	0	0	0	0	0	0	0	0	0	0	0	0	0	0	0	0	0	0	0	0
ENSBTAG00000009959	185	312	108	245	183	253	190	139	137	131	256	220	286	193	230	143	151	268	170	93	162	271	235	205	274	284	157	218	168	285	243	254	299	215	178	216
ENSBTAG00000020547	5639	4649	4664	5316	7482	4282	3096	5115	4841	6766	6829	4804	7146	5103	5332	4476	4322	6040	6345	6809	5083	4316	6298	5073	5452	4769	3798	4443	5159	7051	5394	4910	5794	5510	3501	5548
ENSBTAG00000042885	0	0	0	1	0	0	0	0	0	0	0	0	0	0	0	0	0	0	0	0	0	0	0	0	0	0	0	0	0	0	0	0	0	2	0	0
ENSBTAG00000020551	1810	1704	1431	1975	1728	2342	2207	1561	1368	1456	2134	1496	2041	1598	1700	1119	1241	3222	1692	1574	1741	1906	2285	2559	1628	1997	1759	1856	1809	2903	2292	2089	2503	2299	1815	2208
ENSBTAG00000010146	84	180	63	252	129	301	232	124	547	146	181	105	153	212	325	145	219	127	38	204	72	73	18	36	37	54	31	116	69	171	48	132	117	67	57	48
ENSBTAG00000001058	26	115	89	195	77	56	62	37	83	76	44	83	52	48	105	70	38	28	31	56	13	20	27	32	12	31	17	41	23	29	16	22	38	37	29	17
ENSBTAG00000001059	1812	2467	2247	3392	3887	2614	1978	2503	1972	2873	2795	2333	3225	2132	2650	2196	2084	4016	4126	3233	3340	3323	3431	4151	3148	3635	2755	3230	3289	4398	3536	3308	4312	3614	2722	3491
ENSBTAG00000021421	7478	9194	8985	12772	17776	10160	7527	10966	10602	12594	11170	10306	16051	8919	10890	12683	10697	16727	18432	16059	15180	13359	13552	16567	13103	13447	11132	11917	15425	18912	17115	10879	16701	11715	7574	12578
ENSBTAG00000043634	3	2	1	10	4	12	15	2	3	10	3	4	9	5	5	12	5	5	4	5	9	7	10	3	0	3	8	9	7	9	6	7	6	9	12	6
ENSBTAG00000021422	0	0	1	16	9	3	4	1	5	2	0	2	4	6	4	12	4	2	12	2	1	4	9	5	4	5	1	6	0	7	1	7	1	10	1	2
ENSBTAG00000048637	0	4	2	2	2	0	0	8	0	12	0	4	2	6	7	4	3	2	0	4	2	8	2	3	2	4	1	2	2	2	0	0	0	0	2	2
ENSBTAG00000038379	278	178	119	274	876	233	304	321	260	330	282	263	307	227	250	265	271	364	515	331	382	310	318	426	339	360	271	290	307	445	410	353	395	260	190	322
ENSBTAG00000013462	3063	1447	756	3374	3570	3215	2004	3065	1685	4848	1126	2226	2239	3482	2237	2348	1915	1939	2453	3228	3647	2696	4052	5261	2051	5015	2110	2029	1708	3604	3192	4103	3098	2000	4502	4060
ENSBTAG00000047138	8	12	2	31	2	1	2	0	4	7	2	4	0	9	4	5	2	3	4	4	1	3	1	14	0	2	1	3	2	9	4	5	1	2	9	17
ENSBTAG00000047531	15329	16752	16123	19877	21012	20151	15498	19417	15071	17733	20504	21953	21990	15994	17965	12896	13958	23225	22656	19416	20493	20299	20811	21319	18468	19566	16370	20029	18487	25692	21795	20587	26543	23157	20590	20607
ENSBTAG00000047702	1220	1551	1207	1903	2490	1522	1193	1387	1290	1905	1770	1284	2051	1256	1453	1350	1355	2543	2371	2030	1877	1919	2028	2490	1801	1839	1443	1621	1982	2675	2126	1752	2315	2005	1302	1972
ENSBTAG00000047827	1888	3722	1937	3079	3562	3386	2290	2448	2476	2568	3493	2334	3466	2393	2553	2163	2067	2244	2855	3316	2112	2631	2450	2667	2154	2441	1894	1994	2131	3270	2592	2297	2836	1831	1936	2354
ENSBTAG00000011904	5174	3842	4009	9908	6391	6238	5276	7363	4424	6895	6391	6804	8634	7753	7666	5897	6327	9755	4815	4974	8967	8624	9070	7158	10583	9758	5781	9365	8008	14986	9973	10467	10714	10491	10209	11488
ENSBTAG00000045033	0	0	0	0	1	0	0	0	0	2	0	1	0	0	0	0	0	0	0	0	0	0	0	0	0	0	0	1	0	0	0	0	1	2	1	0
ENSBTAG00000008278	203	355	222	338	324	345	238	315	377	293	403	302	323	262	294	280	302	360	401	414	270	296	288	294	238	346	258	278	215	415	311	275	345	284	333	301
ENSBTAG00000016085	5553	9149	6397	10357	11105	9412	7571	6997	9611	8402	10341	7214	9657	7091	8552	6951	5892	9198	7925	10308	6917	7633	8289	7437	6241	7372	5273	7186	6469	12181	7980	7293	9455	7965	7293	8418
ENSBTAG00000047855	2629	2424	1957	3801	3524	3246	3034	2874	2540	2534	3071	3273	3504	2804	3382	2345	2614	3718	3088	2715	3113	3500	3065	3480	3091	3717	2431	3153	2990	4618	3986	3615	4094	3417	3317	3286
ENSBTAG00000052492	85	68	64	137	138	61	46	58	61	75	62	56	163	64	84	69	60	147	186	113	135	149	122	175	158	138	92	148	118	173	154	179	144	197	123	164
ENSBTAG00000020299	0	0	0	0	0	0	0	0	0	0	0	0	0	0	0	0	0	0	0	0	0	0	0	0	0	0	0	0	0	0	0	0	0	0	0	0
ENSBTAG00000020300	0	0	0	0	0	0	2	0	0	0	0	2	0	0	0	0	0	0	0	0	0	0	0	0	0	0	0	0	0	0	0	0	0	0	0	0
ENSBTAG00000020127	0	2	0	0	1	0	1	2	2	0	2	2	3	0	2	0	0	1	6	0	1	10	4	0	4	0	0	0	0	2	1	0	1	0	2	0
ENSBTAG00000051850	8	20	16	17	11	22	21	12	9	14	20	14	19	8	22	8	12	16	4	13	8	6	4	8	13	11	9	12	15	5	15	4	9	4	5	11
ENSBTAG00000011190	71654	81040	52527	69267	69725	71930	46237	57122	53047	49531	86831	61467	80204	53901	71920	39663	38386	92110	62522	67905	64094	78897	75711	68882	77079	76616	50379	72008	66423	99893	73324	88602	86447	92042	70479	87349
ENSBTAG00000022314	2318	2856	1846	2575	3032	3023	2323	2334	2070	2356	3636	2826	3386	2184	2791	1737	1901	4478	3841	2741	2969	3441	3328	3486	3217	3119	2487	2948	3018	4374	3646	3297	3939	3285	2296	3579
ENSBTAG00000052040	186	431	324	278	386	301	226	219	407	212	379	301	288	187	283	212	154	271	218	276	180	159	193	233	139	149	170	208	140	166	181	128	258	185	118	161
ENSBTAG00000007454	61962	69774	70383	107290	127388	85315	75330	86915	81499	88831	95753	83362	112699	78399	97495	83932	88145	127731	123637	123820	108255	105158	99032	125339	94313	106968	80483	94875	112327	125571	125794	88932	127268	85961	58976	98526
ENSBTAG00000042493	102	133	73	105	149	128	93	70	112	118	147	119	158	122	92	87	78	92	85	96	68	68	98	99	82	96	55	76	71	139	100	105	102	66	82	71
ENSBTAG00000007455	6368	7456	5286	4199	5922	8295	7007	5591	6044	4691	8592	6871	5938	6774	5843	3299	5816	5724	3360	4665	4183	4100	4353	2918	4497	2865	2482	4353	4512	5553	4757	4496	4782	4659	2820	4084
ENSBTAG00000007456	728	1178	897	1198	1546	899	752	870	1057	1154	1029	865	1186	819	1007	716	662	1169	1109	1316	704	905	930	1119	725	947	674	1040	575	1225	929	841	1082	1093	1133	978
ENSBTAG00000051720	1211	778	601	517	807	1168	758	453	1003	680	555	737	635	499	679	553	518	342	406	425	302	426	278	528	349	400	327	420	199	381	356	521	361	458	426	403
ENSBTAG00000054681	0	0	0	0	0	0	0	0	0	0	0	0	0	0	0	0	0	0	0	0	0	0	0	0	0	0	0	0	0	0	0	0	0	0	0	0
ENSBTAG00000012117	12856	13198	9717	8229	9942	16805	16470	10008	13780	8770	14359	13808	13860	10465	12666	8226	10410	8592	7472	8184	7708	7696	8088	7274	9403	7000	6468	7412	7147	9385	9714	8489	9125	7071	5026	8106
ENSBTAG00000012125	38934	28194	20954	20262	24590	27962	22044	18584	34422	21871	29407	26933	31014	22078	23846	15931	17526	15319	13982	18060	12950	14953	14788	15268	14260	15258	11378	15531	10875	18612	14123	14750	15417	13917	14893	14673
ENSBTAG00000033032	5139	5654	4710	5788	6191	5255	3826	5221	5796	5972	6789	5296	6643	4261	5376	3702	3805	5459	5482	5415	3838	4916	4855	4729	4325	5207	3007	4257	3813	6722	4584	4904	5313	5614	4878	5230
ENSBTAG00000008552	2059	2008	1911	4972	5112	2694	2326	3247	2946	4512	2415	3142	3323	3309	2759	2295	2449	3098	2822	3592	3036	5252	4409	5039	2636	5851	2761	3466	2249	6502	3147	5021	5177	4330	6708	4583
ENSBTAG00000054868	396	385	435	592	797	402	334	529	405	546	547	501	658	407	538	354	542	873	995	529	603	610	556	664	538	604	498	565	658	820	700	605	750	717	408	637
ENSBTAG00000014331	426	465	464	626	874	525	363	549	431	637	705	523	760	461	499	460	521	876	1046	718	735	712	726	963	663	735	499	742	707	1066	739	660	896	731	626	717
ENSBTAG00000014333	794	798	566	1250	1140	913	771	1000	713	1043	1260	1209	1187	953	1060	764	835	1568	1107	1058	1160	1142	1289	1360	1064	1243	925	1067	1335	1616	1489	1234	1627	1219	884	1277
ENSBTAG00000012747	667	879	740	947	987	808	595	493	730	700	784	653	980	655	664	564	495	783	825	810	563	737	692	718	544	854	512	640	508	1011	697	824	851	782	748	748
ENSBTAG00000019512	18350	16611	10898	13812	14349	23140	16843	13343	16474	12750	19684	15949	19384	14857	15849	9173	12034	16236	12101	14962	12908	11061	13568	12013	12717	10409	10821	13163	12896	14681	15760	11058	14314	11835	8022	12884
ENSBTAG00000053534	76	78	49	67	30	107	62	40	58	40	39	91	86	57	72	49	39	38	22	24	26	31	44	39	28	36	18	60	22	46	28	57	57	36	89	43
ENSBTAG00000006268	2808	2407	1861	2528	2669	2751	2263	2159	2142	2280	2638	2610	3269	2537	2354	1578	2148	2822	2682	1943	2571	2393	2504	2564	2591	2163	1709	2515	2470	2915	2476	2315	2771	2821	1815	2659
ENSBTAG00000001900	28	46	11	36	60	38	35	17	15	50	47	36	30	20	41	16	44	70	12	22	26	43	17	69	105	25	14	68	55	30	52	22	32	59	49	41
ENSBTAG00000048914	0	0	0	0	0	0	0	0	0	0	0	0	0	0	0	0	0	0	0	0	0	0	0	0	0	0	0	0	0	0	0	0	0	0	1	0
ENSBTAG00000055292	0	0	0	0	0	0	0	0	0	0	0	0	0	0	0	0	0	0	0	0	0	0	0	0	0	0	0	0	0	0	0	0	0	0	0	1
ENSBTAG00000053848	0	0	0	0	2	0	0	0	0	0	0	0	0	0	0	0	0	0	0	0	0	0	0	0	0	0	0	0	0	0	0	0	0	0	0	0
ENSBTAG00000043130	0	0	0	1	0	0	0	0	0	3	0	0	0	0	0	0	0	0	0	0	0	0	0	0	0	0	0	0	0	0	0	0	0	0	0	0
ENSBTAG00000048534	0	0	0	1	0	0	0	0	0	0	0	0	0	0	0	0	0	0	0	0	0	0	0	0	0	0	0	0	0	0	0	0	0	0	0	0
ENSBTAG00000052652	0	1	0	0	0	0	0	0	0	0	0	0	0	0	0	0	0	0	0	1	0	0	0	0	0	0	1	0	0	0	0	0	0	0	0	0
ENSBTAG00000049584	0	0	0	0	0	0	0	0	0	0	0	0	0	0	0	0	0	0	0	0	0	0	0	0	0	0	0	0	0	0	0	0	0	0	0	0
ENSBTAG00000054052	0	0	0	0	0	0	0	0	0	0	0	0	0	0	0	0	0	0	0	0	0	0	0	0	0	0	0	0	0	0	0	0	0	0	0	0
ENSBTAG00000048281	0	0	0	0	0	0	0	0	0	0	0	0	0	0	0	0	0	0	0	0	0	0	0	0	0	0	0	0	0	0	0	0	0	0	0	0
ENSBTAG00000049678	0	0	0	0	0	0	0	0	0	0	0	0	0	0	0	0	0	0	0	0	0	0	0	0	0	0	0	0	0	0	0	0	0	0	0	0
ENSBTAG00000036343	0	0	0	0	0	0	0	0	0	0	0	0	0	0	0	0	0	2	0	0	0	0	0	0	0	0	0	0	0	0	0	0	0	0	0	0
ENSBTAG00000049844	0	0	0	0	0	0	0	0	0	0	0	0	0	0	0	0	0	0	0	0	0	0	0	0	0	0	0	0	0	0	0	0	0	0	0	0
ENSBTAG00000033445	0	0	0	0	0	0	0	0	0	0	0	0	0	0	0	0	0	0	0	0	0	0	0	0	0	0	0	0	0	0	0	0	0	0	0	0
ENSBTAG00000049694	0	0	0	0	0	0	0	0	0	0	0	0	0	0	0	0	0	0	0	0	0	0	0	0	0	0	0	0	0	0	0	0	0	0	0	0
ENSBTAG00000051023	92	100	79	117	100	162	146	172	112	93	167	199	206	181	162	83	154	209	139	61	216	175	201	141	244	140	139	173	223	239	231	144	248	117	108	163
ENSBTAG00000019942	0	0	0	0	0	0	0	0	0	0	0	0	0	0	0	0	0	0	0	0	0	0	0	0	0	0	0	0	0	0	0	0	0	0	0	0
ENSBTAG00000033749	0	0	0	0	0	0	0	2	0	0	4	0	0	0	4	0	0	0	0	0	0	0	0	0	0	0	0	0	2	0	0	0	0	0	0	0
ENSBTAG00000051994	0	0	0	0	0	0	0	0	0	0	0	0	0	0	0	0	0	0	0	0	0	0	0	0	0	0	0	0	0	0	0	0	0	0	0	0
ENSBTAG00000001911	0	0	0	0	0	0	0	0	0	0	0	0	0	0	0	0	0	0	0	0	0	0	0	0	0	0	0	0	0	0	0	0	0	0	0	0
ENSBTAG00000046895	0	0	0	0	0	0	0	0	0	0	0	0	0	0	0	0	0	0	0	0	0	0	0	0	0	0	0	0	0	0	0	0	0	0	0	0
ENSBTAG00000011277	0	0	0	1	2	2	2	0	0	0	0	2	0	1	0	0	1	2	0	1	0	0	4	9	1	4	0	0	0	1	4	2	0	0	2	1
ENSBTAG00000046059	0	0	0	0	0	0	0	0	0	0	0	0	0	0	0	0	0	0	0	0	0	0	0	0	0	0	0	0	0	0	0	0	0	0	0	0
ENSBTAG00000043883	0	0	0	0	0	0	0	0	0	0	0	0	0	0	0	0	0	0	0	0	0	0	0	0	0	0	0	0	0	0	0	0	0	0	0	0
ENSBTAG00000053314	0	0	0	0	0	0	0	0	0	0	0	0	0	0	0	0	0	0	0	0	0	0	0	0	0	0	0	0	0	0	0	0	0	0	0	0
ENSBTAG00000038813	0	0	0	0	0	0	0	0	0	0	0	0	0	0	0	0	0	0	0	0	0	0	0	0	0	0	0	0	0	0	0	0	0	0	0	0
ENSBTAG00000053993	0	0	0	0	0	0	0	0	0	0	0	0	0	0	0	0	0	0	0	0	0	0	0	0	0	0	0	0	0	0	0	0	0	0	0	0
ENSBTAG00000048495	0	0	0	0	0	0	0	0	0	0	0	0	0	0	0	0	0	0	0	0	0	0	0	0	0	0	0	0	0	0	0	0	0	0	0	0
ENSBTAG00000038815	61	40	31	66	42	93	106	46	41	38	45	120	80	107	92	53	82	79	14	22	53	80	67	37	88	58	40	51	59	103	82	62	86	65	49	97
ENSBTAG00000042743	0	0	0	0	0	0	0	0	0	0	0	0	0	0	0	0	0	0	0	0	0	0	0	0	0	0	0	0	0	0	0	0	0	0	0	0
ENSBTAG00000050709	273	234	224	283	323	467	538	351	259	208	304	585	438	533	478	229	415	337	183	128	319	290	415	228	481	316	255	360	434	474	530	385	475	274	359	424
ENSBTAG00000005395	85	42	53	72	430	48	84	64	47	100	112	83	108	59	65	64	81	160	122	78	100	63	89	153	59	112	69	77	65	110	117	69	104	53	66	77
ENSBTAG00000048028	0	0	0	0	0	0	0	0	0	2	2	0	2	0	0	2	0	0	0	0	0	0	0	1	0	0	0	0	0	2	0	0	0	0	4	0
ENSBTAG00000016019	0	0	0	0	0	0	0	0	0	0	0	0	0	0	0	0	0	0	0	0	0	0	0	0	0	0	0	0	0	0	0	0	0	0	0	0
ENSBTAG00000032923	0	0	0	0	0	0	0	0	0	0	0	0	0	0	0	0	0	0	0	0	0	0	0	0	0	0	0	0	0	0	0	0	0	0	0	0
ENSBTAG00000014169	4	6	0	4	4	12	2	2	2	2	2	10	0	2	6	0	4	5	0	2	0	4	0	0	2	3	0	2	4	5	4	0	0	6	0	4
ENSBTAG00000021059	0	0	0	0	0	0	0	0	0	2	2	0	0	0	0	0	0	0	0	0	0	0	0	0	0	0	0	0	0	0	0	0	0	0	0	0
ENSBTAG00000045550	257	160	170	272	457	227	124	211	240	271	226	189	338	240	189	163	209	234	293	218	233	263	239	244	300	318	181	216	234	334	362	231	321	219	217	239
ENSBTAG00000037686	0	0	0	0	4	0	0	0	0	0	0	0	0	0	0	0	0	0	0	0	0	0	0	0	0	0	0	0	0	0	0	0	0	0	1	0
ENSBTAG00000040255	0	0	0	0	0	0	0	0	0	0	0	0	0	0	0	0	0	0	0	0	0	0	0	0	0	0	0	0	0	0	0	0	0	0	0	0
ENSBTAG00000032875	0	0	0	2	0	2	0	0	0	5	0	6	0	1	0	2	2	0	0	1	0	0	1	2	0	0	0	0	0	2	0	2	2	0	0	2
ENSBTAG00000022502	0	0	0	0	0	0	0	0	0	0	0	0	2	0	0	0	0	0	0	0	0	0	0	0	0	0	0	0	0	0	0	0	0	0	0	0
ENSBTAG00000048265	0	0	0	2	7	0	0	2	1	0	3	1	2	2	2	0	0	0	1	4	3	0	2	4	2	4	0	0	2	3	0	2	1	5	3	1
ENSBTAG00000046608	40	14	20	61	58	52	56	70	29	45	67	59	20	55	29	29	63	63	46	23	43	78	42	55	55	43	52	82	51	69	113	76	93	85	72	59
ENSBTAG00000050607	5	2	0	3	7	1	3	3	0	1	1	8	7	8	5	3	11	4	8	2	6	6	0	4	10	9	16	5	10	9	18	3	22	8	11	8
ENSBTAG00000032852	180	134	143	203	290	165	159	187	100	210	156	259	227	157	165	168	183	301	331	149	294	241	297	257	242	325	228	220	266	382	328	264	324	272	310	281
ENSBTAG00000047213	116	75	102	231	223	201	183	244	90	190	120	211	223	212	213	166	224	399	307	118	332	449	340	389	310	447	294	325	290	716	475	488	435	433	441	473
ENSBTAG00000010114	928	802	1024	1144	1483	1172	1055	974	864	1150	1076	1087	1373	1128	1153	851	966	1361	1481	777	1329	1311	1217	1274	1267	1565	983	1231	1062	1512	1476	1344	1535	1291	1107	1427
ENSBTAG00000020522	0	0	0	0	0	0	0	0	0	0	0	0	0	0	0	0	0	0	0	0	0	0	0	0	0	0	0	0	0	0	0	0	0	0	0	0
ENSBTAG00000027978	0	0	0	0	0	0	0	0	0	0	0	0	0	0	0	0	0	0	0	0	0	0	0	0	0	0	0	0	0	0	0	0	0	0	0	0
ENSBTAG00000045481	0	0	0	0	0	0	0	0	0	0	0	0	0	0	0	0	0	0	0	0	0	0	0	0	0	0	0	0	0	0	0	0	0	0	0	0
ENSBTAG00000037637	0	0	0	0	0	0	0	0	0	0	0	0	0	0	0	0	0	0	0	0	0	0	0	0	0	0	0	0	0	0	0	0	0	0	0	0
ENSBTAG00000014670	7	0	8	5	18	17	6	12	2	9	6	8	4	18	13	2	7	39	42	4	5	12	9	4	6	25	9	25	7	15	21	12	26	10	10	4
ENSBTAG00000003601	12	4	10	33	14	9	10	23	16	26	7	14	9	26	19	1	8	2	11	8	12	19	6	16	6	12	6	5	4	15	8	2	17	2	22	18
ENSBTAG00000005319	0	0	0	0	0	0	0	0	0	0	0	0	0	0	0	0	0	0	0	0	0	0	0	0	0	0	0	0	0	0	0	0	0	0	0	0
ENSBTAG00000019417	977	836	941	950	1685	885	1001	1130	1190	1139	977	1225	1079	1077	956	847	1096	889	930	837	1089	1032	801	984	945	1171	891	1023	864	1219	1014	1114	1501	1019	957	928
ENSBTAG00000050056	72	79	87	83	99	99	112	59	74	74	158	79	102	73	82	51	51	69	71	63	61	91	77	71	85	76	72	66	53	96	85	93	103	53	77	52
ENSBTAG00000037996	3253	1985	2046	1820	2643	2780	3623	1996	2416	1961	2697	3279	3461	3250	2209	2287	2208	2908	2070	1376	2073	2614	2174	1781	2495	2181	1714	2254	2080	2788	2430	2210	2938	2079	1654	2131
ENSBTAG00000026139	4	0	0	0	0	0	0	0	0	0	0	0	2	0	0	3	0	3	2	0	0	0	4	0	0	2	0	0	0	0	2	0	2	0	2	0
ENSBTAG00000038204	0	0	0	1	0	0	0	0	1	0	0	0	0	0	0	0	1	0	0	0	0	0	0	0	0	0	0	0	0	0	2	0	2	0	0	0
ENSBTAG00000052983	70	8	61	128	88	66	90	148	60	96	67	163	109	119	84	64	114	64	113	93	143	119	99	122	92	150	90	144	128	166	164	141	165	134	154	142
ENSBTAG00000050068	3	0	0	12	4	4	3	1	7	2	0	3	1	2	5	4	11	2	0	1	10	6	12	12	2	7	1	5	1	3	1	2	3	1	5	2
ENSBTAG00000007499	5370	3724	3604	3471	4513	5582	5280	4213	4678	4218	4810	5172	5547	5119	4833	3312	4895	5644	5350	3060	4538	4637	4699	4621	5030	4648	4014	4525	4669	5751	5289	4563	5887	4376	3281	4830
ENSBTAG00000019256	518	377	379	563	484	756	760	752	481	416	601	841	769	1078	846	505	866	984	444	333	834	818	884	499	978	704	664	764	802	1161	1113	800	1070	691	513	911
ENSBTAG00000019253	4106	4707	6155	7262	8937	6765	5142	6137	5404	6295	6380	5370	8255	5630	5792	5968	5651	9223	11521	7235	7841	8160	7082	9443	8236	8450	5928	7136	7987	10081	8783	7494	9844	7859	5191	7642
ENSBTAG00000019250	4770	6369	4353	6164	7100	8366	6209	4570	6199	6531	7416	6531	8724	7157	6536	5049	6284	10852	6391	5607	6891	7134	7665	9199	8045	7271	7191	7151	7934	10003	9098	6969	8581	7808	4771	6670
ENSBTAG00000050517	10	20	6	8	6	20	6	4	14	11	5	20	7	6	6	2	0	10	17	3	4	14	24	8	11	12	9	23	6	16	7	10	10	5	14	10
ENSBTAG00000022292	344	268	482	432	679	336	345	384	408	455	507	408	533	411	491	321	446	597	643	533	600	452	474	548	475	378	333	471	484	589	566	449	616	640	283	598
ENSBTAG00000001979	2	2	0	1	2	0	2	1	0	0	0	2	0	2	0	0	2	6	0	0	4	4	1	2	6	2	0	0	0	6	2	4	1	0	1	0
ENSBTAG00000001975	1	3	2	1	6	3	7	3	4	6	1	4	3	0	4	4	5	4	2	1	0	12	7	6	2	0	6	4	0	11	4	12	4	3	5	4
ENSBTAG00000021254	860	931	852	1178	1444	1386	1220	1255	941	1374	1230	1566	1741	1641	1552	1023	1385	1832	1566	772	1647	1721	1806	1691	1639	1861	1302	1525	1585	2237	1993	1761	2227	1648	1446	1806
ENSBTAG00000021252	4	4	6	3	11	0	2	9	9	3	8	2	15	12	14	8	8	7	11	8	9	8	8	8	27	10	4	3	6	8	7	8	11	4	10	23
ENSBTAG00000053172	9	11	2	15	6	9	21	12	0	8	8	6	10	10	12	3	10	0	2	8	12	10	7	5	6	12	3	6	15	25	13	9	10	6	4	11
ENSBTAG00000020390	5	9	2	8	5	4	0	3	5	7	4	4	9	2	4	7	2	2	0	5	5	3	8	5	4	13	5	3	2	1	3	3	5	9	9	4
ENSBTAG00000005378	82	142	83	278	274	117	136	141	140	333	185	273	216	178	232	162	266	317	206	213	201	222	228	359	326	301	185	214	204	357	280	268	320	346	240	258
ENSBTAG00000016761	11	20	13	47	40	37	29	26	17	26	20	32	46	36	29	14	15	35	20	25	13	47	48	48	32	35	29	15	20	45	37	29	67	24	48	15
ENSBTAG00000003547	1321	1053	1235	1566	2060	1615	1337	1608	1212	1692	1508	1553	2197	1840	1723	1261	1630	2188	1917	1262	1824	1691	1918	1873	2042	1683	1355	1881	2008	2106	2014	1770	2356	1990	1322	2108
ENSBTAG00000005724	166	186	170	289	246	402	290	319	278	245	246	303	334	370	312	253	280	363	318	191	352	302	348	384	398	360	292	402	273	469	315	408	396	496	455	324
ENSBTAG00000006026	42	25	5	47	80	47	18	48	22	112	69	64	55	34	33	53	37	84	144	35	99	49	69	77	54	50	40	80	63	100	83	31	83	62	20	49
ENSBTAG00000048143	0	2	0	0	0	2	0	2	0	0	0	0	0	2	0	0	0	0	0	0	0	0	0	0	0	0	0	0	0	0	0	0	4	0	0	0
ENSBTAG00000046707	0	0	0	0	0	0	0	0	0	0	0	0	0	0	0	0	0	0	0	0	0	0	0	0	0	0	0	0	0	0	0	0	0	0	0	0
ENSBTAG00000036028	82	63	38	57	187	100	77	179	118	111	108	157	89	53	74	95	82	97	235	101	137	164	99	240	120	177	118	153	165	170	111	136	172	175	86	90
ENSBTAG00000046972	0	0	0	0	0	0	0	0	0	0	0	0	0	0	0	0	0	0	0	0	0	0	0	0	0	0	0	0	0	0	0	0	0	0	0	0
ENSBTAG00000049653	0	0	0	0	0	0	0	0	0	0	0	0	0	0	0	0	0	0	0	0	0	0	0	0	0	0	0	0	0	0	0	0	0	0	0	0
ENSBTAG00000027843	104	78	102	103	181	158	110	128	103	132	149	83	129	116	120	103	113	202	213	106	162	186	170	170	149	169	152	135	165	206	178	180	197	143	113	213
ENSBTAG00000051378	0	0	0	0	0	0	0	0	0	2	0	0	0	0	0	0	0	2	2	0	1	2	1	2	0	0	0	0	0	0	0	0	0	0	0	0
ENSBTAG00000050869	9	4	7	7	10	3	12	17	7	5	10	9	20	7	3	6	6	3	4	14	19	7	10	11	2	8	5	3	12	6	21	15	22	8	5	6
ENSBTAG00000014223	16	1	7	4	27	8	5	6	8	10	13	6	16	7	7	12	9	11	8	4	1	7	6	7	5	18	9	6	5	10	9	6	12	6	3	3
ENSBTAG00000032450	2	4	1	0	6	0	0	1	3	1	4	2	1	0	3	0	0	2	3	6	2	1	2	1	2	5	6	0	4	1	2	3	6	0	0	1
ENSBTAG00000022204	1264	1231	946	1151	1295	1680	1057	1256	1007	1197	1489	1387	1492	1249	1302	924	1328	1569	2061	1227	1487	1497	1557	1575	1806	1450	1247	1496	1748	1905	1786	1594	1694	1574	1020	1405
ENSBTAG00000049730	333	140	78	135	302	195	135	118	85	179	111	140	198	314	125	149	251	182	190	127	163	209	209	150	214	178	124	246	148	214	217	252	171	232	196	185
ENSBTAG00000001311	4030	3565	3514	3789	6275	3792	2700	3120	3970	4675	3816	3591	5615	4217	3918	4396	3828	5287	5221	3406	4206	3936	4425	4207	4955	4011	3553	4361	4300	5381	4797	3214	4946	3334	2421	4046
ENSBTAG00000003320	0	0	0	0	0	0	0	0	0	0	0	0	0	0	0	0	0	0	0	0	0	0	0	0	0	0	0	0	0	0	0	0	0	0	0	0
ENSBTAG00000006977	0	0	0	0	0	0	0	0	0	0	0	0	0	0	0	0	0	0	1	0	0	0	0	0	0	0	0	0	0	0	0	0	0	0	0	0
ENSBTAG00000019820	0	0	0	0	0	0	1	0	0	0	0	1	2	0	0	0	2	0	0	0	6	0	0	0	0	0	3	2	0	0	6	0	0	0	0	0
ENSBTAG00000047211	0	0	0	0	0	0	0	0	0	0	0	0	0	0	0	0	0	0	0	0	0	0	0	0	0	0	0	0	0	0	0	0	0	0	0	0
ENSBTAG00000052155	36	11	20	49	54	47	20	42	11	52	43	54	24	59	34	21	50	71	174	24	137	47	89	180	101	153	44	89	47	140	104	59	139	45	51	64
ENSBTAG00000053141	0	0	0	0	0	0	0	0	0	0	0	0	0	0	0	0	0	0	0	0	0	0	0	0	0	0	0	0	0	0	0	0	0	0	0	0
ENSBTAG00000014287	0	0	0	0	0	0	0	0	0	0	0	0	0	0	0	0	0	0	0	0	0	0	0	0	0	0	0	0	0	0	0	0	0	0	0	0
ENSBTAG00000046436	0	0	0	0	0	0	0	0	0	0	0	0	0	0	0	0	0	0	0	0	0	0	0	0	0	0	0	0	0	0	0	0	0	0	0	0
ENSBTAG00000054469	421	217	424	631	520	505	407	768	325	603	378	550	551	583	633	505	650	673	554	332	792	746	850	688	766	980	613	678	699	1137	979	1032	1152	895	837	975
ENSBTAG00000052647	68	41	83	102	122	111	99	209	61	136	107	107	94	111	119	90	149	153	154	110	163	152	164	214	142	162	138	185	193	243	230	204	246	221	159	207
ENSBTAG00000004008	88	33	42	181	90	99	205	213	77	65	105	273	130	227	159	73	203	253	50	35	185	203	199	113	193	168	182	211	217	335	306	181	305	196	157	272
ENSBTAG00000005953	0	0	0	0	0	0	0	0	0	0	0	0	0	0	0	0	1	0	0	0	0	0	0	0	0	0	0	0	0	0	0	0	0	0	0	0
ENSBTAG00000053380	1	0	0	3	4	0	1	1	0	0	0	1	5	0	0	0	2	3	2	0	2	0	3	5	4	0	0	1	2	1	3	4	1	2	0	0
ENSBTAG00000009457	0	0	0	0	0	0	0	0	0	0	0	0	0	0	0	0	0	0	0	0	0	0	0	0	0	0	0	0	0	0	0	0	0	0	0	0
ENSBTAG00000045756	4	2	0	3	9	2	3	1	2	3	7	3	3	7	3	2	0	5	0	4	8	1	0	3	0	1	3	0	0	3	2	3	1	0	0	7
ENSBTAG00000044025	0	0	0	0	0	0	0	0	0	0	0	0	0	0	0	0	0	0	0	0	0	0	0	0	0	0	0	0	0	0	0	0	0	0	0	0
ENSBTAG00000004836	0	0	0	0	0	0	0	0	0	0	0	0	0	0	0	0	0	0	0	0	0	0	0	0	0	0	0	0	0	0	0	0	0	0	0	0
ENSBTAG00000047655	0	0	0	0	0	0	0	0	0	0	0	0	0	0	0	0	0	0	0	0	0	0	0	0	0	0	0	0	0	0	0	0	0	0	0	0
ENSBTAG00000053716	0	0	0	0	0	0	0	0	0	0	0	0	0	0	0	0	0	0	0	0	0	0	0	0	0	0	0	0	0	0	0	0	0	0	0	0
ENSBTAG00000048881	0	0	0	0	0	0	0	0	0	0	0	0	0	2	0	0	0	0	0	0	0	0	0	0	0	0	0	0	0	0	0	0	0	0	0	0
ENSBTAG00000050958	0	0	0	0	0	0	0	0	0	0	0	0	0	0	0	0	0	0	0	0	0	0	0	2	0	0	0	0	0	2	0	0	0	0	0	0
ENSBTAG00000040132	0	0	0	0	2	1	0	0	0	0	0	0	0	2	0	2	0	2	0	0	0	0	0	0	0	0	0	0	0	0	1	0	0	0	4	0
ENSBTAG00000003668	389	516	312	536	1061	541	465	482	211	1794	511	685	1247	505	613	819	620	723	760	833	465	1290	1086	408	1176	1062	532	731	1539	1153	564	571	2732	931	1381	864
ENSBTAG00000055181	0	0	0	0	0	0	0	0	0	0	0	0	0	0	0	0	0	0	0	0	0	0	0	0	0	0	0	0	0	0	0	0	0	0	0	0
ENSBTAG00000022920	47	87	118	36	93	123	67	49	50	35	92	67	92	89	101	54	40	93	93	38	63	79	74	52	142	73	118	80	59	97	93	104	169	61	82	94
ENSBTAG00000046314	61	76	80	75	125	142	161	135	64	87	135	175	153	189	129	65	137	134	72	61	107	115	117	50	133	84	82	102	113	152	138	131	175	88	107	150
ENSBTAG00000044115	0	0	0	0	0	0	0	0	0	0	0	0	0	0	0	0	0	0	0	0	0	0	0	0	0	0	0	0	0	0	0	0	0	0	0	0
ENSBTAG00000005294	2	8	0	0	0	0	0	3	0	2	0	2	0	4	0	0	0	0	1	2	2	4	1	0	0	0	0	0	0	0	0	0	4	0	0	0
ENSBTAG00000055282	0	0	0	0	0	0	0	0	0	0	0	0	0	0	0	0	0	0	0	0	0	0	0	0	0	0	0	0	0	0	0	0	0	0	0	0
ENSBTAG00000045876	0	0	0	0	0	0	2	0	0	2	0	1	0	0	0	0	0	0	0	0	0	0	0	0	0	0	0	0	2	0	4	0	0	0	0	0
ENSBTAG00000000955	207	131	164	211	259	184	203	214	191	166	181	257	259	280	283	187	200	280	276	135	214	236	249	241	247	287	202	238	214	352	312	242	351	225	251	311
ENSBTAG00000052886	0	0	0	0	0	0	0	0	0	0	0	0	2	0	0	0	2	0	2	0	0	0	2	0	0	0	0	0	0	0	0	0	3	0	0	0
ENSBTAG00000003321	0	0	0	0	0	0	0	0	0	0	0	0	0	0	0	0	0	0	0	0	0	0	0	0	0	0	0	0	0	0	0	0	0	0	0	0
ENSBTAG00000044506	0	0	0	0	0	0	0	0	0	0	0	0	0	0	0	0	0	0	0	0	0	0	0	0	0	0	0	0	0	0	0	0	0	0	0	0
ENSBTAG00000044745	0	0	0	0	0	0	0	0	0	0	0	0	0	0	0	0	0	0	0	0	0	0	0	0	0	0	0	0	0	0	0	0	0	0	0	0
ENSBTAG00000003121	0	0	0	6	1	3	2	0	0	0	0	0	5	0	6	8	0	0	1	0	2	2	0	2	4	0	7	4	0	2	4	0	0	0	0	6
ENSBTAG00000019703	1354	1250	1473	2014	3078	1881	1939	2241	1590	2062	2182	2163	2865	2523	2293	2001	2260	3758	3477	1814	3129	2614	3045	3001	3079	2617	2223	3009	3112	3969	3198	2358	3409	2621	1817	2797
ENSBTAG00000045877	100793	57887	53599	54574	108896	106585	89920	60820	78892	62313	50021	78011	152764	74856	108002	90175	67897	48870	97636	56201	69527	62608	67345	108623	102253	54431	68039	65082	64438	74081	57051	58395	69164	73038	43754	73051
ENSBTAG00000050604	0	0	0	0	0	0	1	0	0	0	0	0	0	0	0	0	0	0	0	0	4	0	0	0	0	0	0	0	0	0	0	0	0	0	0	0
ENSBTAG00000021968	72	99	84	108	99	116	108	134	40	70	92	156	100	147	107	75	116	162	54	52	116	121	224	47	123	129	70	94	103	184	142	154	178	83	144	127
ENSBTAG00000045338	0	0	0	0	0	0	0	0	0	0	0	0	0	0	0	0	0	0	0	0	0	0	0	0	0	0	0	0	0	0	0	0	0	0	0	0
ENSBTAG00000048086	0	2	0	2	4	4	0	0	0	0	0	1	0	0	0	3	0	0	0	0	0	0	0	3	4	2	0	2	0	0	4	0	4	0	2	2
ENSBTAG00000007859	0	0	2	0	8	0	0	0	0	0	0	0	0	0	0	0	2	0	0	0	0	0	0	4	0	0	0	0	0	0	0	0	0	0	0	0
ENSBTAG00000013721	234	142	164	269	338	217	241	278	221	304	249	263	435	321	342	301	307	501	348	197	372	354	401	341	389	406	292	345	340	495	519	406	492	333	185	474
ENSBTAG00000013724	123	155	121	226	269	206	193	299	165	290	199	232	402	307	257	218	232	353	283	148	330	324	340	254	353	294	272	289	310	414	384	294	393	257	241	311
ENSBTAG00000054471	0	0	0	0	0	0	0	0	0	0	0	0	0	0	0	0	0	0	0	0	0	0	0	0	0	0	0	0	0	0	0	0	0	0	0	0
ENSBTAG00000013760	0	0	0	2	1	0	0	2	0	0	0	2	0	0	2	0	0	0	4	0	0	0	8	0	0	0	0	0	0	0	0	0	2	0	1	0
ENSBTAG00000043692	0	0	0	0	0	0	0	0	0	0	0	0	0	0	0	0	0	0	0	0	0	0	0	0	0	0	0	0	0	0	0	0	0	0	0	0
ENSBTAG00000014575	0	0	0	4	11	0	0	3	0	0	0	0	0	2	0	0	0	0	7	2	0	0	19	0	0	0	0	0	0	0	0	0	0	0	0	0
ENSBTAG00000042426	0	0	0	0	0	0	0	0	0	0	0	0	0	0	0	0	0	0	0	0	0	0	0	0	0	0	0	0	0	0	0	0	0	0	0	0
ENSBTAG00000036929	0	0	0	0	0	0	0	0	0	0	0	0	0	0	0	0	0	0	0	0	0	0	0	0	0	0	0	0	0	0	0	0	0	0	0	0
ENSBTAG00000006535	0	0	0	0	0	0	0	0	0	0	0	0	0	0	0	0	0	0	0	0	0	0	0	0	0	0	0	0	0	0	0	0	0	0	0	0
ENSBTAG00000046820	0	4	0	0	1	0	0	0	0	0	0	0	1	0	0	0	2	0	3	0	0	1	0	0	1	0	0	1	0	0	1	0	2	0	0	0
ENSBTAG00000032696	0	0	0	0	0	0	0	0	0	0	0	0	0	0	0	0	0	0	0	0	0	0	0	0	0	0	0	0	0	0	0	0	0	0	0	0
ENSBTAG00000026003	2	1	0	1	0	0	0	0	0	1	0	0	0	0	0	1	0	0	2	0	0	2	1	2	2	2	0	3	0	2	0	0	2	0	0	2
ENSBTAG00000020739	630	495	676	664	1167	744	705	709	510	866	666	696	964	1004	850	586	974	1254	1206	578	1155	1094	1132	1056	1163	1147	807	998	1058	1187	1242	1040	1457	1271	761	1251
ENSBTAG00000012319	0	0	0	0	2	0	0	2	0	3	3	4	0	4	0	0	0	2	3	3	5	0	6	2	3	1	4	2	2	0	0	0	0	0	0	2
ENSBTAG00000018986	2878	1492	1208	1403	2401	3842	4821	2203	1919	2111	2434	2808	2692	4854	3204	1764	3591	3255	2402	1102	3051	3649	3542	2603	3131	3156	2729	3011	3233	4167	3855	3565	4124	2964	2673	3510
ENSBTAG00000037413	7387	5323	6105	4288	4714	7516	7966	4881	6979	4926	6334	7564	6832	6616	6080	4276	5346	4782	3409	3613	4262	3853	4439	4389	4853	3702	4075	4344	3647	5747	4605	4582	4683	4566	4171	4981
ENSBTAG00000046985	1	0	0	0	0	0	0	0	0	0	0	0	0	0	0	0	0	0	0	0	0	0	0	0	0	1	0	0	0	0	0	0	0	0	0	0
ENSBTAG00000022288	139	81	104	186	136	207	293	214	169	119	189	237	210	328	280	149	172	280	124	94	226	210	266	161	190	229	191	253	214	275	201	229	294	242	209	297
ENSBTAG00000037650	11	4	2	0	21	15	1	6	8	0	4	0	19	2	8	8	0	12	8	8	14	20	2	30	9	22	18	12	4	0	20	14	8	34	42	12
ENSBTAG00000017978	0	0	0	0	0	0	0	0	0	0	0	0	0	0	0	0	0	0	0	0	0	0	0	0	0	0	0	0	0	0	0	0	0	0	0	0
ENSBTAG00000055175	0	0	0	2	0	0	0	0	0	0	0	0	0	0	0	0	0	0	0	0	0	0	1	0	0	0	1	0	0	0	0	0	0	0	0	0
ENSBTAG00000004432	8	0	0	2	0	0	0	0	0	1	2	0	0	10	4	0	0	5	0	0	0	6	0	2	0	4	4	0	16	0	0	2	0	0	4	12
ENSBTAG00000015670	2	0	0	2	9	0	1	5	0	0	0	4	2	4	2	3	3	2	2	0	0	6	4	2	2	2	2	4	2	8	4	9	4	2	3	0
ENSBTAG00000000828	4	0	2	0	2	0	8	2	0	2	2	2	0	0	12	2	8	4	2	6	2	2	8	4	4	0	6	5	4	2	4	10	31	34	2	11
ENSBTAG00000019591	2	0	0	0	0	0	10	6	0	4	0	0	3	0	4	0	0	0	0	0	0	2	3	3	4	1	0	0	2	0	5	6	0	2	4	2
ENSBTAG00000045811	0	0	0	0	0	0	0	0	0	0	0	0	0	0	0	0	0	0	0	0	0	0	0	0	0	0	0	0	0	0	0	0	0	0	0	0
ENSBTAG00000053463	0	0	0	0	0	0	0	0	1	0	0	0	0	0	0	0	2	0	0	0	0	0	0	0	0	0	0	0	0	1	0	0	0	2	0	0
ENSBTAG00000004586	393	383	489	342	492	611	474	528	464	416	467	470	609	381	466	383	436	847	1004	450	624	542	628	842	650	680	505	654	546	598	744	496	832	723	534	496
ENSBTAG00000015251	87	127	149	188	217	66	130	141	92	264	121	191	190	178	145	164	99	94	77	130	138	120	129	133	95	175	99	128	67	192	161	171	176	140	223	103
ENSBTAG00000010065	867	119	138	123	84	192	226	197	182	196	62	302	296	318	328	137	145	42	25	91	58	53	115	27	59	22	38	78	12	32	46	59	54	50	37	66
ENSBTAG00000049974	0	0	0	0	0	0	0	0	0	0	0	0	0	0	0	0	0	0	0	0	0	0	0	0	0	0	0	0	0	0	0	0	0	0	0	0
ENSBTAG00000051180	0	0	0	0	0	0	0	0	0	0	0	0	0	0	0	0	0	0	0	0	0	0	0	0	0	0	0	0	0	0	0	0	0	0	0	0
ENSBTAG00000032485	0	0	0	0	0	0	0	0	0	0	0	0	0	0	0	0	0	0	0	0	0	0	0	0	0	0	0	0	0	0	0	0	0	0	0	0
ENSBTAG00000016221	60	96	92	80	86	128	108	205	48	114	164	174	134	117	129	72	130	118	109	97	146	128	153	86	208	152	90	158	133	189	182	157	195	108	93	127
ENSBTAG00000045340	0	0	0	0	0	0	0	0	0	0	0	0	0	0	0	0	0	0	0	0	0	0	0	0	0	0	0	0	0	0	0	0	0	0	0	0
ENSBTAG00000016688	1942	2422	1701	1803	2272	2902	2881	1961	2816	1723	4052	3261	2406	2315	2562	1404	1755	2117	1691	1961	1840	1791	2017	1375	2064	1327	1505	1925	1940	2307	2024	1685	2245	1260	850	1768
ENSBTAG00000050984	0	0	0	0	0	0	0	0	0	0	0	0	0	0	0	0	0	0	0	0	0	0	0	0	0	0	0	0	0	0	0	0	0	0	0	0
ENSBTAG00000042648	0	0	0	0	0	0	0	0	0	0	0	0	0	0	0	0	0	0	0	0	0	0	0	0	0	0	0	0	0	0	0	0	0	0	0	0
ENSBTAG00000045052	0	0	0	0	0	0	0	0	0	0	0	0	0	0	0	0	0	0	0	0	0	0	0	0	0	0	0	0	0	0	0	0	0	0	0	0
ENSBTAG00000046522	0	0	0	0	0	0	0	0	0	0	0	0	0	0	0	0	0	0	0	0	0	0	0	0	0	0	0	0	0	0	0	0	0	0	0	0
ENSBTAG00000043114	0	0	0	0	0	0	0	0	0	0	0	0	0	0	0	0	0	0	0	0	0	0	0	0	0	0	0	0	0	0	0	0	0	0	0	0
ENSBTAG00000038205	0	0	0	0	0	0	0	0	0	0	0	0	0	0	0	0	0	0	0	0	0	0	0	0	0	0	0	0	0	0	0	0	0	0	0	0
ENSBTAG00000050670	0	0	0	0	0	0	0	0	0	0	0	0	0	0	0	0	0	0	0	0	0	0	0	0	0	0	0	0	0	0	0	0	0	0	0	0
ENSBTAG00000043825	0	0	0	0	0	0	0	0	0	0	0	0	0	0	0	0	0	0	0	0	0	0	0	0	0	0	0	0	0	0	0	0	0	0	0	0
ENSBTAG00000054073	0	0	0	0	0	0	0	0	0	0	0	0	0	0	0	0	0	0	0	0	0	0	0	0	0	0	0	0	0	0	0	0	0	0	0	0
ENSBTAG00000055095	347	329	312	487	476	395	245	443	300	407	383	314	545	356	332	350	332	486	523	340	400	441	435	488	443	483	370	461	386	554	437	413	488	494	421	497
ENSBTAG00000053214	0	0	0	0	0	0	0	0	0	0	0	0	0	0	0	0	0	0	0	0	0	0	0	0	0	0	0	0	0	0	0	0	0	0	0	0
ENSBTAG00000046327	0	0	0	0	0	0	0	0	0	0	0	0	0	0	0	0	0	0	0	0	0	0	0	0	0	0	0	0	0	0	0	0	0	0	0	0
ENSBTAG00000020022	0	0	2	0	0	0	0	2	0	0	0	0	1	2	0	0	0	0	0	0	0	0	0	0	0	0	0	0	0	0	0	2	0	0	0	0
ENSBTAG00000050382	0	0	0	0	0	0	0	0	0	0	0	0	0	0	0	0	0	0	0	0	0	0	0	0	0	0	0	0	0	0	0	0	0	0	0	0
ENSBTAG00000043888	0	0	0	0	0	0	0	0	0	0	0	0	0	0	0	0	0	0	0	0	0	0	0	0	0	0	0	0	0	0	0	0	0	0	0	0
ENSBTAG00000046463	0	0	1	0	0	0	0	0	1	0	0	0	0	0	1	2	0	0	0	0	0	0	0	0	0	0	1	0	0	3	0	0	0	0	0	0
ENSBTAG00000011613	6	6	4	16	40	21	29	11	2	21	10	12	16	13	11	15	0	30	49	10	21	27	62	7	30	14	25	26	4	17	28	9	38	21	15	11
ENSBTAG00000049980	0	0	0	0	0	0	0	0	0	0	0	0	0	0	0	0	0	0	0	0	0	0	0	0	0	1	0	0	0	0	0	0	0	0	0	0
ENSBTAG00000044037	0	0	0	0	0	0	0	0	0	0	0	0	0	0	0	0	0	0	0	0	0	0	0	0	0	0	0	0	0	0	0	0	0	0	0	0
ENSBTAG00000043127	0	0	0	0	0	0	0	0	0	0	0	0	0	0	0	0	0	0	0	0	0	0	0	0	0	0	0	0	0	0	0	0	0	0	0	0
ENSBTAG00000051597	0	0	0	0	0	0	0	0	0	0	0	0	0	0	0	0	0	0	0	0	0	0	0	0	0	0	0	0	0	0	0	0	0	0	0	0
ENSBTAG00000009598	658	527	643	622	927	965	1160	962	684	735	774	1215	1008	1243	1178	522	1107	1301	978	498	1128	1096	1075	896	1226	1083	815	1017	1146	1490	1616	1106	1593	1092	778	1222
ENSBTAG00000029810	0	0	1	0	0	0	0	0	0	0	0	0	0	0	0	0	0	0	0	0	0	0	0	0	0	0	0	0	0	0	0	0	0	0	0	0
ENSBTAG00000046941	13	6	4	2	14	2	27	2	0	1	7	2	0	3	2	10	3	0	1	4	9	4	3	7	0	3	6	3	0	2	2	12	3	2	6	2
ENSBTAG00000014485	0	0	0	6	12	1	0	0	0	0	0	1	0	1	0	0	0	0	13	4	0	0	16	0	0	0	0	0	0	0	0	0	0	0	0	0
ENSBTAG00000002668	205	182	180	324	417	301	349	419	225	399	275	322	437	456	360	279	379	301	386	201	481	344	432	427	385	496	404	407	359	965	432	515	681	365	436	394
ENSBTAG00000013077	0	0	0	1	0	0	1	0	0	0	0	0	0	0	0	0	0	0	0	0	0	0	0	0	0	2	0	0	0	0	0	0	0	0	0	0
ENSBTAG00000021790	276	270	265	303	513	403	309	339	205	378	391	272	478	358	421	263	360	565	628	336	464	414	440	459	460	481	374	393	460	484	495	432	545	488	332	408
ENSBTAG00000027867	0	0	0	0	0	0	0	0	0	0	0	0	0	0	0	0	0	0	0	0	0	0	0	0	0	0	0	0	0	0	0	0	0	0	0	0
ENSBTAG00000054253	0	0	0	0	0	0	0	0	0	0	0	0	0	0	0	0	0	0	0	0	0	0	0	0	0	0	0	0	0	0	0	0	0	0	0	0
ENSBTAG00000053700	0	0	0	0	0	0	0	0	0	0	0	0	0	0	0	0	0	0	0	0	0	0	0	0	0	0	0	0	0	0	0	0	0	0	0	0
ENSBTAG00000051806	0	0	0	0	0	0	0	0	0	0	0	0	0	0	0	0	0	0	0	0	0	0	0	0	0	0	0	0	0	0	0	0	0	0	0	0
ENSBTAG00000055024	0	0	0	0	0	0	0	0	0	0	0	0	0	0	0	0	0	0	0	0	0	0	0	0	0	0	0	0	0	0	0	0	0	0	0	0
ENSBTAG00000052962	0	0	0	0	0	0	0	0	0	0	0	0	0	0	0	0	0	0	0	0	0	0	0	0	0	0	0	0	0	0	0	0	1	0	0	0
ENSBTAG00000002015	334	284	338	648	674	434	565	660	489	730	369	773	602	864	688	511	552	560	655	343	743	708	846	515	550	865	526	787	468	1122	708	645	1070	700	1077	858
ENSBTAG00000048589	0	0	0	0	0	0	0	0	0	0	0	0	0	0	0	0	0	0	0	0	0	0	0	0	0	0	0	0	0	0	0	0	0	0	0	0
ENSBTAG00000047417	0	0	0	0	0	0	0	0	0	0	0	0	0	0	0	0	0	0	0	0	0	0	0	0	0	0	0	0	0	0	0	0	0	0	0	0
ENSBTAG00000015712	0	0	0	0	0	0	0	0	0	0	0	0	0	0	0	0	0	0	0	0	0	0	0	0	0	0	0	0	0	0	0	0	0	0	0	0
ENSBTAG00000039066	0	0	0	0	0	0	0	0	0	0	0	0	0	0	1	0	0	0	0	0	0	0	0	0	0	0	0	0	0	0	0	0	0	0	0	0
ENSBTAG00000044784	0	0	0	0	0	0	0	0	0	0	0	0	0	0	0	0	0	0	0	0	0	0	0	0	0	0	0	0	0	0	0	0	0	0	0	0
ENSBTAG00000051658	0	8	1	7	8	12	2	0	4	2	17	0	3	5	20	6	0	22	2	4	8	6	9	4	38	7	0	5	8	3	2	4	6	2	12	0
ENSBTAG00000048206	94	57	63	33	145	161	80	77	65	70	120	84	157	127	107	117	116	93	40	39	65	88	47	52	67	45	87	95	39	50	79	87	55	101	55	76
ENSBTAG00000010587	6691	6963	11591	11074	7393	7649	10581	7806	3870	9138	8500	9154	15255	12006	12533	15693	10685	11521	7420	12070	5585	5381	10259	7167	6612	8449	4808	8465	7012	17914	6950	7462	9750	8186	6548	9826
ENSBTAG00000049971	0	0	0	2	0	3	0	0	0	0	0	0	0	0	0	2	0	0	0	0	0	1	0	0	2	0	0	0	0	2	0	0	0	0	1	0
ENSBTAG00000001877	339	158	197	294	911	344	305	324	291	369	379	241	553	377	311	414	314	588	788	353	604	530	530	519	489	418	364	385	472	764	586	412	597	529	345	497
ENSBTAG00000051240	19	9	8	36	3	10	47	32	8	8	6	50	28	49	31	14	14	20	11	3	22	16	27	13	28	8	18	25	25	37	54	47	45	22	22	43
ENSBTAG00000016230	601	284	365	776	481	634	1222	746	508	439	535	1177	774	1210	945	513	932	783	317	190	708	892	870	524	933	900	685	846	716	1321	1087	1021	1175	850	1010	1056
ENSBTAG00000049425	0	0	0	0	0	0	0	0	0	0	0	0	0	0	0	0	0	0	0	0	0	0	0	0	0	0	0	0	0	0	0	0	0	0	0	0
ENSBTAG00000045653	0	0	0	0	0	0	0	0	0	0	0	0	0	0	0	0	0	0	0	0	0	0	0	0	0	0	0	0	0	0	0	0	0	0	0	0
ENSBTAG00000048060	0	0	0	0	0	0	0	0	0	0	0	0	0	0	0	0	0	0	0	0	0	0	0	0	0	0	0	0	0	0	0	0	0	0	0	0
ENSBTAG00000044266	0	0	0	0	0	0	0	0	0	0	0	0	0	0	0	0	0	0	0	0	0	0	0	0	0	0	0	0	0	0	0	0	0	0	0	0
ENSBTAG00000045678	30	11	21	25	95	30	18	27	15	23	22	21	22	12	11	24	32	38	42	29	27	26	22	46	23	38	19	29	26	31	29	35	26	10	21	11
ENSBTAG00000021437	490	206	340	500	495	674	562	876	232	491	426	847	691	803	710	553	568	1550	690	230	1130	1346	1755	1225	1135	1612	1400	1033	1187	1883	1536	1685	1610	1828	1965	1386
ENSBTAG00000054002	0	0	0	0	1	1	0	1	0	0	0	0	0	0	1	0	0	3	0	0	0	0	0	0	0	0	0	0	0	0	1	1	0	0	0	0
ENSBTAG00000050883	0	2	2	8	1	0	1	1	1	2	2	0	4	1	2	0	0	0	0	3	0	2	1	5	0	16	2	4	0	6	0	0	3	0	4	2
ENSBTAG00000008555	2061	1111	1762	2532	3307	2145	1288	2112	1294	2384	1842	1821	3155	1662	1962	1837	1962	4435	4374	1929	3762	3369	4068	5075	3822	3981	4368	3308	3792	4946	3703	4092	4232	5256	2964	4070
ENSBTAG00000003299	0	0	0	0	0	0	0	0	0	0	0	0	0	0	0	0	0	0	0	0	0	0	0	0	0	0	0	0	0	0	0	0	0	0	0	0
ENSBTAG00000035882	23	27	19	10	33	12	26	15	20	15	23	24	50	19	32	26	36	38	19	15	23	18	29	26	20	29	22	10	16	55	24	12	24	24	15	15
ENSBTAG00000024675	334	246	358	356	458	442	255	260	259	397	404	290	670	444	519	319	404	1406	718	304	783	869	915	1399	763	873	1022	658	717	1106	885	1166	911	1352	767	1047
ENSBTAG00000051877	0	0	0	0	1	0	0	0	0	1	0	0	0	0	0	0	0	0	0	0	1	0	0	1	0	0	0	0	0	0	1	0	0	1	0	0
ENSBTAG00000026025	0	0	2	0	0	0	0	0	0	0	0	0	0	0	0	4	0	0	0	0	5	0	0	0	0	0	0	0	0	0	0	0	0	0	0	0
ENSBTAG00000000895	133	115	163	193	168	294	302	274	142	183	192	316	252	363	409	184	300	401	217	142	377	373	403	237	319	329	249	329	426	506	400	359	518	328	276	430
ENSBTAG00000000894	16968	16802	16217	13341	19906	21311	18032	14304	19560	14883	27568	19306	21875	17754	17654	10402	13930	20731	16458	14854	15551	15265	16979	13576	16675	12979	11868	15454	16880	19094	16581	14449	18272	14096	9636	14114
ENSBTAG00000010018	1082	846	839	984	902	2120	2676	1841	1174	826	1592	2609	1739	2764	2270	945	2077	1601	490	408	1347	1620	1663	785	2007	1226	1044	1907	1719	2385	2328	1701	2163	1186	1455	1690
ENSBTAG00000047768	3044	2805	3399	2978	4646	3615	2603	2837	3039	3739	3955	2556	4486	3132	3187	3179	2931	4733	5341	3652	3300	3112	3701	3733	4004	3324	2613	3519	3519	4654	3519	3522	3942	4095	2104	3685
ENSBTAG00000045931	2412	2829	2236	3445	4621	4339	4134	4525	2780	4054	4503	4357	5415	4802	5167	3892	4758	7291	6994	3294	6133	5547	6037	5189	6430	5196	4546	5679	6765	8404	8046	5385	7363	5056	3994	5612
ENSBTAG00000053487	31	19	22	40	75	46	56	29	38	44	32	44	32	35	38	41	47	50	66	26	44	47	52	65	39	64	21	51	44	93	65	47	83	58	69	42
ENSBTAG00000038434	1133	630	1108	2308	1445	1855	2480	3119	1181	1717	1346	3175	2267	3417	2976	1616	2756	3435	1505	726	3365	3281	3320	2533	3819	3607	2623	3395	3625	5330	4326	3545	4780	3704	3599	4902
ENSBTAG00000006722	1	0	0	0	0	0	0	0	0	0	0	0	0	0	0	0	0	0	0	0	0	1	0	0	0	0	0	0	0	0	0	0	0	0	0	0
ENSBTAG00000046806	0	0	0	0	0	0	0	0	0	0	0	0	0	0	0	0	0	0	0	0	0	0	0	0	0	0	0	0	0	0	0	0	0	0	0	0
ENSBTAG00000042364	0	0	0	0	0	0	0	0	0	0	0	0	0	0	0	0	0	0	0	0	0	0	0	0	0	0	0	0	0	0	0	0	0	0	0	0
ENSBTAG00000051706	351	321	303	381	608	276	315	389	297	494	371	374	523	437	429	379	383	616	619	327	428	414	364	557	353	423	353	362	397	486	394	446	467	498	272	413
ENSBTAG00000003609	1004	897	943	997	1731	1297	968	983	854	1093	1118	1002	1447	1010	990	960	1003	1018	1477	999	1292	1151	1247	1240	1366	1197	1020	1167	1091	1398	1308	1136	1477	1380	965	1369
ENSBTAG00000025062	143	151	123	144	155	295	149	220	124	174	239	204	207	144	179	95	136	187	210	134	298	170	228	209	226	225	169	223	173	257	278	237	256	192	146	224
ENSBTAG00000008047	22	34	16	24	20	24	44	13	19	17	27	41	19	34	29	10	13	35	13	10	37	37	32	9	25	13	22	34	22	43	28	20	49	25	26	56
ENSBTAG00000052760	41	58	58	45	87	73	78	64	44	38	48	82	101	63	77	40	54	82	39	31	94	57	70	49	83	27	51	57	64	85	76	63	89	82	55	72
ENSBTAG00000004549	323	237	305	297	489	425	420	441	346	380	408	477	577	655	457	278	551	689	676	302	708	577	556	494	637	566	475	574	611	772	737	512	743	499	364	630
ENSBTAG00000052015	0	0	0	0	0	0	0	0	0	0	0	0	0	0	0	0	0	0	0	1	0	0	0	0	0	0	0	0	0	0	0	0	0	0	0	0
ENSBTAG00000011028	1221	1265	1115	1385	1666	1673	1238	1481	1240	1627	1584	1526	2102	1635	1517	1317	1539	2193	2052	1265	1732	1581	1840	2000	1787	1705	1259	1686	1828	2248	1813	1607	2109	1825	1425	1804
ENSBTAG00000017241	0	0	0	0	0	0	0	0	0	0	0	0	0	0	0	0	0	0	0	0	0	0	0	0	0	0	0	0	0	0	0	0	0	0	0	0
ENSBTAG00000000300	2	0	0	5	8	3	10	24	7	4	10	8	9	14	10	2	13	2	2	2	5	11	10	0	14	13	12	6	4	22	14	2	3	11	12	13
ENSBTAG00000053647	0	0	0	0	0	0	0	0	0	0	0	0	0	0	0	0	0	0	0	0	0	0	0	0	0	0	0	0	0	0	0	0	0	0	0	0
ENSBTAG00000015630	905	451	552	766	788	1165	1777	1204	654	735	813	1572	1175	1559	1387	803	1250	1320	637	300	1324	1466	1370	905	1517	1396	1079	1480	1393	2086	1823	1520	1904	1526	1344	1606
ENSBTAG00000051929	0	4	0	2	0	0	0	0	0	4	0	0	2	0	2	0	0	0	0	1	0	1	2	0	0	0	2	0	4	2	0	2	0	3	0	2
ENSBTAG00000002585	1	0	2	22	14	10	6	22	4	11	9	18	6	8	6	6	19	6	15	6	10	18	8	24	1	24	19	12	5	21	34	2	9	11	1	9
ENSBTAG00000028938	0	0	0	0	0	0	0	0	0	0	0	0	0	0	0	0	0	0	0	0	0	0	0	0	0	0	0	0	0	0	0	0	0	0	0	0
ENSBTAG00000032003	111	99	98	138	187	156	77	93	51	139	122	80	189	70	152	78	85	387	289	137	197	211	274	448	266	275	309	216	165	283	210	317	198	451	217	253
ENSBTAG00000051404	5	1	9	4	2	12	12	5	8	1	4	10	2	8	8	4	1	3	2	1	2	14	4	3	5	7	4	6	6	12	4	8	13	4	7	9
ENSBTAG00000036411	0	2	0	0	0	0	0	0	0	0	2	0	0	0	0	0	0	0	0	0	0	2	0	0	0	0	0	0	0	0	0	3	0	0	0	0
ENSBTAG00000030019	1	2	0	2	0	1	2	0	0	2	0	0	0	1	0	0	0	0	0	0	0	0	0	0	0	0	0	2	0	0	0	3	0	0	0	1
ENSBTAG00000050876	0	0	0	0	0	0	0	0	0	0	0	0	0	0	0	0	0	0	0	0	0	0	0	0	0	0	0	0	0	0	0	0	0	0	0	0
ENSBTAG00000051239	1816	923	1041	1336	1275	1946	1552	956	1425	1346	982	1667	1818	1502	1289	1040	817	887	622	655	774	1270	1127	935	702	1436	808	1310	435	1636	807	1224	1211	944	2225	1223
ENSBTAG00000051103	0	0	0	0	0	0	0	0	0	0	0	0	0	0	0	0	0	0	0	0	0	0	0	0	0	0	0	0	0	0	0	0	0	0	0	0
ENSBTAG00000053698	0	0	0	0	0	0	0	0	0	0	0	0	0	0	0	0	0	0	0	0	0	0	0	0	0	0	0	0	0	0	0	0	0	0	0	0
ENSBTAG00000036367	159	79	86	103	123	145	130	75	119	106	79	146	142	131	101	79	75	87	40	35	74	90	97	72	60	118	52	110	31	146	76	103	124	76	189	108
ENSBTAG00000029828	160	69	80	81	61	158	108	81	110	115	66	119	117	130	111	59	57	55	36	39	72	78	85	96	56	108	60	75	32	126	64	101	105	66	177	105
ENSBTAG00000051000	259	285	184	266	426	347	231	212	263	338	346	229	405	199	309	219	292	436	461	320	346	299	358	347	360	347	281	299	338	440	383	370	404	330	214	294
ENSBTAG00000049983	5	0	12	14	8	10	14	10	10	6	13	20	27	14	17	3	16	26	10	8	24	21	24	28	18	12	9	22	25	38	30	31	9	11	14	19
ENSBTAG00000051552	0	0	0	0	0	0	0	0	0	0	0	0	0	0	0	0	0	0	0	0	0	0	0	0	0	0	0	0	0	0	0	0	0	0	0	0
ENSBTAG00000049740	3	6	11	40	7	5	6	2	8	7	2	9	4	2	4	12	8	13	12	14	8	7	17	14	6	13	2	14	4	14	9	13	4	9	30	14
ENSBTAG00000054758	162	146	222	318	302	259	94	137	221	327	147	127	316	216	175	290	133	263	195	245	217	265	244	261	213	346	120	328	120	490	167	241	228	261	469	297
ENSBTAG00000020826	59	50	78	95	117	81	76	84	80	112	84	78	141	92	88	68	80	218	188	70	143	149	132	185	116	193	121	108	143	206	176	158	176	235	177	195
ENSBTAG00000001726	0	0	0	0	0	0	0	0	0	0	0	0	0	0	0	0	0	0	0	0	0	0	0	0	0	0	0	0	0	0	1	0	0	0	2	0
ENSBTAG00000050059	0	2	0	0	0	0	0	0	0	0	0	0	0	0	0	0	0	0	0	0	0	0	0	0	0	0	0	0	0	0	0	0	0	0	0	2
ENSBTAG00000053104	2	0	0	0	0	0	0	0	0	2	0	0	0	0	0	0	0	0	0	0	0	0	0	0	0	0	0	0	0	0	2	0	0	0	0	0
ENSBTAG00000052491	148	161	202	365	348	271	251	452	208	362	255	357	321	274	378	184	414	428	323	258	378	373	657	513	350	411	339	395	434	629	556	432	577	414	294	439
ENSBTAG00000051474	0	0	0	0	0	0	0	0	0	0	0	0	0	0	0	0	0	0	0	0	0	0	0	0	0	0	0	0	0	0	0	0	0	0	0	0
ENSBTAG00000050902	10	4	8	26	19	9	22	15	9	14	10	13	18	16	38	9	8	39	17	12	25	24	42	18	21	22	15	29	16	43	30	13	29	15	22	17
ENSBTAG00000051767	59	46	61	100	86	103	99	131	79	75	104	126	134	121	115	79	114	166	69	60	112	142	142	104	161	111	102	141	131	204	128	130	176	130	98	170
ENSBTAG00000015848	538	518	488	714	905	840	672	785	499	783	788	646	990	864	926	578	782	1035	834	623	815	763	798	761	1028	901	579	790	907	1234	1046	826	1026	1036	769	899
ENSBTAG00000046092	542	420	491	576	878	651	589	687	449	646	715	552	868	740	665	507	613	1112	1175	584	965	904	849	933	793	862	736	825	962	1227	1099	874	1256	973	482	1017
ENSBTAG00000046312	0	0	0	0	0	0	0	0	0	0	0	0	0	0	0	0	0	0	0	0	0	0	0	0	0	0	0	0	0	1	0	0	0	0	0	0
ENSBTAG00000052692	0	0	0	0	0	0	0	0	0	0	0	0	0	0	0	0	0	0	0	0	1	0	0	0	0	3	0	0	0	0	2	0	0	0	1	0
ENSBTAG00000045925	0	0	0	4	2	0	0	2	0	3	0	0	1	0	0	0	2	0	0	0	0	0	2	2	1	0	0	0	2	0	2	0	0	0	0	1
ENSBTAG00000018800	19446	23871	24237	35010	46136	33064	22238	38019	29637	37298	34282	34459	46285	30940	35668	34139	37387	55419	70513	40662	51916	46549	40462	61908	46982	49127	39067	41341	50445	59124	59369	34702	58039	35636	29777	36873
ENSBTAG00000005607	100	95	125	202	298	215	150	271	193	291	259	200	342	383	209	294	242	431	373	209	360	301	394	287	319	266	263	292	350	560	356	212	422	217	116	333
ENSBTAG00000047376	524	508	493	628	709	577	407	567	585	597	682	497	656	568	534	447	433	702	787	591	541	551	565	587	598	545	423	464	499	668	604	510	589	523	436	460
ENSBTAG00000045565	1373	652	775	862	488	1111	1583	762	863	489	928	1986	1211	1238	1253	469	777	839	234	310	700	921	958	417	1099	709	698	943	851	1189	924	957	828	776	840	1073
ENSBTAG00000047545	300	274	181	432	465	403	256	381	303	357	344	464	509	356	409	248	313	456	510	253	600	468	478	666	624	673	408	476	427	580	451	527	606	547	542	596
ENSBTAG00000049525	0	0	0	0	0	0	0	0	0	0	0	0	0	0	0	0	0	0	0	0	0	0	0	0	0	0	0	0	0	0	0	0	0	0	0	0
ENSBTAG00000014798	573	266	440	898	631	723	467	742	397	768	938	500	1017	905	722	615	310	1662	1591	829	1237	1547	1630	1224	1143	1316	810	1085	1412	1786	1513	929	2022	1194	656	1457
ENSBTAG00000000902	11587	8746	10024	10901	12748	15719	12337	10819	10315	13293	10161	14364	17503	16963	13594	9851	9376	14142	10166	9207	10971	14480	16789	13015	9617	17443	9848	14064	7499	21192	11949	15116	16320	12338	20057	16427
ENSBTAG00000006878	1554	1026	1337	2739	1901	2017	2073	2672	1650	2084	1789	2727	2552	3005	2813	1904	2353	3085	1834	1174	2449	2930	2981	2309	3157	3234	2095	3012	2526	4358	3404	2804	3456	2995	2948	3572
ENSBTAG00000004110	70	45	70	94	82	106	139	146	68	111	67	128	165	165	146	57	134	239	75	55	206	205	156	151	170	226	158	128	209	245	213	208	253	190	189	252
ENSBTAG00000043870	2	2	1	14	2	0	4	0	1	5	1	3	0	6	0	0	0	4	2	1	2	5	2	3	0	3	0	4	0	2	0	3	5	0	1	1
ENSBTAG00000012163	84	84	83	155	135	78	53	40	107	158	83	71	138	90	85	106	58	85	110	91	64	109	137	96	70	157	65	68	32	114	64	102	145	87	175	112
ENSBTAG00000012152	8393	8074	7390	9798	11738	13507	10751	13126	8364	11271	11432	13228	15635	13534	14067	9521	12637	21036	17113	9195	20700	17542	18906	17764	17184	18277	14325	16343	19961	24701	22381	17820	24145	18473	12730	20480
ENSBTAG00000008492	1204	1498	1430	3336	2705	2087	1926	2348	1634	2547	1864	2335	2518	2286	2591	1904	1676	2841	2279	2089	2287	3424	3288	3215	2058	3816	2066	2834	2075	5248	2915	3238	3463	3276	4919	3199
ENSBTAG00000020512	1	0	0	0	0	2	0	0	0	0	0	0	0	0	0	0	0	0	0	2	0	2	0	0	2	0	0	0	0	0	0	0	0	0	0	0
ENSBTAG00000052224	0	0	0	0	0	0	0	0	0	0	0	0	0	0	0	0	0	0	0	0	0	0	0	0	0	0	0	0	0	0	0	0	0	0	0	0
ENSBTAG00000020513	0	0	0	0	1	0	0	0	0	0	0	0	0	1	0	0	0	0	0	0	0	0	0	1	0	1	0	0	1	0	0	0	0	0	1	0
ENSBTAG00000007708	575	203	148	261	276	268	158	144	239	240	190	177	410	179	231	313	116	164	177	242	200	205	210	341	243	330	237	252	108	335	189	300	241	314	505	284
ENSBTAG00000021351	10124	6656	6419	11660	8421	8741	6821	7596	8214	8161	7366	8185	10164	8303	8556	6336	6811	7706	5127	6161	6337	8194	7802	8071	8761	10745	5275	8906	5989	14103	7662	9814	8345	10061	12719	10714
ENSBTAG00000007626	32149	17062	18355	21813	31853	26957	21001	24271	19865	24071	24503	22006	30336	21771	24471	18170	22132	30867	37177	21720	27617	27274	28788	33680	27676	31366	23967	27173	27963	32612	32053	30247	36252	32749	21122	29971
ENSBTAG00000032209	129	125	74	176	168	122	100	96	58	156	100	122	134	100	75	113	67	114	109	103	117	140	172	186	70	201	102	138	52	221	90	178	154	181	264	154
ENSBTAG00000004879	2515	2184	1516	2163	2059	2700	1967	1666	2197	1847	1867	2312	2870	2116	2000	1444	1415	2194	2345	1595	2189	2402	2290	2633	1870	2925	1694	2074	1511	2959	2119	2211	2299	2057	3096	2612
ENSBTAG00000007871	2198	1750	1680	2077	2445	2612	2126	1922	1891	1947	2629	2517	2775	2525	2539	1551	2212	3170	2553	1699	2739	2269	2758	2559	2890	2262	1824	2494	2531	2950	2697	2412	2886	2569	1545	2806
ENSBTAG00000051077	2	2	2	0	5	3	2	0	2	1	0	3	6	1	1	1	3	0	3	0	2	1	2	2	0	1	3	0	0	5	0	4	0	0	0	4
ENSBTAG00000007403	0	0	0	0	2	4	0	0	0	0	4	0	0	2	0	0	0	0	2	6	2	0	2	0	0	4	4	2	2	9	0	2	2	0	0	6
ENSBTAG00000016272	0	0	0	0	0	0	0	0	0	0	0	0	0	0	1	0	0	0	0	0	0	0	0	0	0	2	0	1	0	2	0	0	0	2	0	0
ENSBTAG00000043203	0	0	0	0	0	0	0	0	0	0	0	0	0	0	0	0	0	0	0	0	0	0	0	0	0	0	0	0	0	0	0	0	0	0	0	0
ENSBTAG00000042884	0	0	0	0	0	0	0	0	0	0	0	0	0	0	0	0	0	0	0	0	0	0	0	0	0	0	0	0	0	0	0	0	0	0	0	0
ENSBTAG00000042915	0	0	0	0	0	0	0	0	0	0	0	0	0	0	0	0	0	0	0	0	0	0	0	0	0	0	0	0	0	0	0	0	0	0	0	0
ENSBTAG00000011291	140	108	97	171	199	244	157	257	215	176	174	165	228	265	212	161	209	420	444	194	338	371	394	480	296	457	479	285	305	635	449	438	549	345	410	532
ENSBTAG00000012863	2	0	10	7	12	16	30	8	29	8	10	2	2	10	5	14	4	8	6	8	0	5	3	4	2	14	0	2	0	9	0	4	11	0	1	2
ENSBTAG00000012861	208	140	264	405	577	362	357	475	415	613	480	369	664	661	421	618	293	1013	733	417	670	610	849	565	628	524	444	650	797	1052	720	455	878	588	241	594
ENSBTAG00000012860	1812	1983	1920	2187	3539	2441	1899	1973	2775	2613	3228	1784	2789	2203	2394	1977	2157	2880	3088	2437	2264	1911	2016	2397	2339	1929	1552	2160	2316	2742	2251	2018	2537	2477	1258	2046
ENSBTAG00000054409	0	5	2	0	4	2	0	4	3	3	5	8	5	1	0	2	8	9	4	4	6	2	12	7	7	10	8	6	10	5	5	4	7	2	3	3
ENSBTAG00000012856	0	0	2	2	3	0	0	0	0	0	6	1	0	0	2	2	1	2	0	0	2	6	1	0	4	0	2	0	0	5	0	0	0	0	0	1
ENSBTAG00000040541	0	0	0	0	0	0	0	0	0	0	0	0	0	0	2	0	0	0	0	0	0	0	0	0	0	0	0	0	2	0	0	0	0	2	0	0
ENSBTAG00000018839	0	1	0	0	0	0	0	0	0	0	0	0	0	0	0	0	0	0	0	0	0	0	0	0	0	0	0	0	0	0	0	0	0	0	0	0
ENSBTAG00000007798	23	23	20	18	19	21	11	16	17	21	18	16	42	28	18	17	5	15	15	14	11	13	7	8	6	18	6	13	16	23	11	7	18	16	12	15
ENSBTAG00000007797	3304	2705	2626	2341	3179	3664	2697	2869	2821	2985	2979	3053	4294	3181	3164	2409	2564	3607	3626	2793	3194	2604	3219	3187	3487	2966	2308	3087	3372	3935	3517	2894	3767	3359	2215	3355
ENSBTAG00000054566	0	0	0	0	0	0	0	0	0	0	0	0	0	0	0	0	0	0	0	0	0	0	0	0	0	0	0	0	0	0	0	0	0	0	0	0
ENSBTAG00000012281	0	0	0	0	0	0	0	0	0	0	0	0	0	0	0	0	0	0	0	0	0	0	0	0	0	0	0	0	0	2	0	0	0	0	0	0
ENSBTAG00000012543	3	7	6	7	5	9	13	13	4	0	10	13	11	20	9	7	5	14	4	0	9	23	13	12	26	9	32	27	14	17	16	13	15	10	11	14
ENSBTAG00000022278	624	637	721	609	1454	720	541	800	721	1051	948	926	879	719	793	1032	997	1054	1413	1086	1410	1169	852	1275	886	982	1106	989	1354	1339	1530	1199	1382	1088	769	1338
ENSBTAG00000011310	438	486	370	490	807	276	324	440	439	447	445	632	645	365	502	363	728	479	519	463	529	395	489	503	590	663	333	512	486	568	512	487	666	488	298	545
ENSBTAG00000021026	330	246	324	514	733	429	462	555	296	553	587	508	529	434	490	346	582	671	734	446	586	626	709	682	578	721	515	618	691	848	769	691	792	700	656	724
ENSBTAG00000015801	488	938	422	605	659	728	467	644	451	439	883	666	717	586	643	498	606	627	491	566	552	481	582	225	688	422	343	589	635	623	728	558	795	410	262	543
ENSBTAG00000033702	163	132	91	167	175	100	127	145	132	127	92	158	157	192	89	81	185	206	127	98	149	257	247	155	202	376	138	195	207	256	172	227	337	210	209	160
ENSBTAG00000049384	0	0	0	8	1	0	0	0	2	0	2	0	2	3	1	0	0	0	0	0	2	2	2	0	0	0	2	0	1	0	2	0	0	0	0	0
ENSBTAG00000001977	1080	710	908	1082	1144	1209	1563	1345	924	1136	1145	1760	1536	1672	1585	849	1481	1638	1061	648	1584	1498	1664	1362	1580	1347	1212	1461	1478	2037	1992	1379	1810	1526	1324	1646
ENSBTAG00000054350	0	0	0	0	0	0	0	0	0	0	0	0	0	0	0	0	0	0	0	0	0	2	0	0	0	0	0	0	0	0	0	0	0	0	0	0
ENSBTAG00000055120	20	92	35	43	51	102	72	101	23	42	98	68	89	123	89	36	68	85	18	34	48	76	94	16	94	33	26	41	83	60	99	60	89	24	40	37
ENSBTAG00000052786	0	0	2	0	0	0	0	0	0	0	0	0	0	0	0	0	0	0	0	0	0	0	0	0	0	0	0	0	0	0	0	0	0	0	0	0
ENSBTAG00000049792	0	0	0	0	0	0	0	0	0	0	0	0	0	0	0	0	0	1	0	0	0	0	0	0	0	0	0	0	0	0	0	0	1	0	0	0
ENSBTAG00000044574	0	0	0	0	0	0	0	0	0	0	0	0	0	0	0	0	0	0	0	0	0	0	0	0	0	0	0	0	0	0	0	0	0	0	0	0
ENSBTAG00000022255	0	0	0	2	2	0	0	0	0	0	0	0	0	0	2	0	0	0	0	0	4	2	0	0	0	0	0	1	0	4	4	1	0	0	0	1
ENSBTAG00000054703	0	0	0	0	0	0	0	0	0	0	0	0	0	0	0	0	0	0	0	0	0	0	0	0	0	0	0	0	0	0	0	0	0	0	0	0
ENSBTAG00000047326	0	0	0	0	0	0	0	0	0	0	0	0	0	0	0	0	0	0	0	0	0	0	0	0	0	0	0	0	0	0	0	0	0	0	0	0
ENSBTAG00000050199	0	0	0	0	0	0	0	0	0	0	0	0	0	0	0	0	0	0	0	0	0	0	0	0	0	0	0	0	0	0	0	0	0	0	0	0
ENSBTAG00000047411	0	0	0	0	2	0	4	0	0	0	0	0	0	0	0	0	0	1	0	0	0	2	3	0	0	1	0	0	0	0	0	0	2	0	8	0
ENSBTAG00000007654	178	118	89	80	89	152	68	81	46	55	134	72	139	102	139	59	59	321	166	66	126	220	155	98	190	156	102	189	182	187	190	218	184	234	121	151
ENSBTAG00000003290	160	85	79	300	196	240	257	337	142	213	212	358	298	337	443	197	435	571	147	87	331	461	455	357	476	564	467	525	503	763	659	473	630	657	538	587
ENSBTAG00000048907	0	0	0	0	0	0	0	0	0	0	0	0	0	0	0	0	0	0	0	0	0	0	0	0	0	0	0	0	0	0	0	0	0	0	0	0
ENSBTAG00000005496	3348	2607	2169	1717	2308	3756	3709	2118	2625	2052	3602	3342	3868	3493	3153	1940	2725	2655	2054	1425	2453	2180	2169	1725	2847	1814	1859	2132	2321	2368	2655	2352	2815	1972	1479	2502
ENSBTAG00000054692	0	0	0	0	0	0	0	0	0	0	0	0	0	0	0	0	0	0	0	0	0	0	0	0	0	0	0	0	0	0	0	0	0	0	0	0
ENSBTAG00000005124	126	122	104	156	143	147	121	125	128	171	216	159	293	203	226	105	184	167	114	88	165	163	178	167	179	191	162	171	114	213	222	208	201	114	151	187
ENSBTAG00000053224	0	0	0	0	0	0	0	0	0	0	0	0	0	0	0	0	0	0	0	0	0	0	0	0	0	0	0	0	0	0	0	0	0	0	0	0
ENSBTAG00000046155	6	10	0	25	16	42	13	18	8	16	7	34	26	26	16	10	18	33	47	15	41	23	54	54	26	53	32	46	11	34	32	26	23	33	28	17
ENSBTAG00000051287	3207	3392	2846	3492	5069	3464	2472	2877	3128	3575	4410	2869	4512	2974	3200	2984	2883	4721	5829	4124	3663	3328	3533	4198	3924	3113	2697	3277	4017	4268	3876	3112	4320	3777	2106	3421
ENSBTAG00000002890	9247	8548	7878	12933	12969	9549	7105	9893	8801	11943	10687	9854	13463	9462	10512	8317	8436	12466	11638	11652	10637	10617	11160	11760	10838	10997	7133	11074	9736	13894	11474	9922	12764	12714	9570	11871
ENSBTAG00000016764	18106	15423	12017	18518	20497	18546	14956	15695	15370	16407	17683	16947	21849	17570	17708	13437	14893	21285	18207	16364	18237	18219	19122	18776	18269	19169	14232	19209	18494	26602	20664	18332	22878	21253	15276	21246
ENSBTAG00000016769	3117	3575	2894	5330	4538	3598	2602	2792	3096	4723	3618	3139	4924	3539	3583	2915	2367	4380	3631	3910	3516	4383	4887	4681	3378	5522	3202	3864	2669	6844	3989	4937	5232	4693	5871	5044
ENSBTAG00000016772	4070	4036	3886	6055	6257	5256	4399	5124	4153	5592	5308	5141	6694	5245	5465	3943	4463	7249	6949	4832	6238	6197	6657	6947	6343	7133	4726	6748	5672	8838	6587	6404	7727	7419	6639	7125
ENSBTAG00000038589	1	1	0	0	0	4	4	5	1	2	0	2	2	1	3	1	2	1	2	1	3	3	5	2	0	2	0	3	6	2	2	0	0	1	0	4
ENSBTAG00000002113	109	80	104	158	153	142	149	180	121	183	91	200	225	171	191	122	122	255	154	103	214	177	223	185	189	252	168	234	217	307	273	173	293	227	186	196
ENSBTAG00000043647	0	0	0	0	0	0	0	0	0	0	0	0	0	0	0	0	0	0	0	0	0	0	0	0	0	0	0	0	0	0	0	0	0	0	0	0
ENSBTAG00000005039	6050	12013	5295	8034	8482	9445	5602	7391	6951	8121	11970	7526	8619	6815	8981	5864	6287	8621	7721	9971	7112	6276	7286	7100	6990	6583	5101	7380	6990	9254	8126	6596	8118	6786	5534	6733
ENSBTAG00000005042	504	567	370	705	517	635	435	593	448	527	748	471	558	563	794	537	540	1041	582	799	647	470	682	609	397	684	586	731	644	969	900	794	1004	835	495	786
ENSBTAG00000052214	0	0	0	0	0	4	0	2	0	0	3	1	0	3	5	0	3	2	0	0	0	0	0	0	0	0	0	0	0	0	0	0	0	2	0	0
ENSBTAG00000015815	13602	21401	11845	9836	15605	17196	13496	10486	14129	8533	20944	14621	15083	10485	12641	7904	10595	7517	5901	11607	6873	5220	6883	3989	8855	3970	3563	7708	6024	6310	7088	6500	7266	4454	2904	6084
ENSBTAG00000015817	1288	1283	1095	1637	1487	1446	1180	1441	1178	1476	1644	1528	1782	1415	1521	1073	1226	1391	1065	1150	1325	1469	1412	1321	1329	1575	1106	1385	1265	1930	1444	1544	1783	1377	1445	1571
ENSBTAG00000015820	978	1207	955	1526	2138	1454	913	1261	1063	1614	1575	1226	1883	1126	1290	1317	1207	2458	3015	1758	2025	1850	1864	2424	1930	2136	1681	1756	2101	2580	2262	1619	2386	1664	1281	1767
ENSBTAG00000049172	0	0	0	0	0	0	0	0	0	0	0	0	0	0	0	0	0	0	0	0	0	0	0	0	0	0	0	0	0	0	0	0	0	0	0	0
ENSBTAG00000039794	568	455	423	462	618	472	344	336	339	534	317	431	567	374	393	280	330	340	415	404	327	427	454	511	347	477	249	420	223	532	276	370	380	479	524	407
ENSBTAG00000039285	0	0	0	0	0	0	0	0	0	0	0	0	0	1	0	0	0	0	0	0	0	0	0	0	0	0	0	0	0	0	0	0	0	0	0	0
ENSBTAG00000005866	25	13	12	32	28	22	42	34	10	8	18	40	25	47	46	23	37	14	18	7	36	36	44	20	43	21	29	29	33	49	52	51	58	45	34	32
ENSBTAG00000047194	0	0	0	2	0	0	0	0	0	0	0	0	0	0	0	0	1	0	0	0	0	0	0	0	0	0	0	0	0	0	0	0	0	0	0	0
ENSBTAG00000043189	0	0	0	0	0	0	0	0	0	0	0	0	0	0	0	0	0	0	0	0	0	0	0	0	0	0	0	0	0	0	0	0	0	0	0	0
ENSBTAG00000017660	5	6	5	3	4	3	8	6	8	10	11	9	17	9	22	13	7	10	1	5	13	2	7	6	2	2	4	9	4	9	5	7	15	8	0	5
ENSBTAG00000050826	2	4	9	11	0	8	14	0	2	3	4	10	4	12	2	1	3	2	2	5	0	2	4	5	2	4	4	8	2	6	3	8	3	2	2	2
ENSBTAG00000046774	344	216	270	344	440	345	352	309	300	266	274	382	427	395	374	213	326	350	322	181	293	386	325	368	292	393	233	409	358	404	385	347	412	339	376	409
ENSBTAG00000046069	1	0	0	2	0	0	2	0	0	0	0	0	0	0	1	0	0	0	0	2	2	0	0	2	0	0	0	0	0	0	0	0	0	0	0	1
ENSBTAG00000054604	14	14	8	27	8	11	8	12	35	11	6	10	18	10	40	8	0	59	202	9	208	78	433	145	49	58	29	72	148	258	14	107	353	118	125	122
ENSBTAG00000048817	7	8	8	42	12	17	7	12	17	18	4	6	9	8	12	16	4	107	147	15	175	591	395	191	117	202	23	81	115	98	27	71	210	197	111	69
ENSBTAG00000050800	2	2	0	2	0	0	0	2	0	0	0	2	2	0	0	2	0	0	0	0	2	0	2	0	0	1	0	4	0	2	0	2	0	0	0	0
ENSBTAG00000011854	406	371	395	691	897	462	404	622	446	882	522	638	485	505	531	864	531	954	830	569	678	740	882	920	508	757	587	650	620	1181	770	1059	1111	1173	1007	786
ENSBTAG00000031829	1144	1095	1305	1953	1765	1474	1440	1899	1433	2019	1632	1839	2371	1933	1890	1509	1941	2329	1832	1309	1945	1811	2293	1855	1971	2049	1408	2378	2093	2938	2453	1799	2425	2141	1935	2236
ENSBTAG00000009282	21	16	13	52	30	55	12	32	23	35	43	14	53	44	24	33	18	27	25	50	29	35	49	14	38	44	19	17	29	47	57	20	56	14	54	32
ENSBTAG00000009287	1027	910	742	1017	1475	1388	923	919	839	1263	1523	1012	1402	939	1077	974	872	1776	1776	1230	1344	1312	1733	1359	1495	1183	1107	1157	1523	1711	1477	1501	1585	1615	813	1441
ENSBTAG00000009288	773	638	497	1009	1019	769	638	768	667	832	926	727	1009	666	787	589	702	980	907	801	996	887	900	1006	994	858	710	852	869	1091	1053	911	1127	969	624	918
ENSBTAG00000051063	51	57	17	64	174	56	45	52	43	55	44	49	90	16	54	68	32	66	120	84	66	67	62	74	53	61	43	57	53	98	102	61	81	57	48	72
ENSBTAG00000025848	1005	1446	1184	1971	2439	2002	1554	1334	1101	1773	1191	1466	2238	1499	1606	1470	1078	3837	4645	1473	3337	2747	3177	4061	2575	2967	2093	3053	2521	4454	3082	2878	3334	2853	2929	2925
ENSBTAG00000018060	2302	3514	2658	3326	3825	3168	2387	2066	2841	3247	2801	2656	3885	2826	2652	2225	1909	2919	3363	3103	2638	3152	3658	3563	2352	3737	2091	3247	2061	4196	2489	3241	3478	3500	3533	3200
ENSBTAG00000043112	0	2	0	0	0	0	0	0	0	4	0	0	0	0	0	0	0	2	0	0	0	2	1	2	0	0	0	1	2	2	0	1	0	0	0	0
ENSBTAG00000046555	26140	20178	16481	20011	20618	25988	16319	17094	21019	17498	23104	20275	24423	18883	19026	12691	14902	18342	16306	17164	14184	14812	16464	15793	14329	15842	11443	15391	12983	19851	15390	15612	18129	16055	13955	16537
ENSBTAG00000004706	379	402	337	808	850	593	410	724	470	854	634	585	920	720	549	693	556	1004	1189	605	1005	750	1157	1073	920	831	614	1021	998	1342	1034	699	1155	819	486	824
ENSBTAG00000053600	0	0	0	0	0	0	0	0	0	0	0	0	0	0	0	0	0	0	0	0	0	0	0	0	0	0	0	0	0	0	0	0	0	0	0	0
ENSBTAG00000052110	3	4	8	8	6	16	10	8	11	8	2	12	13	17	8	4	1	18	11	15	12	23	14	28	11	17	24	10	14	24	15	17	3	33	22	37
ENSBTAG00000003184	137	431	394	360	417	660	638	391	771	338	711	268	214	605	533	615	421	358	265	711	244	378	440	650	289	305	915	284	295	575	199	415	304	535	457	419
ENSBTAG00000013244	2187	2218	2323	3124	3425	3317	2540	2533	2491	2692	2798	2772	3978	2938	3055	2461	2195	3477	2913	2355	2803	2834	3310	3233	2978	3524	2374	3230	2523	4662	2942	3478	3481	3291	3773	3441
ENSBTAG00000012954	390	479	435	518	591	421	209	259	498	473	388	303	699	273	378	425	204	292	363	419	301	337	339	514	257	472	311	354	163	482	287	296	349	372	593	381
ENSBTAG00000013250	3	0	4	12	5	4	6	14	4	4	0	0	6	1	17	2	2	9	21	12	4	12	6	11	4	7	4	8	6	15	10	3	7	9	6	14
ENSBTAG00000049284	1	0	0	0	0	0	0	0	2	0	0	0	0	0	0	1	0	0	0	0	0	0	0	0	0	0	0	1	0	0	0	2	0	0	0	0
ENSBTAG00000018496	2333	2131	1942	2249	3132	2221	1602	2282	2083	2346	2772	2100	2907	1883	2510	1840	1994	3252	3421	2723	2407	2432	2368	2817	2623	2245	1825	2369	2642	3065	2698	2305	2677	3051	1741	2548
ENSBTAG00000018498	2366	1967	1648	2339	2657	2264	1501	1772	1692	2140	2197	1760	2453	1820	1891	1572	1632	2512	3039	2307	2162	2221	2515	2773	2567	2434	1721	2048	2093	2845	2424	2144	2573	2464	1810	2240
ENSBTAG00000002768	999	1051	951	1313	1446	1316	1093	1173	1035	1481	1384	1287	1769	1235	1419	1119	996	1423	1607	1032	1330	1374	1476	1438	1337	1373	1122	1408	1270	2022	1449	1359	1735	1394	1145	1350
ENSBTAG00000004597	3897	2406	3109	5640	8801	4109	4326	6169	4160	6498	4666	4763	5511	4811	4943	4893	5480	4065	6120	5191	5683	5025	5589	5025	3729	5846	4438	5414	5145	8387	5856	5931	7845	4739	5217	5679
ENSBTAG00000004600	15337	11672	9193	12104	13792	13319	10064	10078	12824	11590	10143	11534	14295	10303	11608	10348	10891	11973	11712	10061	11260	12182	11445	13079	12109	11797	8985	11027	9610	15667	12244	12098	13912	12917	10943	13202
ENSBTAG00000009024	1176	1038	992	1636	1813	1175	738	1120	1224	1372	1032	1101	1549	1066	1128	1432	937	1177	1157	1268	1232	1294	1214	1669	891	1814	1122	1128	872	2109	1346	1580	1586	1350	1852	1630
ENSBTAG00000007788	7408	6396	5498	6758	7589	7457	5570	4497	5026	6143	5365	5835	8151	5538	5691	5186	5039	5337	5527	4930	5460	6117	5692	5991	5496	6175	3810	6270	3798	7641	4907	6196	5619	7282	7250	6241
ENSBTAG00000045344	0	0	0	0	0	0	0	0	0	0	0	0	0	0	0	0	0	0	0	0	0	0	0	0	0	0	0	0	0	0	0	0	0	0	0	0
ENSBTAG00000008523	11432	8731	6134	7036	8036	10905	8468	6544	8988	7138	9283	8458	9845	8029	8244	5713	7430	7716	5777	6279	6356	6984	6935	6598	7119	6390	5388	7169	6335	8312	7357	7382	7773	7352	5632	7281
ENSBTAG00000043177	4	0	4	0	4	5	8	7	7	4	3	13	4	5	5	4	5	4	6	4	10	7	3	0	1	11	4	4	4	6	0	8	1	2	4	2
ENSBTAG00000002561	208	162	116	379	381	315	231	283	226	268	208	270	328	245	215	230	263	336	334	280	354	342	360	426	280	468	318	308	226	444	332	433	401	322	468	408
ENSBTAG00000002562	2618	2611	2154	2690	3140	2526	2105	1937	2881	2572	2851	2206	2757	1840	2172	2022	1874	2185	2276	2761	1719	2217	2071	2271	1798	2153	1676	1775	1774	2761	2351	2012	2503	1939	1716	2116
ENSBTAG00000002563	2770	2206	1650	1800	2231	2381	2065	1487	2314	1641	2254	2283	2373	2059	1936	1344	1412	1526	1564	1459	1519	1582	1567	1644	1471	1409	1252	1363	1222	1882	1483	1414	1519	1345	1387	1327
ENSBTAG00000002565	6	4	6	9	5	0	4	4	2	8	4	6	2	3	3	2	2	6	1	2	3	3	0	6	3	8	1	5	3	3	0	0	6	6	7	1
ENSBTAG00000002568	1522	1356	1248	1683	2075	1446	1156	1228	1247	1608	1462	1450	1859	1457	1296	1175	1217	1642	2023	1394	1432	1490	1596	1779	1667	1517	1127	1461	1353	1888	1571	1459	1692	1577	1045	1443
ENSBTAG00000054928	0	0	0	0	0	0	0	0	0	0	0	0	0	0	0	0	0	0	0	0	0	0	0	0	0	0	0	0	0	0	1	0	0	0	0	0
ENSBTAG00000013278	182	200	52	254	145	153	111	51	110	175	327	108	261	71	173	81	68	102	123	273	76	38	62	51	67	35	25	52	59	124	38	44	79	199	33	119
ENSBTAG00000016093	2200	2920	1262	1888	2389	2785	1954	1976	2346	2136	3788	2722	2998	2198	2174	1589	1776	2817	2105	2073	2768	2412	2853	2330	2457	2241	2028	2317	2862	3146	3146	2315	3206	1764	1459	2126
ENSBTAG00000016095	1226	1159	998	1064	1444	1075	680	895	941	971	1166	1023	1311	948	936	729	916	1113	914	1017	854	1036	1014	976	836	1122	621	1034	825	1500	1147	1271	1198	1058	1102	1210
ENSBTAG00000016096	92	148	145	192	197	107	112	126	108	141	138	91	227	97	108	133	117	249	250	155	208	134	127	238	219	169	133	187	187	187	144	153	225	263	147	192
ENSBTAG00000016097	5	7	1	8	23	26	12	12	7	3	9	2	4	8	13	6	9	10	10	24	6	10	9	4	4	6	7	17	12	12	9	8	9	10	2	10
ENSBTAG00000013277	2055	2704	1843	2761	3037	2586	1713	1901	1916	2255	2605	2155	2669	2034	2116	1588	1808	2795	2611	2576	2254	2341	2416	2397	2260	2415	1706	2124	2228	3214	2632	2365	2754	2687	1881	2629
ENSBTAG00000013279	93	64	127	282	239	152	123	251	109	194	171	199	220	234	209	204	199	441	229	236	252	207	376	277	231	335	206	219	279	406	327	186	463	253	251	368
ENSBTAG00000021100	82	73	105	189	145	114	80	117	82	102	115	123	152	119	141	102	97	190	215	124	163	163	138	168	161	149	92	174	129	211	184	164	159	172	196	202
ENSBTAG00000052071	0	0	0	0	0	0	0	0	0	0	0	0	0	0	0	0	0	0	0	0	0	0	0	0	0	0	0	0	2	0	0	0	0	0	0	0
ENSBTAG00000037728	0	0	0	0	0	0	0	0	0	0	0	0	0	0	0	0	0	0	0	0	0	0	0	0	0	0	0	0	0	0	0	0	0	0	0	0
ENSBTAG00000039391	126	80	127	177	183	161	169	180	106	172	183	147	212	156	204	125	133	172	181	131	198	189	206	205	244	257	132	227	182	242	192	144	215	194	177	234
ENSBTAG00000001507	62	33	47	103	35	74	113	89	30	29	55	156	106	144	109	42	82	68	13	22	97	61	123	15	136	44	46	76	95	128	126	82	80	51	70	75
ENSBTAG00000029798	0	0	0	0	0	0	0	0	0	0	0	0	0	0	0	0	0	0	0	0	0	0	0	0	0	0	0	0	0	0	0	0	0	0	0	0
ENSBTAG00000029878	0	0	0	0	0	0	0	0	0	0	0	0	0	0	0	0	0	0	0	0	0	0	0	0	0	0	0	0	0	0	0	0	0	0	0	0
ENSBTAG00000036403	0	0	0	0	0	0	0	0	0	0	0	0	0	0	0	0	0	0	0	0	1	0	0	0	0	0	0	0	0	0	0	0	0	0	0	0
ENSBTAG00000044594	2	0	0	0	0	0	0	0	0	0	0	0	0	0	0	0	0	0	0	0	0	0	0	0	0	0	0	0	0	0	0	0	0	0	0	0
ENSBTAG00000036374	0	0	0	0	0	0	0	0	0	0	0	0	0	0	0	0	0	0	0	0	0	0	0	0	0	0	0	0	0	0	0	0	0	0	0	0
ENSBTAG00000036420	0	0	0	0	0	0	0	0	0	0	0	0	0	0	0	0	0	0	0	0	0	0	0	0	0	0	0	0	0	0	0	0	0	0	0	0
ENSBTAG00000030013	0	0	0	0	0	0	0	0	0	0	0	0	0	0	0	0	0	0	0	0	0	0	0	0	0	0	0	0	0	0	0	0	0	0	0	0
ENSBTAG00000036376	0	0	0	0	0	0	0	0	0	0	0	0	0	0	0	0	0	0	0	0	0	0	0	0	0	0	0	0	2	0	0	0	0	0	0	0
ENSBTAG00000050832	0	0	0	0	0	0	0	0	1	0	0	0	0	0	1	0	0	0	0	0	0	0	0	0	0	0	0	0	0	0	0	0	0	0	0	0
ENSBTAG00000016399	0	0	0	0	0	0	0	0	0	0	0	0	2	0	0	2	0	0	0	0	0	0	0	2	4	0	2	2	4	0	0	0	0	0	0	0
ENSBTAG00000046286	42	15	29	78	99	86	58	95	64	97	72	79	155	111	91	117	57	237	177	46	178	149	169	150	168	143	111	154	198	262	239	80	213	109	30	148
ENSBTAG00000022962	0	0	0	0	0	0	0	0	0	0	0	0	0	0	0	0	0	0	0	0	0	0	0	0	0	0	0	2	0	0	0	0	0	0	0	0
ENSBTAG00000055147	0	0	0	0	0	0	0	0	0	0	0	0	0	0	0	0	0	0	0	0	0	0	0	0	0	0	0	0	0	0	0	0	0	0	0	0
ENSBTAG00000054140	0	1	0	0	1	0	1	0	3	0	2	0	1	1	0	0	0	1	0	0	1	1	1	0	0	0	1	0	1	3	0	0	0	0	1	1
ENSBTAG00000002996	2227	389	829	343	140	937	1022	480	787	460	608	1350	477	933	419	152	398	54	17	219	40	126	189	50	67	32	35	138	16	75	16	68	72	42	68	107
ENSBTAG00000044384	0	0	0	0	0	0	0	0	0	0	0	0	0	0	0	0	0	0	0	0	0	0	0	0	0	0	0	0	0	0	0	0	0	0	0	0
ENSBTAG00000045782	0	0	0	0	0	0	0	0	0	0	0	0	0	0	0	0	0	0	0	0	0	0	0	0	0	0	0	0	0	0	0	0	0	0	0	0
ENSBTAG00000054383	7	1	4	18	16	17	10	12	8	3	5	4	21	26	18	4	22	12	51	13	57	10	8	27	27	27	4	17	13	22	2	13	22	15	18	4
ENSBTAG00000054170	0	0	0	0	0	0	0	0	0	0	0	0	0	0	0	0	0	0	0	0	0	0	0	0	0	0	0	0	0	0	0	0	0	0	0	0
ENSBTAG00000005252	2	3	0	0	10	10	4	8	2	8	4	4	0	12	4	7	4	8	4	2	8	0	4	8	7	4	17	13	10	2	11	6	3	2	10	4
ENSBTAG00000052977	426	475	240	668	563	435	423	426	566	536	518	453	799	564	688	386	695	774	811	438	509	537	612	613	655	788	433	470	711	664	777	502	637	383	388	373
ENSBTAG00000013311	637	392	598	860	1057	626	654	871	639	864	731	866	985	803	939	687	832	1257	1055	655	1025	1099	1012	1125	1000	1245	942	995	938	1442	1220	1036	1403	1168	980	1202
ENSBTAG00000053722	0	0	0	2	2	0	0	0	0	0	0	0	0	0	0	0	0	0	2	0	0	1	2	0	0	0	0	0	1	0	0	0	2	0	0	0
ENSBTAG00000008733	1549	1334	1362	2381	2740	2148	1699	2595	1481	2286	2431	2255	2516	1988	2359	1577	1961	3852	3841	2207	3419	2825	3104	3696	2970	3204	2490	3114	2990	3952	3540	2901	3547	3310	2171	2984
ENSBTAG00000048077	90	22	65	51	191	33	107	120	80	55	81	231	105	44	97	64	88	30	59	149	69	53	39	78	51	90	36	21	42	212	49	62	286	46	358	54
ENSBTAG00000052987	11	33	27	28	100	42	15	20	9	16	17	23	52	44	17	8	10	16	30	24	22	49	23	127	22	104	23	137	8	46	20	82	16	16	21	9
ENSBTAG00000043237	0	0	0	0	0	0	0	0	0	0	0	0	0	0	1	0	0	0	0	0	0	0	0	0	0	0	0	0	0	0	0	0	0	0	1	0
ENSBTAG00000054244	0	0	0	0	0	0	0	0	0	0	0	0	0	0	0	0	0	0	0	0	0	0	0	0	0	0	0	0	0	0	0	0	0	0	0	0
ENSBTAG00000054753	2	0	0	2	0	0	0	0	0	0	0	0	0	0	0	0	0	0	0	0	0	0	1	0	0	0	0	0	0	0	2	0	0	0	0	0
ENSBTAG00000055060	0	1	0	0	0	0	0	1	0	0	0	0	2	0	0	0	0	0	0	0	0	0	0	0	0	2	0	1	4	0	0	0	2	0	0	0
ENSBTAG00000053562	0	4	0	0	7	0	2	4	0	2	3	2	2	0	6	0	3	5	0	2	0	0	0	0	0	0	2	5	0	0	0	0	0	1	3	2
ENSBTAG00000017767	3	4	0	17	3	7	13	4	3	10	2	4	4	9	2	11	4	13	4	2	13	19	17	13	10	26	7	14	13	15	13	18	14	13	34	31
ENSBTAG00000017783	1094	935	933	1453	1624	1301	1052	1248	909	1299	1060	1224	1701	1106	1416	1229	1172	1801	2541	1069	1837	2015	1659	1905	1948	2210	1451	1629	1433	2613	2059	1950	1983	1822	2027	1994
ENSBTAG00000007493	2	2	2	14	5	8	0	2	17	4	7	1	7	3	1	5	1	6	4	12	10	4	5	17	8	16	4	4	0	11	8	4	7	7	6	17
ENSBTAG00000014943	14938	11754	9770	15577	14362	13374	10657	10590	11904	12917	12866	12687	16516	12792	12339	9527	9681	12855	10297	10406	11266	12590	13021	12348	12304	13407	9031	12179	9449	16406	11866	12241	13753	13427	12557	13448
ENSBTAG00000014945	155	371	153	352	264	438	370	310	223	215	464	371	387	288	453	230	265	295	133	253	344	333	385	149	404	279	183	291	249	559	419	404	446	208	263	304
ENSBTAG00000017761	1011	535	627	2736	1196	1296	1648	2256	1072	1478	1266	2439	1990	2559	2252	1507	1909	2546	997	851	2272	2891	2760	1736	2924	2505	1811	2463	2624	4539	3320	2395	3292	2513	2358	3433
ENSBTAG00000017769	11	38	9	34	20	26	23	19	13	31	30	35	65	14	25	13	13	45	42	20	40	35	37	105	66	31	60	66	26	55	45	26	58	40	58	46
ENSBTAG00000017779	1599	2194	1869	2868	4017	2505	1770	2218	1898	2776	3097	1973	3422	2134	2624	1856	2342	5444	4604	3046	3142	2680	3521	4308	3509	3148	2227	3139	3736	3401	3563	3014	3886	4286	2240	2806
ENSBTAG00000006122	8045	6863	6897	16866	10900	8223	7025	9235	6999	10198	7736	9086	11590	9986	10100	8756	9262	11730	7088	7337	10640	12350	10951	12023	16083	14998	7932	13046	8582	19596	11463	14715	13413	13258	16526	15872
ENSBTAG00000029870	0	0	0	4	0	0	0	0	0	0	2	0	1	1	3	0	1	0	0	0	1	1	1	1	0	0	0	0	0	0	0	1	0	1	0	0
ENSBTAG00000029774	0	0	0	0	0	1	0	0	0	0	0	0	0	2	0	0	0	0	0	0	0	0	0	0	0	2	0	0	0	1	1	0	0	0	0	0
ENSBTAG00000005098	0	0	0	0	0	2	0	0	0	2	0	0	0	0	0	0	0	0	1	0	0	0	4	0	0	0	0	0	0	2	0	0	0	1	0	0
ENSBTAG00000013289	1397	933	1191	2121	1660	1868	1934	1896	1261	1551	1356	2198	2120	2269	2171	1496	1624	2286	1242	939	2156	2312	2457	1857	2296	2610	1574	2507	1944	3477	2480	2341	2979	2339	2739	2987
ENSBTAG00000044387	0	0	0	0	0	0	0	0	0	0	0	0	0	0	0	0	0	0	0	0	0	0	0	0	0	0	0	0	0	0	0	0	0	0	0	0
ENSBTAG00000045150	0	0	0	0	0	2	0	0	0	0	0	0	0	0	0	0	0	0	0	0	0	0	0	0	0	0	0	0	0	0	0	0	0	0	0	0
ENSBTAG00000053410	2	0	0	2	0	0	1	0	0	0	2	0	1	2	0	2	0	0	2	1	0	0	0	0	2	2	0	0	0	2	8	6	2	1	4	2
ENSBTAG00000003855	162	116	148	385	208	235	270	366	175	314	236	342	355	400	363	221	371	355	157	144	359	334	309	252	305	348	229	430	291	607	401	373	486	345	358	477
ENSBTAG00000023182	2	0	3	7	4	2	18	4	10	8	2	10	3	2	9	0	8	5	6	4	18	7	8	4	8	6	10	6	8	21	10	8	7	10	15	12
ENSBTAG00000042163	0	0	0	0	0	0	0	0	0	0	0	0	0	0	0	0	0	0	0	0	0	0	0	0	0	0	0	0	0	0	0	0	0	0	0	0
ENSBTAG00000015858	1251	1068	1175	1463	1801	1473	1040	1399	1114	1463	1613	1377	1727	1183	1439	1081	1325	2019	2395	1297	1757	1572	1560	1766	1779	1642	1161	1535	1650	1951	1695	1732	1910	1976	1067	1784
ENSBTAG00000015860	236	134	254	393	310	424	286	160	140	302	368	332	130	335	222	263	269	285	248	175	299	267	306	285	406	318	287	263	152	283	278	256	415	232	265	261
ENSBTAG00000019370	315	187	263	233	294	375	376	333	285	308	369	408	424	389	312	233	375	398	310	229	323	286	366	357	356	301	261	346	356	416	358	308	358	356	269	373
ENSBTAG00000031564	3728	3516	3524	5425	6024	4131	3392	3559	3492	5171	4297	4035	4938	4379	4121	3334	3436	4232	4490	4011	3707	3863	4667	4395	3483	4950	2737	4427	2908	5868	4109	4339	4639	4320	5561	4640
ENSBTAG00000049441	2	0	1	3	11	2	3	1	2	0	0	0	4	2	1	0	3	2	1	3	3	3	0	4	0	0	0	1	0	2	3	1	0	0	0	1
ENSBTAG00000039888	1072	1418	1186	1395	2201	2208	1698	1689	1432	1802	2123	1718	1556	1933	2164	1912	1539	2305	2146	1788	1971	1876	1949	2061	1607	2070	1417	2151	1863	3087	2171	2339	2439	2405	2205	1622
ENSBTAG00000042654	1	0	0	7	4	2	3	5	0	5	2	5	4	6	4	2	4	0	1	0	1	14	9	5	7	10	4	9	0	5	4	9	4	1	19	4
ENSBTAG00000051604	0	0	0	0	0	0	0	0	0	0	0	0	0	0	0	0	0	0	0	0	0	0	0	0	0	0	0	0	0	0	0	0	0	0	0	0
ENSBTAG00000042614	0	0	0	0	0	0	0	0	0	0	0	0	0	0	0	0	0	0	0	0	0	0	0	0	0	0	0	0	0	0	0	0	0	0	0	0
ENSBTAG00000000172	1	7	6	6	4	4	6	0	2	0	8	6	0	1	4	2	0	0	0	0	0	4	0	0	1	0	4	0	0	0	0	0	0	0	0	0
ENSBTAG00000013177	920	821	821	1169	1183	998	794	958	777	1212	1037	905	1372	959	1118	915	912	1555	1496	1059	1224	1035	1243	1339	1293	1069	813	1465	1400	1789	1545	1280	1474	1477	745	1469
ENSBTAG00000013178	386	145	124	550	116	191	96	126	311	308	94	144	589	200	359	230	59	1300	2344	278	9002	6914	3855	6618	1182	1881	1500	2103	2091	16520	676	1209	6398	4580	3960	1528
ENSBTAG00000039090	280	345	327	540	611	490	350	571	485	626	484	530	706	599	557	535	518	738	717	468	631	531	624	609	625	569	559	631	664	832	751	469	696	447	394	572
ENSBTAG00000046659	0	0	0	0	0	0	0	0	0	0	0	0	0	0	0	0	0	0	0	0	0	0	0	0	0	0	0	0	0	0	0	0	0	0	0	0
ENSBTAG00000051200	0	0	0	0	0	0	0	0	0	0	0	0	0	0	0	0	0	0	0	0	0	1	0	0	0	0	0	0	0	0	0	0	0	0	0	0
ENSBTAG00000012980	222	193	183	323	349	344	311	369	184	316	297	311	351	310	392	251	338	592	460	315	483	485	496	509	363	513	343	429	434	720	600	463	690	537	507	427
ENSBTAG00000053434	8	6	8	37	12	15	22	27	6	6	9	29	13	29	20	23	11	35	10	8	26	27	31	38	37	37	24	33	23	37	46	36	50	33	34	53
ENSBTAG00000042991	0	0	0	0	0	0	0	0	0	0	0	0	0	0	0	0	0	0	0	0	0	0	0	0	0	0	0	0	0	0	0	0	0	0	0	0
ENSBTAG00000005852	24	12	13	40	50	34	50	21	3	20	25	53	20	41	28	35	48	87	38	16	66	69	53	64	79	82	80	80	71	109	72	77	101	60	72	100
ENSBTAG00000021843	806	702	870	1182	1126	1406	1075	1382	726	1012	1244	1476	1497	1529	1491	809	1267	1679	1004	710	1440	1229	1622	1025	1766	1428	1018	1496	1323	1868	1721	1476	1943	1403	1267	1817
ENSBTAG00000054746	111	173	119	116	178	212	130	150	100	97	217	157	216	176	177	125	172	214	150	134	182	85	201	99	219	99	78	156	169	160	170	152	229	142	96	131
ENSBTAG00000049019	0	0	0	0	0	0	0	0	0	1	0	0	0	0	0	0	0	0	0	0	0	0	0	0	0	0	0	0	0	0	0	0	0	0	0	0
ENSBTAG00000053877	0	0	0	0	0	0	0	0	0	0	0	0	0	0	0	0	0	0	0	0	0	0	0	0	0	0	0	0	0	0	0	0	0	0	0	0
ENSBTAG00000013260	27	28	38	53	64	53	29	36	37	51	44	41	41	51	28	28	43	42	54	41	38	51	65	32	27	38	27	50	31	70	62	40	56	32	42	53
ENSBTAG00000046769	0	0	0	0	0	0	0	0	0	0	0	0	0	0	0	0	0	0	0	0	0	0	0	2	0	0	0	0	2	0	0	0	0	0	2	0
ENSBTAG00000038387	2	0	0	0	0	0	0	0	0	0	0	0	2	0	0	0	0	0	0	0	0	0	0	0	0	0	0	0	0	0	0	0	0	0	0	0
ENSBTAG00000045616	0	0	0	0	0	0	0	0	0	0	0	0	0	0	0	0	0	0	0	0	0	0	0	0	0	0	0	0	0	0	0	0	0	0	0	0
ENSBTAG00000047416	3	8	8	0	6	8	2	3	4	0	4	4	19	13	6	1	2	17	18	10	23	18	21	6	12	8	4	18	13	8	30	18	12	13	11	10
ENSBTAG00000015769	30	32	26	28	45	39	50	33	71	10	39	40	47	44	21	24	12	3	7	21	5	11	6	4	1	15	8	15	2	15	4	9	10	8	15	15
ENSBTAG00000036418	318	218	232	100	147	440	355	199	326	76	156	529	586	172	308	142	128	67	135	51	145	85	55	133	146	117	192	146	87	76	202	119	76	73	92	108
ENSBTAG00000003418	44626	32163	33232	40301	40985	54637	49147	51899	41624	38132	50754	55558	59323	55030	56517	32874	46431	67084	46396	30140	57066	55939	58054	52580	57661	56958	45243	54318	60101	73417	64705	56464	72120	58411	41702	64263
ENSBTAG00000002210	3959	4519	4066	7033	7859	5494	4444	5675	4240	6315	4890	5066	6943	5706	5832	4862	5078	7559	9296	5623	6921	6385	7337	7756	7061	8023	4970	7703	5720	8928	7044	7465	8816	7336	6957	7912
ENSBTAG00000002206	0	0	0	0	0	0	0	1	0	0	0	0	0	2	0	0	0	0	0	1	2	2	0	4	0	2	0	0	0	2	0	0	4	0	0	2
ENSBTAG00000052467	0	0	0	0	0	0	0	0	0	0	0	0	0	0	0	0	0	0	0	0	0	0	0	0	0	0	0	0	0	0	0	0	0	0	0	0
ENSBTAG00000048330	0	0	0	0	0	0	0	0	0	0	0	0	0	0	0	0	0	0	0	0	0	0	0	0	0	0	0	0	0	0	0	0	0	0	0	0
ENSBTAG00000003779	120	144	117	153	236	191	126	168	133	194	196	139	224	183	184	136	186	208	193	138	271	171	267	171	208	261	164	269	220	299	275	250	321	224	230	229
ENSBTAG00000045736	0	0	0	0	0	0	0	0	0	0	0	0	0	0	0	0	0	0	0	2	0	0	0	0	0	0	0	0	0	0	0	0	0	0	0	0
ENSBTAG00000035705	104	64	47	144	149	129	135	164	50	89	131	149	154	144	155	98	128	222	163	90	213	164	197	172	212	189	142	172	205	227	272	159	216	201	167	228
ENSBTAG00000045464	0	0	0	0	0	0	0	0	0	0	0	0	0	0	0	0	0	0	0	0	0	0	0	0	0	0	0	0	0	3	0	0	0	0	0	0
ENSBTAG00000046004	60	77	33	64	85	102	46	65	44	55	81	41	88	76	80	46	59	95	92	60	52	52	79	82	63	72	50	43	61	80	81	46	94	81	35	66
ENSBTAG00000007211	7	25	2	12	16	12	8	10	6	24	13	17	15	9	16	8	15	27	27	18	16	8	10	25	18	15	24	17	27	32	26	22	20	18	33	12
ENSBTAG00000008839	549	314	417	806	435	753	1081	757	577	415	604	1115	869	1267	992	431	776	630	189	198	780	812	766	425	842	708	510	700	597	1026	771	850	909	810	701	899
ENSBTAG00000012729	8	11	5	30	23	8	19	18	6	18	12	12	29	18	22	11	17	16	43	15	30	21	23	41	53	30	30	40	20	25	43	44	54	25	18	65
ENSBTAG00000043869	0	0	0	0	0	0	0	0	0	0	0	0	0	0	0	0	0	0	0	0	0	0	0	0	0	0	0	0	0	0	0	0	0	0	0	0
ENSBTAG00000017948	6	0	0	4	1	5	0	5	0	8	2	10	5	15	10	2	3	2	4	2	9	4	16	4	19	10	6	4	13	14	8	6	12	8	13	4
ENSBTAG00000004151	0	0	0	0	0	0	0	0	0	0	0	0	0	0	0	0	0	0	0	0	0	0	0	0	0	0	0	0	0	0	0	0	0	0	0	0
ENSBTAG00000008911	94	29	90	150	168	157	179	176	86	111	60	216	157	164	254	112	143	257	115	109	242	235	278	187	230	247	161	189	238	342	355	295	344	306	195	302
ENSBTAG00000031523	67	23	40	70	47	57	116	77	34	24	31	93	54	63	114	51	68	91	62	45	79	78	74	56	97	73	71	101	72	141	103	140	121	92	83	110
[truncated: 25,608 more rows]
