# Supplementary material for: Identification of diagnostic biomarkers of and immune cell infiltration analysis in bovine respiratory disease
Source: Front Vet Sci. 2025 Mar 5;12:1556676. doi: 10.3389/fvets.2025.1556676 (PMC11921050; doi:10.3389/fvets.2025.1556676)
Supplement: SUPPLEMENTARY TABLE 10 — Primer information for RT-qPCR to detect gene expression. [file Table_10.xlsx]

## Sheet: GSE150706
	BRD1	BRD2	BRD3	BRD4	BRD5	BRD6	BRD7	BRD8	BRD9	BRD10	BRD11	BRD12	BRD13	BRD14	BRD15	health1	health2	health3	health4	health5	health6	health7	health8	health9	health10	health11
ZZZ3	8.03162	7.43997	8.77057	7.50819	8.70511	7.42692	7.91411	9.03461	7.96377	8.13151	8.34306	8.28235	7.82789	8.61726	7.72964	6.57848	7.28095	7.13453	6.43523	7.50583	6.6852	6.95524	6.75365	7.40153	7.373	7.36745
ZYX	15.3934	15.8332	15.3086	15.5788	15.0329	15.8204	15.5285	14.9406	15.6957	15.6827	15.1478	15.7826	15.8561	14.9406	15.4146	15.9478	15.9953	16.5411	16.3734	15.6034	16.0407	16.7278	16.115	15.8467	16.1633	16.2755
ZWINT	8.6498	8.84282	7.40746	8.47989	7.83698	8.71737	8.81193	8.46072	7.36745	8.44946	8.90794	7.31025	8.51634	7.60943	7.64356	8.42015	7.75128	7.66408	8.0398	7.49115	8.23325	8.64404	7.61875	8.17069	8.27441	8.38058
ZUP1	7.68682	7.19644	8.42044	7.0876	8.13602	7.21934	8.06993	8.95485	8.24104	7.92334	7.80861	7.75128	7.66278	8.19449	7.38371	7.31929	7.2254	8.07586	7.34514	7.78426	7.07743	7.57755	7.81249	6.85432	7.2819	7.06737
ZSWIM9	8.70412	9.43087	7.80315	9.41473	7.79299	9.13457	7.63026	7.11796	8.57547	7.96172	7.98592	8.291	8.32956	8.19449	9.15623	9.16191	9.01128	8.97083	9.42187	8.85926	9.4008	9.52577	9.3551	9.51064	9.12143	8.48015
ZSWIM7	10.0307	10.1701	10.2426	10.6986	10.5425	10.2637	10.7755	10.1863	10.5044	10.0611	10.4926	10.2617	10.4806	10.2555	10.0427	11.0609	11.3372	11.0567	10.721	10.7867	10.8322	10.6326	10.6885	11.2237	10.8633	11.3267
ZSWIM5	0	2.45368	3.71466	2.47888	3.71466	2.50767	1.22863	3.2496	3.42163	1.75924	2.20848	1.57774	2.8806	3.14293	3.39227	2.63944	1.98669	3.4833	3.36744	3.19181	3.60208	2.13112	2.29194	3.2686	1.48843	3.60208
ZSWIM3	6.3712	6.84019	5.38783	6.62155	5.56765	6.26373	5.55421	5.2912	5.60161	6.21354	5.75524	5.5592	5.77716	5.18639	6.10464	6.94073	6.31016	6.73399	6.63931	6.21099	6.47751	6.9396	5.97733	7.01384	6.41676	6.75418
ZSCAN31	6.60405	6.54847	6.68023	6.08514	6.1701	5.66464	6.82285	5.56027	6.40232	6.26911	6.5541	5.63494	6.21099	6.43842	6.81425	6.66644	6.9905	6.90098	6.43523	7.12281	7.3544	6.43899	6.02174	7.26973	6.68756	6.93771
ZSCAN20	6.3712	7.12416	6.61804	7.17235	6.18925	7.07913	6.70636	6.35214	5.76387	6.43682	6.53298	6.45053	6.74923	6.68645	6.85459	7.95514	7.83239	7.35614	7.28626	6.86413	7.55598	7.43867	7.34749	7.59965	7.51987	6.88962
ZSCAN2	7.9629	7.7353	7.299	7.71929	7.4193	7.97291	7.92134	6.88239	7.25045	6.98482	7.64189	7.39703	7.55295	7.57643	7.99334	8.10288	8.41121	7.77499	8.37335	7.79756	8.1818	8.3217	7.74051	8.85202	8.24392	8.19163
ZSCAN16	7.57542	7.23857	7.43713	7.8304	7.11491	6.99421	7.48451	6.71879	7.41825	6.94089	7.77205	7.14859	7.23115	7.84621	7.91411	8.06313	8.42855	8.03309	8.36648	8.18904	7.83325	7.98946	8.04257	8.221	8.22962	7.80269
ZSCAN12	5.14039	4.30549	4.40263	5.235	5.22538	4.14206	5.50333	4.28699	4.27482	3.08112	4.89322	3.36744	4.08871	4.28917	4.29323	4.57971	5.86665	4.59848	5.05814	4.7852	4.56942	4.78923	2.29194	6.18128	5.01575	4.48618
ZRANB3	7.36443	6.809	8.3387	6.90565	7.81365	7.28806	7.63026	7.97328	7.8487	7.29759	7.85666	7.30428	7.29032	7.94072	8.11769	7.20608	7.48568	6.73399	7.4688	7.82325	6.82673	7.09922	7.6994	6.86873	7.51987	7.57542
ZRANB2	8.18025	7.72248	9.53532	8.11395	9.4291	8.12542	9.14143	10.205	8.61558	8.85545	8.9672	8.91302	8.46161	8.98587	8.20893	8.02976	8.21818	8.48077	7.48246	8.1774	7.69965	7.92022	8.23048	7.68178	7.97712	8.22638
ZRANB1	9.42734	9.21825	9.8364	9.27428	9.64364	9.17443	9.32353	9.9271	9.56304	10.1485	9.90733	9.96586	9.57428	9.36058	9.19365	8.65276	8.68	9.17648	8.53117	9.01843	8.83496	8.73572	9.12658	8.37498	8.63071	8.76921
ZPBP2	7.22807	6.64458	7.5787	6.8877	7.71125	6.41699	6.83847	8.09204	7.82252	6.98482	7.17405	6.26816	6.52631	7.59186	6.91333	5.67631	5.98455	5.66954	4.97967	6.28137	5.75108	4.78923	6.06209	6.28714	5.79718	5.7798
ZPBP	4.03116	1.63216	2.86307	2.47888	2.42377	3.7764	3.59908	2.8397	3.799	2.45368	3.34671	3.799	2.62932	4.04826	0	3.18854	3.68995	1.73089	0	3.19181	2.5367	2.13112	3.14293	3.11172	1.48843	1.39555
ZP3	10.0652	9.58873	9.27883	9.4235	8.87324	9.63801	9.60048	8.0957	8.84799	8.99442	9.34992	8.90216	9.47287	9.63833	10.1619	8.96692	9.647	8.99724	10.4483	9.04596	9.22993	8.27885	9.73281	10.033	9.35451	8.67795
ZP2	1.27363	3.14293	2.031	1.74686	2.71051	2.05707	2.94954	3.2496	3.11172	3.30047	3.34671	3.96347	3.83653	1.99907	3.39227	2.85566	0	2.96762	2.8397	1.48843	3.44706	0	2.8397	0	3.71878	3.60208
ZNRF3	7.04893	6.75045	6.13851	6.83592	6.36549	6.67501	6.46207	6.04742	5.81768	5.81691	5.90892	6.65326	6.74923	6.21384	6.92353	7.26759	7.4746	6.42432	7.82382	6.71399	7.12485	7.14396	7.09606	7.92283	6.91609	7.00589
ZNRF2	9.18384	8.54316	8.77057	8.68318	9.22906	8.70942	8.54342	9.24925	8.67836	9.02916	8.98199	8.73297	9.12493	8.88284	9.01843	8.24167	8.16514	8.68488	8.27961	8.59301	8.26718	8.3872	8.54478	8.05247	8.28463	8.10813
ZNRD2	9.28784	9.56122	8.87039	9.59791	8.86569	9.53812	9.22177	8.37529	9.20786	8.68812	8.87707	8.8707	9.0629	9.13398	9.66932	9.83572	9.89483	9.72245	10.0576	9.95301	9.87399	10.0376	9.82743	10.2008	9.73115	9.65548
ZNHIT2	8.79313	9.36657	7.91534	9.24849	8.59083	9.11645	8.71353	7.9208	8.24104	8.55806	8.38137	9.07392	8.92099	8.71516	9.16178	9.65152	9.4839	9.33993	9.30962	9.69393	9.58496	9.57858	9.20325	9.79958	9.64496	9.39098
ZNFX1	12.8845	13.2178	14.5163	12.9536	12.9943	13.1791	12.5392	13.1608	12.624	12.9763	12.9634	12.9066	12.7732	12.8891	12.7307	14.8054	15.0329	14.9406	14.9024	13.9534	14.8108	15.3689	13.6615	13.0017	14.5425	14.1797
ZNF879	3.12483	1.63216	3.84787	2.85566	3.71466	1.27363	1.78758	3.70545	1.60024	1.27363	1.16113	2.29194	2.62932	1.99907	1.44997	1.52689	1.98669	1.73089	2.489	3.71878	0	0	0	2.14124	2.29194	2.62191
ZNF853	8.64438	8.15911	7.79383	8.70997	7.9217	8.09851	8.48723	7.27198	7.69873	6.72619	7.79581	7.64621	7.9178	7.57036	8.19268	8.2871	8.52783	7.7046	8.6682	8.31162	8.27343	8.22982	7.61875	9.24509	8.43926	8.19613
ZNF84	4.93204	4.14835	5.53558	4.2972	5.77209	4.95865	5.60203	6.1585	5.01494	4.29323	5.8411	3.36744	4.99329	5.01414	3.83353	5.18848	5.5531	4.52929	4.89234	4.47577	3.98546	4.39326	3.45434	4.83451	4.02758	5.12543
ZNF821	8.16514	8.51942	8.91085	8.74823	7.97349	9.20681	8.32931	7.75649	8.73181	9.35156	8.25879	8.60624	8.32579	7.97712	8.0927	8.91684	8.98716	10.1485	9.20363	9.75566	9.9961	10.5179	8.48713	8.36306	10.2032	9.41765
ZNF814	3.2496	2.45368	2.86307	2.85566	2.93044	0	2.94954	2.52659	1.06171	1.75924	1.96061	0	2.13112	1.20613	1.91988	1.52689	3.2686	2.47033	3.14293	2.3005	3.60208	0	2.29194	2.67992	1.98669	3.02033
ZNF81	1.27363	1.63216	1.7752	1.74686	2.42377	0	2.32772	2.031	1.60024	1.75924	0.368652	1.57774	1.06171	2.67992	0	2.63944	0	1.73089	1.99907	3.03091	0	0	1.73089	0.429613	0	0
ZNF805	4.36114	4.44232	4.0718	4.63234	4.7	4.14206	4.54945	4.82897	4.5154	4.43591	4.40969	3.799	4.26285	3.90387	3.93067	3.76529	5.03662	3.63035	2.8397	4.83451	4.89032	2.64528	4.26721	4.65299	4.02758	3.34017
ZNF8	10.8774	11.2973	9.67021	10.8428	11.9015	11.5351	11.9116	10.0694	10.1579	11.5908	10.0328	11.192	11.195	10.0618	10.3411	10.1206	10.9688	10.9979	10.7618	10.1549	11.6057	11.1064	10.0488	10.7709	10.2251	11.8634
ZNF793	3.34671	3.58804	2.30905	1.99907	3.71466	2.30905	2.94954	3.76529	2.8806	2.64528	3.63035	2.71907	2.30905	3.14293	2.71051	2.31917	3.68995	2.78671	2.489	3.94896	1.78758	0	4.65501	2.45368	3.33044	2.85566
ZNF777	10.7957	10.788	10.0912	11.1113	10.3354	10.7596	10.6827	9.85906	10.4153	10.1841	10.413	10.6128	10.6459	10.3649	10.7653	11.1724	11.4268	10.7415	11.0881	11.0487	11.0803	11.1401	10.8422	11.5856	11.1169	11.223
ZNF775	7.58544	7.84201	6.79605	7.92556	7.0459	7.62189	7.52616	6.39791	7.08062	7.04182	7.13694	7.55295	7.07894	6.93858	7.74467	7.69357	8.04627	7.74336	8.50255	7.79756	7.96123	7.69357	8.04257	8.31189	7.72964	8.05801
ZNF770	5.07031	3.14293	5.49416	3.57668	5.43948	4.53431	4.54945	5.66954	4.43591	4.47577	4.7537	3.60924	3.91485	5.26026	4.02758	2.63944	3.05745	3.86952	2.8397	3.83653	2.5367	3.46253	3.70545	2.45368	3.02033	3.46253
ZNF75A	2.67992	0	3.78023	4.25208	2.13112	2.05707	4.12309	3.93273	3.70882	3.38643	2.45368	3.11172	2.47888	3.37273	3.39227	2.63944	1.48843	0	0	1.48843	1.78758	0	0	4.03892	1.48843	1.39555
ZNF750	1.7752	3.46253	1.27363	2.29194	0	0	1.78758	1.48843	2.40781	0	1.96061	0	1.52689	1.20613	1.44997	0	0	3.97886	0	2.3005	1.27363	2.13112	3.45434	3.44706	3.71878	2.13112
ZNF713	2.031	0	1.27363	0.429613	2.71051	0	2.65269	2.40781	2.40781	0.567496	2.83441	0	2.13112	0	0.734413	2.01503	0	1.73089	1.47247	3.19181	1.78758	0	0	0	1.98669	0
ZNF711	4.53431	4.04097	5.51417	3.34671	6.48931	3.7764	4.8006	6.431	4.76351	5.28403	4.99511	4.13323	4.7	5.4727	4.54231	3.50536	4.00862	4.74076	3.90387	4.14588	2.5367	3.46253	3.45434	3.83353	4.26721	3.60208
ZNF705A	7.14823	7.33525	7.6591	7.20167	7.4694	6.47383	7.41502	8.04224	7.00218	7.66678	7.56341	7.3457	7.21175	7.63239	7.15506	6.40208	6.58798	6.65069	5.94949	6.807	6.37967	7.00173	6.70002	6.28714	6.8099	6.68052
ZNF704	3.57063	3.30047	0	0	1.60024	4.27482	3.18371	2.93044	2.40781	1.99907	1.16113	3.36744	1.06171	0	0	2.31917	0	0	0	0	3.98546	3.2496	0	0	1.48843	3.02033
ZNF703	6.86873	7.13694	4.60971	6.67442	5.72204	6.73023	5.50333	5.36716	5.79107	6.18324	5.64287	5.97062	5.85236	5.88767	6.55067	6.92023	6.58798	6.56491	6.73242	6.29329	7.19821	6.9396	6.94256	6.66644	6.19061	6.34067
ZNF684	2.031	0	3.45434	1.99907	0	2.05707	2.65269	0.0769231	0	1.75924	1.63835	1.99907	1.82831	3.98824	2.20848	2.31917	0	0	2.8397	0.955755	2.5367	0	2.8397	1.27363	2.29194	0
ZNF683	10.5251	10.5069	9.52046	10.8361	10.8122	10.8317	9.77954	10.6857	10.8198	9.47661	9.92769	10.5956	10.5191	9.82231	10.7557	10.7022	10.3671	10.2307	9.53318	10.2351	9.55777	9.68714	9.97416	10.5419	10.2588	9.44269
ZNF677	3.57063	3.58804	4.96947	3.34671	4.47307	2.75326	3.18371	4.74685	4.11183	4.80823	4.47171	4.71395	3.41429	5.01414	2.91604	2.85566	4.96947	4.52929	3.74177	4.421	3.06718	3.46253	0	2.89781	3.46253	2.62191
ZNF667	4.86678	4.30549	4.00591	4.36309	5.92371	2.05707	4.35896	5.34919	4.5154	5.11509	4.8245	3.89087	4.89133	5.04928	5.19521	3.63035	3.49624	2.47033	2.489	5.11509	3.73014	2.13112	0	4.13323	3.71878	3.60208
ZNF660	0	1.10017	2.86307	2.47888	1.00075	2.8806	0	2.69744	0	2.64528	2.45368	1.10017	2.30905	1.73089	2.71051	1.52689	0	1.73089	0	0	0	2.13112	2.29194	2.45368	2.82586	1.39555
ZNF644	7.95311	7.29128	8.85976	7.39185	9.3099	7.18369	7.83325	9.61564	7.74931	8.00838	8.20531	8.21184	7.92134	8.6344	7.31735	6.32323	6.76407	7.40925	6.63931	7.44936	5.9562	6.38692	6.63916	6.54677	6.53298	6.13734
ZNF641	2.67992	2.75326	2.86307	1.99907	3.71466	2.50767	2.65269	3.14293	2.8806	1.27363	2.45368	1.99907	3.4833	1.99907	3.74436	0	2.78671	2.47033	1.99907	0	3.44706	0	2.29194	2.89781	0	1.82831
ZNF639	7.6633	6.66426	8.00533	7.23115	7.9623	7.43429	7.6633	8.44481	7.78265	7.71191	7.6514	7.62669	7.65261	7.87617	7.59365	6.85492	7.44797	7.14558	6.548	7.40097	6.00951	6.85348	7.18165	6.66644	6.86639	7.1122
ZNF638	10.5284	10.5241	11.5814	10.4161	11.2017	10.334	10.9493	11.7839	11.0287	11.1228	11.2343	10.9801	10.3409	11.146	9.99525	10.0649	10.0168	10.5594	9.89544	10.0015	10.1062	10.2004	10.6181	10.0162	9.98977	10.1565
ZNF628	9.5794	9.75393	8.45846	9.63569	8.54081	9.54748	8.87216	8.32161	9.02316	8.99442	8.42988	8.8802	9.26863	8.78259	9.60733	9.90623	10.0559	9.9726	10.2671	9.86203	10.2973	10.619	9.5418	9.93692	10.1987	9.82524
ZNF624	5.79182	5.18805	5.96735	5.18848	6.3863	4.53431	5.85506	6.852	6.02749	6.13244	5.79762	5.83268	5.43817	6.35328	5.53282	5.72736	6.21284	6.07431	4.29635	5.71867	5.07031	5.08831	5.77866	4.03892	5.17131	4.70864
ZNF623	6.95879	7.25659	6.95202	7.05965	7.05674	6.89597	6.96618	7.27767	6.40232	6.89409	6.76142	6.84732	6.89045	7.27198	7.01624	5.9555	5.90694	6.72325	6.12776	5.97471	6.41781	6.46398	5.21451	6.40567	6.33282	6.47007
ZNF619	0	1.63216	0	0	1.00075	3.06189	2.65269	0.955755	2.11018	0	0	1.10017	0	0.407114	0	2.31917	2.78671	2.47033	1.99907	0	0	0	0	2.14124	2.29194	2.85566
ZNF618	3.57063	3.92861	3.13708	3.11583	3.58804	3.60924	1.78758	2.93044	2.40781	3.08112	3.2496	0	3.12853	2.67992	2.71051	3.18854	1.98669	3.86952	4.03634	3.19181	4.48212	4.14835	0	2.45368	4.41248	2.62191
ZNF614	6.23023	5.7428	6.29383	5.11401	6.85492	5.44655	6.06702	7.27198	6.02749	6.38419	6.13399	5.89069	5.73924	6.31802	5.5859	5.18848	5.50154	5.07031	3.14293	5.02757	5.07031	4.60725	5.52328	4.71025	4.74497	5.35805
ZNF613	8.90089	9.3882	9.02165	8.94739	9.38129	9.48747	9.58873	8.43784	9.72758	8.96345	10.3479	9.07392	9.56673	9.03757	8.4497	8.76921	10.0281	10.1778	9.22763	9.05432	9.89743	9.21954	9.19332	8.90886	9.35451	10.0448
ZNF608	6.26065	5.79182	6.78468	6.36414	6.31016	5.52396	6.09648	5.89316	6.54983	5.63931	6.6629	5.41125	5.49715	6.99421	6.40469	5.4583	6.65734	5.78405	6.46398	5.4457	5.36939	5.8159	5.44655	4.43974	5.77081	5.35805
ZNF606	4.14206	3.46253	5.17042	4.2972	5.66544	3.70882	5.0642	5.85431	4.76351	4.96947	4.79377	3.60924	4.96947	4.88221	4.54231	2.85566	3.2686	3.86952	4.16658	3.19181	3.86952	3.46253	3.70545	2.67992	3.46253	3.83353
ZNF605	1.7752	1.63216	3.84787	1.22863	1.60024	2.05707	3.18371	4.03892	0	1.99907	3.56397	0	2.79324	2.47888	0.734413	3.04475	0	0	1.47247	2.58101	0	4.00862	0	4.58725	1.48843	1.39555
ZNF596	5.32158	5.23345	5.29873	4.79709	5.29832	4.662	5.29832	6.34067	4.35896	5.28403	6.03888	4.421	5.43817	5.4727	5.94326	5.10576	4.36309	6.01805	3.36744	5.66027	3.2686	5.08831	4.11183	4.83451	4.02758	4.36309
ZNF593	8.14438	8.75631	7.87532	8.73851	7.77638	8.57376	8.48723	7.18425	8.18415	7.94961	8.20994	8.44481	8.20394	8.41478	8.61075	9.19124	9.40302	9.04014	9.17329	9.48127	9.21533	9.28033	9.17069	9.30922	9.4839	8.98631
ZNF584	7.33422	7.7353	6.59611	7.61376	6.85492	7.16527	6.91413	6.23062	7.01426	6.13244	6.6629	7.01559	6.96746	7.04343	7.62572	7.75406	8.11516	7.44907	8.32639	7.44098	7.77704	7.51905	7.45957	8.47492	7.56967	7.64681
ZNF580	8.25029	8.50226	7.40153	8.59857	7.35999	8.28235	7.82591	6.70739	8.12797	7.16085	7.54909	7.92914	8.2882	7.49013	8.49822	9.01064	9.27468	9.10439	9.68328	8.91601	8.86327	8.99616	8.65086	9.5571	8.84799	9.19303
ZNF579	9.90081	10.1187	9.1955	10.2657	9.41366	10.0506	9.77617	8.97643	9.92392	9.20582	9.48962	9.97825	9.79749	9.02964	10.2142	10.3559	10.5518	10.4633	10.7705	10.4431	10.4838	10.6432	10.3037	10.7463	10.4752	10.4937
ZNF575	8.67682	8.99724	7.75327	9.10121	7.9623	8.93424	8.25738	7.54403	8.11121	7.95354	7.8174	8.291	8.58981	7.7656	9.11645	9.31489	9.40302	9.39585	9.69139	9.36312	9.39546	9.61246	9.14862	9.8098	9.48007	9.11542
ZNF570	2.67992	3.30047	4.60971	4.03892	4.02758	2.05707	4.54945	5.26761	4.18781	3.9394	3.34671	2.71907	3.7764	4.39566	3.11172	2.85566	3.49624	3.86952	1.99907	3.36744	1.78758	2.13112	3.14293	3.11172	1.48843	3.60208
ZNF569	5.66954	4.93204	5.62881	5.49892	6.12685	4.78923	5.29832	6.19877	5.66027	5.23067	5.85905	4.8679	5.16233	5.75414	4.91111	5.60619	5.50154	5.11401	3.74177	5.26224	4.89032	4.39326	4.65501	5.30708	4.47577	4.982
ZNF568	3.64859	2.93044	4.12986	3.46253	1.60024	2.8806	4.54945	4.5154	3.42163	3.80575	4.1818	4.13323	3.41429	4.662	3.63035	3.50536	2.78671	3.33309	3.58804	3.83653	3.60208	3.46253	2.8397	1.81593	4.18464	3.02033
ZNF567	5.04862	3.58804	5.36626	4.2972	5.79806	4.53431	5.50333	6.08544	4.43591	4.78155	5.25975	4.35896	5.02159	5.10821	4.71395	2.31917	4.89984	4.44811	1.99907	4.0509	3.98546	3.68004	5.04928	2.89781	3.92577	2.62191
ZNF566	6.52631	5.60664	6.76765	5.64287	6.9017	5.50023	6.1585	6.83456	6.06959	5.90484	6.44035	5.90694	6.25154	6.65186	6.34158	5.9555	6.63331	6.66722	5.59596	6.71399	5.71212	5.4358	5.04928	5.69493	5.92508	5.67561
ZNF565	6.49464	5.84907	6.64991	5.84692	6.80769	6.14107	6.72822	6.96305	6.40232	6.21354	6.63916	6.45053	6.62879	6.78224	5.92267	5.92371	6.04867	6.37922	4.03634	6.50306	5.9562	5.8159	5.12543	6.06342	6.08514	5.70816
ZNF557	5.51348	4.58725	5.49416	5.235	5.74555	5.6185	5.40098	5.75615	5.37625	6.11431	5.51417	5.30556	5.67832	5.44655	4.54231	4.91601	5.39352	5.75414	3.74177	4.28699	4.71025	4.70864	4.87541	4.83451	4.26721	4.89691
ZNF550	5.71358	5.08471	5.46441	5.60161	5.69493	5.47943	5.50333	5.15762	5.67967	5.28403	6.21284	5.41125	5.18761	6.33806	6.08141	4.86678	6.10688	5.38524	5.11753	6.00176	5.28485	4.70864	5.21451	6.11227	5.84692	5.67561
ZNF548	5.0209	5.13868	4.60971	4.83269	5.69493	5.06672	5.00049	5.17896	5.16083	5.39833	5.90892	5.34307	4.74302	4.61942	5.07031	4.21264	5.50154	4.59848	5.11753	4.97757	3.98546	3.68004	3.14293	4.03892	4.41248	4.02758
ZNF541	2.47888	1.63216	3.34671	3.65564	1.60024	1.27363	0	0	3.26416	1.27363	2.62932	3.36744	1.06171	3.14293	2.20848	2.85566	3.05745	1.73089	2.8397	3.83653	0	2.94954	3.14293	3.71878	3.46253	3.02033
ZNF529	4.26285	4.23267	4.96947	4.95731	4.87398	2.50767	5.64013	5.51872	4.18781	4.1818	4.96345	5.06238	4.08871	5.04928	3.83353	4.05534	4.26285	3.4833	3.74177	3.03091	3.44706	3.46253	3.92861	4.71025	3.02033	4.02758
ZNF518A	6.548	5.53282	7.18966	5.68243	7.4694	5.13868	6.34021	7.83257	6.1975	6.29826	6.63916	6.07749	6.32358	7.5363	6.42191	4.57971	6.14107	5.38524	4.70864	5.84523	5.01846	4.14835	5.21451	4.95865	5.01575	5.12543
ZNF516	6.88239	6.29764	6.29383	6.13399	6.51204	6.86925	6.1585	6.25154	6.73399	6.63311	6.46784	5.85468	6.32358	6.56559	6.35878	5.69968	5.83092	5.66954	6.88832	5.71867	6.16573	5.67832	6.60457	6.65127	6.08514	6.11854
ZNF507	8.32931	8.10813	8.31964	8.0064	8.67649	7.74178	8.53466	8.97643	8.10077	8.59806	8.5818	8.57253	7.94207	8.51032	8.21295	7.16628	7.86895	7.48542	7.45224	8.20357	6.55546	7.06758	7.19821	7.75281	7.40602	7.29499
ZNF503	2.96521	3.30047	1.27363	2.47888	1.60024	2.05707	4.12309	0	1.60024	2.45368	1.16113	2.29194	2.79324	1.20613	2.71051	2.85566	4.82526	3.63035	4.29635	3.48713	4.71025	4.60725	2.29194	2.67992	4.8006	4.85889
ZNF502	4.14206	5.56583	4.93204	5.52072	4.32645	4.62453	5.34919	4.87128	5.60161	5.00549	4.92768	5.06238	5.16233	5.50288	5.19521	4.96947	6.0757	6.21192	4.51449	5.60321	5.45093	5.21504	3.14293	4.71025	6.10972	5.29073
ZNF484	6.14209	5.32354	6.75493	5.32484	7.01443	5.20612	6.31328	6.83456	6.92048	7.02118	7.29642	6.26816	6.68254	6.33806	5.5554	5.77755	6.36006	6.90098	5.84871	6.0661	6.00951	6.30018	6.66883	5.48087	6.1701	6.45294
ZNF470	5.68907	6.73399	6.56611	6.48999	6.65357	5.41942	7.21849	6.53298	6.83765	6.24176	6.35853	6.1669	6.3757	6.29093	6.20492	6.8233	7.21186	6.11854	6.46398	6.68254	7.03604	6.0353	6.13873	6.66644	6.99601	7.43602
ZNF467	9.76628	9.82466	9.03935	9.94319	8.64962	9.93387	9.16298	8.24887	9.32438	9.31929	8.95372	9.65712	9.62087	9.11596	9.60733	9.29705	10.0939	10.019	10.7932	9.61231	10.2628	10.0747	10.5434	10.2743	9.67434	9.92769
ZNF462	6.55758	5.68404	6.01805	5.35004	6.45711	6.3634	5.40098	5.77402	5.73363	5.30632	5.94704	4.8679	6.24119	6.01327	6.26863	7.0132	6.58798	6.61237	6.18402	6.72803	6.31564	6.49107	6.48865	8.0957	6.88221	7.00589
ZNF449	2.031	3.71466	2.86307	0.429613	2.42377	2.50767	0	3.05216	2.11018	2.45368	2.62932	2.29194	2.62932	3.14293	3.63035	2.85566	1.98669	3.33309	3.36744	1.48843	2.5367	0	2.29194	2.67992	0	2.62191
ZNF446	3.12483	1.63216	2.86307	2.47888	1.60024	2.30905	4.35896	0.955755	2.67992	0	3.34671	2.29194	2.62932	0	2.20848	2.85566	0	2.47033	0	2.83441	1.78758	3.2496	2.29194	2.89781	1.48843	2.40781
ZNF445	5.63284	4.23267	5.36626	4.25208	5.18761	5.2912	6.00176	6.64391	4.35896	5.23067	4.36005	4.98058	4.47577	5.01414	5.11401	4.8027	5.67912	4.52929	5.05814	4.88861	4.107	3.2496	4.65501	5.52396	4.41248	3.83353
ZNF438	7.57542	8.02598	6.90543	7.68213	7.49806	8.18971	7.83325	6.72822	7.26584	7.37217	7.12045	7.14859	7.50699	6.60707	7.80506	8.0957	8.70412	7.80325	7.92022	8.04376	7.85484	7.82194	8.01817	8.21438	8.33531	7.78009
ZNF436	5.2912	4.23267	5.78218	5.60161	5.56765	4.662	5.67912	5.68907	6.09361	5.45784	5.14234	3.96347	5.25975	5.50288	5.19521	3.50536	3.49624	4.36518	5.05814	4.35896	3.44706	3.83653	4.54231	5.56238	4.26721	4.70864
ZNF428	9.64746	9.38993	8.71638	9.63569	8.96358	9.68421	9.50329	8.56346	8.62951	8.66161	8.94756	8.98609	9.34571	8.55947	9.66243	10.3654	10.2715	9.91867	10.4806	10.0425	9.72198	10.0396	9.65058	10.4762	10.0396	10.1803
ZNF423	2.8397	4.58725	1.27363	2.29194	3.29518	2.30905	0	3.05216	1.06171	0	0	2.29194	2.62932	1.20613	0	2.31917	0	0	0	1.48843	4.107	0	2.29194	2.14124	2.29194	2.13112
ZNF420	6.11935	4.44232	5.53558	5.235	6.14957	4.20257	4.94349	6.22247	5.11401	5.85145	5.32158	4.80924	5.12543	5.94526	5.53282	3.50536	5.03662	5.11401	3.74177	5.4457	1.27363	2.13112	3.70545	3.71878	4.11183	4.18464
ZNF41	5.2024	4.30549	5.96735	5.46605	6.04867	4.82897	5.55421	5.72524	5.50154	4.65501	5.48514	5.30556	5.37689	5.77249	5.5554	5.52072	6.10688	5.93873	5.05814	5.71867	4.95798	6.00088	5.12543	4.95865	5.01575	5.4583
ZNF404	5.32158	5.64094	5.94326	5.36939	5.50333	5.10775	6.43633	5.22588	6.05107	5.33537	6.07749	6.07749	5.63877	5.55421	5.41942	5.72736	7.05387	6.548	6.46398	6.63916	6.53464	5.62301	5.12543	5.88802	6.00951	6.52173
ZNF398	7.04893	6.85628	6.96245	7.02814	7.26584	7.25045	6.61442	7.24548	6.75014	6.10102	6.7906	6.41676	6.81958	7.10033	7.00731	7.71009	7.95771	7.4688	7.58787	6.94041	7.3751	8.06096	7.54377	7.59965	7.4172	6.34067
ZNF391	2.29194	2.14124	1.27363	1.99907	3.92861	2.50767	3.18371	0	3.11172	0	2.62932	0	2.62932	3.14293	1.44997	2.63944	3.2686	0	3.36744	2.58101	2.5367	2.13112	0	2.14124	1.48843	1.39555
ZNF389	3.45434	3.81842	4.00591	2.68732	2.71051	3.30047	3.7515	4.54231	3.90387	3.87881	4.85889	3.60924	2.30905	3.98824	3.11172	2.85566	2.78671	3.33309	3.36744	3.19181	1.27363	2.94954	2.29194	1.27363	3.59766	3.83353
ZNF385C	5.68907	6.1975	4.0718	5.90458	4.40819	6.23062	5.67912	5.50333	5.37625	7.6017	4.25208	4.90974	5.75859	4.75934	5.11401	6.43047	6.18324	5.11401	5.68775	5.74321	6.55546	6.49107	5.77866	5.39904	7.02059	5.75345
ZNF385A	10.6235	11.1269	9.12524	10.8989	10.0743	11.2171	10.3614	9.6758	10.6158	10.8837	9.75118	10.4656	10.5956	9.94701	10.973	10.5031	9.87434	10.6527	10.9855	10.8077	11.2557	10.8563	10.9475	10.5701	11.1956	10.2976
ZNF383	6.11935	5.46561	6.34067	5.94599	7.01443	5.36875	6.09648	7.14449	6.32323	6.11431	6.28137	6.35568	5.45023	6.51561	6.28782	5.49598	5.23345	5.33266	4.51449	5.90189	4.71025	4.60725	5.52328	4.43974	5.38677	5.29073
ZNF382	5.68907	5.08471	6.04059	5.27205	6.45711	5.2912	5.50333	6.26373	4.91309	5.75414	5.98072	5.34307	5.35241	5.88767	5.15265	3.63035	5.50154	5.66954	4.8027	5.55094	4.107	3.46253	5.21451	3.44706	4.61412	4.80344
ZNF367	4.8245	4.23267	4.60971	3.2496	4.40819	4.53431	4.45693	5.3146	5.01494	3.30047	4.47171	5.50333	4.92491	4.16658	3.39227	3.76529	3.84267	3.63035	2.489	3.71878	3.73014	3.83653	1.73089	3.60208	4.54231	3.46253
ZNF366	3.45434	2.93044	3.92861	4.25208	4.65134	4.91876	4.65299	4.3179	4.00862	4.91043	3.63035	3.11172	3.91485	4.8027	3.83353	2.85566	3.49624	0	3.36744	1.48843	2.5367	3.83653	3.14293	2.89781	2.29194	0
ZNF365	6.07749	5.76928	6.28137	6.5337	6.70954	5.78269	6.57498	7.13694	5.70901	6.26911	5.89465	5.2357	5.49715	6.70954	5.30708	5.98072	5.86665	5.53012	5.41737	4.97757	5.63823	5.08831	5.83346	6.40567	5.01575	6.237
ZNF354C	2.8397	1.63216	3.34671	2.47888	4.59848	1.27363	3.7515	3.70545	1.60024	3.08112	1.63835	3.11172	3.2496	1.20613	1.91988	3.18854	3.68995	0	1.99907	1.48843	3.06718	3.46253	2.29194	1.27363	0	1.39555
ZNF354B	6.76302	6.68052	8.0751	7.03642	8.17256	6.83887	7.75438	8.06513	7.6407	6.70739	7.77205	7.2911	6.79112	7.84621	6.53868	6.8099	7.25236	7.00437	5.64013	6.74509	6.51465	6.9104	7.50867	6.54677	7.08603	7.32798
ZNF354A	6.47167	5.43281	6.97484	5.41942	6.88221	5.36875	6.80126	7.97328	6.40232	6.51429	7.11275	5.98871	6.38692	6.92739	5.96438	5.64013	4.96947	6.56491	5.59596	5.74321	4.39566	5.4358	6.17993	5.66954	5.34556	6.0267
ZNF35	7.15999	7.2819	5.96735	7.36413	6.88221	7.12749	6.18993	6.12354	6.60626	6.51429	6.63916	7.13922	6.9109	6.24676	7.18647	6.5215	6.85685	6.84036	6.96694	7.1378	7.3544	6.46398	6.2881	6.21099	7.02059	6.47007
ZNF345	5.2912	4.7852	5.17042	5.54937	6.10597	4.53431	5.34919	5.72524	4.86927	5.19623	5.02695	5.02445	4.7	5.73472	4.71395	2.31917	4.96947	4.96947	4.03634	4.14588	3.44706	2.13112	3.70545	5.39904	3.81542	4.43591
ZNF34	8.94157	8.91344	9.6509	8.69175	9.42385	9.10991	9.63961	9.91545	9.04874	9.17812	9.59594	8.82861	9.68891	9.63054	8.95536	9.01064	9.50878	9.29623	8.75575	8.93498	9.06461	8.70281	9.07505	8.55605	8.77	9.51241
ZNF330	9.29942	8.98543	9.21807	8.77	9.36351	9.24509	9.11041	10.1234	9.16834	10.1672	9.2139	8.98176	9.15407	9.30894	8.88818	8.62917	8.00851	8.47492	7.95301	8.37514	8.65407	8.25738	8.54478	7.85204	8.72103	8.49231
ZNF326	8.96374	8.81876	9.79283	8.96345	9.33147	9.0173	9.35108	9.81437	9.50878	9.84196	9.42252	9.47951	8.81961	9.49833	8.85529	8.35922	8.03457	8.35635	8.54623	8.32161	8.52769	8.50261	8.78494	8.27492	8.45453	8.39565
ZNF322	6.04524	6.1975	5.71174	5.64287	5.94486	5.8644	5.91689	6.01551	5.41811	6.35568	6.19412	6.0278	5.57583	5.94526	6.03609	4.57971	4.96947	5.19521	5.11753	4.83451	5.28485	5.67832	5.04928	5.01414	5.59454	5.67561
ZNF319	7.17348	7.41989	6.36364	7.26934	6.62688	6.92987	6.98461	6.63874	6.65388	6.51429	6.60199	6.63045	6.64991	6.63098	6.96694	7.12993	7.37887	6.91461	7.65571	7.27001	7.46209	7.66293	7.4202	7.30361	7.69583	7.16454
ZNF317	6.72015	6.07949	6.3905	6.13399	7.17423	6.28419	6.46207	7.11459	6.06959	6.59273	6.591	6.56559	6.25154	7.0876	6.72325	6.23913	6.78823	5.98455	5.59596	6.46238	5.79107	5.27205	5.77866	5.59396	6.33282	5.75345
ZNF311	5.96408	5.32354	6.29383	5.46605	6.39868	5.70561	6.5957	6.85604	6.83765	5.99515	6.5541	5.63494	5.99653	6.75045	5.48514	5.92371	6.63331	5.96169	5.2465	5.84523	5.13546	4.87128	6.52056	4.7852	5.77081	6.92461
ZNF304	8.36898	8.65301	9.30894	9.08229	8.87324	8.32639	8.97225	8.62705	8.99399	8.97103	9.17879	8.7039	8.21271	8.94672	8.79608	8.39073	9.46908	7.96496	8.25676	8.38236	8.29352	7.84064	8.57376	8.93498	8.63615	8.72836
ZNF300	4.03116	1.63216	3.45434	2.85566	3.71466	1.27363	1.78758	4.11183	2.8806	3.80575	3.46253	3.50536	3.33044	2.85566	2.489	3.04475	2.78671	3.97886	0	3.60924	0	2.94954	0	2.14124	3.16441	3.34017
ZNF3	9.63228	8.63108	9.5253	8.9727	9.43649	9.13649	8.97704	9.46298	8.9015	8.59393	9.73236	8.41865	9.39229	9.92086	9.4905	9.11107	9.265	8.92797	8.50255	9.01624	8.54905	8.41121	8.79926	9.13063	8.69383	8.68503
ZNF283	6.42353	7.15642	7.63619	7.10928	6.95303	6.44235	6.82285	6.64391	7.35282	6.22578	7.12045	7.26286	6.47383	7.24322	6.66847	7.36483	7.58423	7.32649	6.71027	7.23199	7.58544	6.38692	7.40307	7.62055	7.38257	7.091
ZNF281	6.07749	6.73399	6.11935	6.08514	5.87052	6.40664	5.64013	6.66683	5.94776	6.56178	5.89465	5.85468	5.53619	6.31802	6.20492	5.77755	4.82526	5.07031	5.29832	4.59936	5.13546	5.21504	5.44655	6.26634	4.47577	5.49528
ZNF280C	5.51348	5.13868	5.29873	4.87632	5.77209	4.00862	5.00049	6.18784	5.66027	5.13953	5.02695	5.30556	5.47224	5.92876	4.35896	4.57971	3.2686	5.38524	5.18848	5.02757	3.73014	4.94905	4.26721	4.28917	4.35596	4.18464
ZNF277	7.64316	6.84019	7.82234	6.45648	7.64356	6.57498	7.53798	8.58981	7.58231	7.82175	7.86792	7.67058	7.30381	7.51975	6.92353	7.77419	7.29415	7.94072	6.21523	6.96364	6.76346	6.85348	7.11937	6.86873	7.34704	6.93771
ZNF268	5.14039	4.58725	5.73472	4.75048	5.29832	4.78923	5.8159	5.56027	5.41811	4.52693	5.64287	4.573	5.16233	6.01327	4.95627	5.33402	5.39352	5.4583	3.36744	4.47577	4.39566	4.49181	4.96947	4.65299	5.62031	4.80344
ZNF26	5.32158	4.65299	5.71174	5.18848	5.89673	4.62453	5.64013	6.43842	5.20127	5.55814	5.8411	5.60901	4.96947	5.90694	4.662	3.76529	5.03662	5.78405	4.70864	4.35896	4.71025	4.70864	5.12543	3.93557	4.47577	4.43591
ZNF250	6.74431	7.49308	7.42776	7.84896	7.3814	7.29548	7.38209	7.12329	7.10527	7.21288	7.11275	7.20043	7.30924	7.42349	7.42673	7.38747	8.21118	7.47757	7.86831	7.75628	7.84843	7.14396	7.76896	7.88345	7.89228	7.83707
ZNF25	3.57063	1.63216	2.49912	0	2.13112	2.05707	1.78758	2.52659	2.11018	1.99907	0.368652	1.10017	0	0.407114	0.734413	0	0	0	0	1.48843	1.78758	2.64528	3.70545	0	1.48843	0
ZNF248	4.30549	3.14293	4.93204	3.65564	5.02934	4.27482	4.45693	5.92876	5.20127	4.94583	4.47171	4.35896	3.97403	4.71025	3.74436	3.18854	3.68995	3.76529	0	3.71878	3.44706	0	0	4.36309	3.33044	1.82831
ZNF239	6.63783	6.809	6.60667	7.05965	6.80769	6.05335	6.85685	6.32573	6.09361	6.17414	6.73374	6.45053	6.59901	6.68645	6.78103	7.26759	7.80884	7.32649	7.39513	7.38989	7.16147	7.1281	6.81563	7.72377	7.24456	6.98361
ZNF236	6.79676	7.23045	7.21668	7.0132	6.9017	7.07913	7.21849	7.64496	7.18745	7.42481	6.7717	6.9936	7.32662	7.1727	6.76407	6.30617	6.33336	5.78405	6.80052	6.81913	6.3607	6.54497	6.78576	7.66319	6.88221	6.70975
ZNF234	5.2912	5.68404	5.73472	6.5023	5.25975	5.68303	5.18805	5.44403	5.92371	5.19623	5.25975	4.20475	4.96947	5.26026	4.662	4.36309	5.39352	5.07031	3.74177	4.47577	5.75108	5.72774	5.21451	5.85557	4.11183	4.48618
ZNF23	6.06124	5.46561	6.41421	5.90458	5.98385	5.23228	6.36414	6.88239	6.28552	5.28403	6.34067	6.13399	5.99653	6.68645	5.73472	5.54937	6.0757	6.33425	5.68775	6.47729	5.63823	5.4358	5.88356	4.52511	5.86595	6.0267
ZNF217	9.51595	9.78842	9.41765	9.77569	9.11645	9.98714	9.14143	9.72709	9.363	9.79749	9.04014	9.5219	9.23306	9.4622	9.363	8.76471	8.54905	9.22119	9.58461	8.74561	9.82231	9.56195	9.94672	9.46472	8.9641	9.05119
ZNF213	7.84046	8.16478	7.34939	8.29529	7.61197	7.97704	7.79422	7.17974	7.40125	7.22408	7.77566	8.07753	7.96201	7.94961	8.16317	8.49811	8.75166	8.42376	8.93063	8.28415	8.30362	8.45814	7.90532	8.61646	8.3122	8.43926
ZNF205	6.76302	8.06893	5.51417	8.26082	7.28488	8.61833	6.06702	6.94971	7.84046	6.08813	7.46518	6.60199	8.02106	7.40527	7.05004	8.20531	8.3674	7.96496	8.63108	6.68254	8.95856	8.83594	6.60457	7.83422	8.87947	5.42569
ZNF200	7.8658	7.43997	7.97904	6.87784	8.08364	7.14111	7.80442	7.98113	7.60914	7.86226	7.88505	7.22019	7.41491	7.93202	7.42673	7.42481	7.26883	7.28049	7.05317	7.54909	6.95443	7.03566	7.19821	6.60508	7.10456	6.8988
ZNF197	5.68907	4.83595	6.13851	5.98096	6.08813	4.27482	5.73208	6.82135	6.1585	5.48514	5.79762	5.36988	5.61562	5.44655	5.27092	5.64013	4.89984	5.11401	3.74177	5.11509	4.71025	4.00862	5.60003	4.71025	5.29968	5.22588
ZNF19	3.34671	3.81842	3.71466	2.99254	2.93044	2.50767	2.32772	4.47307	2.8806	4.07339	2.83441	0	3.64187	4.11392	3.93067	2.85566	4.74302	4.27482	4.41377	4.0509	1.78758	3.83653	0	4.13323	4.61412	3.60208
ZNF189	6.52631	6.22024	6.7088	5.76869	6.7717	5.64013	6.13244	6.94971	6.28552	6.67894	6.74733	6.39288	6.38692	6.63098	6.20492	5.42781	5.44655	5.07031	4.41377	5.76986	5.22824	4.60725	5.12543	4.7852	5.59454	4.94583
ZNF185	3.34671	3.81842	4.60971	3.46253	2.42377	3.7764	4.23523	3.70545	3.799	2.83441	4.1818	4.13323	4.02937	4.39566	3.63035	3.18854	4.74302	2.96762	0	3.48713	3.44706	0	3.70545	2.67992	3.16441	3.83353
ZNF184	7.11398	6.61282	8.01817	6.59406	7.81365	6.55047	7.54821	8.10906	7.20917	6.73374	7.45224	6.88719	7.44882	8.02598	6.46353	6.46784	7.37887	7.39185	5.88192	6.70002	6.49415	5.53375	7.11937	6.18128	6.48361	7.05402
ZNF182	6.10728	5.84907	7.12045	5.76869	6.18925	5.76151	6.41287	7.05911	6.58602	6.61301	6.6629	6.58222	6.16544	6.38258	5.88192	5.92371	6.23385	6.37922	4.70864	5.71867	6.41781	5.92876	6.10102	6.44576	6.35568	6.52173
ZNF181	6.41235	6.2449	6.65848	7.0132	7.37035	6.40664	7.21849	7.16577	6.76971	6.4781	7.12045	7.27677	6.47383	7.13911	6.48954	5.84637	6.49871	7.08062	7.1012	6.38692	6.81158	6.9104	6.02174	6.89914	6.37245	7.28095
ZNF177	5.39352	4.98923	6.42959	5.75136	6.08813	5.06672	6.38692	6.90953	5.8964	5.86665	5.71358	5.69124	5.79388	6.47648	5.07031	5.01575	5.03662	4.96947	5.29832	4.71535	4.65299	4.49181	5.6663	5.97765	3.71878	5.56238
ZNF175	5.46214	5.08471	6.09361	5.39424	6.57968	5.98047	5.8159	7.45943	5.23722	6.29826	6.3252	6.244	6.08401	5.90694	5.30708	5.4583	6.18324	4.1818	5.11753	5.60321	5.22824	4.39326	4.87541	4.43974	5.44893	4.43591
ZNF174	9.68735	9.99585	8.91365	9.90173	9.13891	9.66156	9.33863	8.35143	8.96389	9.2139	9.55033	9.3256	9.48007	9.12324	9.9509	9.73891	10.0323	9.61165	10.1142	9.58791	9.9271	9.58117	9.6907	10.071	9.53491	9.74102
ZNF169	5.22934	5.13868	4.18623	4.2972	5.46685	5.20612	5.4583	4.96947	5.63534	5.38297	6.02352	5.65117	5.8126	5.01414	5.41942	5.60619	7.05387	6.52056	4.60971	5.76986	5.28485	6.13822	5.37561	4.71025	4.35596	5.8656
ZNF165	5.43948	5.23345	5.13417	4.53431	5.07031	4.53431	5.23934	4.40819	4.35896	5.28403	5.693	4.80924	4.89133	4.662	5.19521	4.8027	6.14107	5.6321	4.89234	4.83451	6.3607	3.46253	4.65501	4.20257	5.79718	5.49528
ZNF16	9.64978	9.9428	8.9981	10.0794	9.11107	9.69617	9.44255	8.67344	9.15646	9.13478	9.34992	9.495	9.33592	8.93531	9.76491	9.93442	10.302	9.89718	10.188	9.93851	10.2066	10.3308	9.69686	10.4926	9.99063	10.0879
ZNF148	7.30606	6.37691	7.40153	6.73542	7.90698	6.96618	7.48451	7.97005	7.01426	7.1846	7.38888	6.54923	7.23115	7.4674	6.70828	6.08873	6.02174	6.66722	5.76801	6.50306	5.13546	5.53375	6.94256	6.54677	6.73286	6.19307
ZNF140	6.84577	6.1975	6.73399	6.64144	6.94125	6.3634	7.00589	7.02575	6.1975	5.88733	6.90313	6.20427	6.70591	6.52944	6.63688	6.5215	6.78823	6.42432	6.18402	6.0661	6.11431	5.89069	6.63916	6.69643	6.58632	6.19307
ZNF135	5.07031	4.71025	4.89234	5.63014	5.11401	4.78923	5.8159	5.36716	5.50154	4.88428	5.62415	4.62227	5.41876	5.44655	4.99511	5.67631	6.47474	5.23828	5.35341	5.02757	6.26634	4.70864	4.87541	5.76675	6.1701	5.25617
ZNF131	8.65579	8.33778	9.15981	8.3217	9.29785	8.17616	8.99871	9.48505	8.81841	8.74094	9.1049	8.76891	8.53949	9.13398	8.14013	7.69925	8.52125	8.22185	7.39513	8.0748	8.03249	7.78034	7.94499	7.72377	8.15154	8.2693
ZNF12	5.2024	5.43281	5.66715	6.06573	5.9632	5.2912	5.8159	6.01551	5.60161	5.65871	5.64287	5.2687	4.7852	6.36549	4.61288	5.67631	5.75707	5.2912	6.12776	5.02757	5.60057	5.62301	5.04928	6.35976	5.92508	5.4583
ZNF10	3.89087	2.45368	5.19238	2.85566	4.7	2.8806	3.59908	4.15193	2.8806	3.63035	3.86952	3.50536	2.47888	3.14293	4.02758	3.18854	4.26285	3.33309	3.36744	3.36744	2.5367	3.83653	1.73089	3.83353	2.56863	2.40781
ZMYND15	5.83232	5.53282	6.36364	6.7245	5.537	6.55047	6.70636	5.40913	7.17656	7.26334	6.45602	6.53138	6.49415	6.42704	5.23228	6.87393	7.46329	7.05609	6.01805	6.0661	6.26634	6.63916	6.70002	6.3833	7.43798	7.15037
ZMYND11	10.3694	10.1994	11.0081	10.2984	11.1218	10.0871	10.5729	11.2833	10.5419	10.7204	10.9954	10.8089	10.3735	10.6364	10.15	9.79084	10.0323	9.73838	9.24723	9.99742	9.29705	9.46015	9.85876	9.83259	9.65944	9.89339
ZMYND10	5.36939	6.17581	5.00408	6.00176	4.98473	5.50023	5.60203	4.5154	5.87008	5.099	5.64287	6.29702	5.57583	5.2184	5.75859	5.75414	4.82526	5.56238	6.24638	5.02757	6.00951	6.1975	6.21874	5.06975	5.25975	6.00176
ZMYM6	8.61585	8.57323	9.22291	8.57868	9.2405	8.50156	8.7894	9.54598	9.00008	8.98631	8.93858	8.48723	8.49289	9.15134	8.41886	7.87532	8.09454	8.14709	7.56145	7.8397	7.98873	7.41678	7.83689	8.0239	8.02766	8.02189
ZMYM5	8.1755	7.99472	8.7259	8.02716	8.79982	8.13448	8.55342	8.9346	8.62951	8.89255	8.5656	8.70756	8.25427	8.52459	7.73745	6.90996	7.84201	7.31025	7.37035	7.49115	7.51622	7.17118	7.6653	7.18855	7.34704	7.76915
ZMYM4	5.34695	5.7428	6.54103	5.46605	6.47241	5.20612	6.03561	6.55478	6.18264	5.92533	6.39839	5.73924	5.9826	6.24676	5.90289	5.18848	4.89984	4.85737	4.8027	5.48514	3.86952	4.28699	5.12543	5.97765	5.25975	5.02573
ZMYM2	9.93387	9.73864	10.7116	9.74959	10.3524	9.60905	10.2839	10.6967	10.217	10.1059	10.3091	9.84335	9.81113	10.3395	9.63255	9.04634	9.41529	9.22439	9.4515	9.00976	9.16298	8.71737	9.68597	9.50793	9.05237	9.73596
ZMYM1	7.6112	7.52887	8.3338	7.70656	8.48002	7.4464	7.92996	8.64998	7.79862	7.84454	7.93507	8.07381	7.6182	8.40554	7.41396	7.36483	7.74138	7.20167	6.94698	7.68121	6.90565	6.74545	6.97095	7.56918	7.14055	7.22704
ZMPSTE24	7.95827	6.92915	8.16884	7.1176	8.42089	7.49648	7.47529	9.12743	7.96377	7.83078	7.87444	7.86871	7.96201	8.87999	7.73745	7.12993	6.85685	7.05609	6.77426	7.54909	6.13851	6.30018	6.10102	6.72993	7.08603	6.72751
ZMAT5	9.20517	9.66105	8.74618	9.65815	8.88295	9.65815	9.17274	8.13874	9.06052	9.13192	8.64204	9.32239	9.4932	8.76164	9.60066	9.97168	10.0092	9.82935	10.081	9.94875	10.1539	10.175	9.52046	9.91989	10.0186	9.75533
ZMAT3	2.8397	2.93044	2.86307	3.34671	4.02758	1.27363	1.78758	3.89087	3.26416	2.94954	4.56942	2.91604	2.30905	3.37273	1.44997	3.18854	4.00862	2.47033	3.74177	4.14588	3.73014	3.46253	4.65501	4.89234	3.92577	3.60208
ZKSCAN8	3.89087	5.23345	4.7	4.36309	4.11183	4.4249	5.00049	5.26761	4.65134	3.9394	4.59848	4.47577	4.36005	4.58177	4.41906	4.69593	3.68995	3.76529	4.89234	5.36811	3.73014	4.49181	3.14293	6.33336	4.67792	4.89691
ZKSCAN4	4.71025	3.92861	3.92861	4.25208	4.7	4.31991	3.89087	3.32752	4.65134	3.71878	3.71878	3.799	3.7764	4.28917	4.22711	4.74685	5.03662	4.52929	4.29635	4.35896	5.28485	3.2496	4.11183	5.48087	4.8006	5.75345
ZKSCAN2	4.61942	4.52511	4.44232	5.11401	4.53431	3.93273	5.00049	4.3179	4.5154	3.80575	4.36005	4.13323	4.02937	3.58804	4.47577	5.60619	6.33336	4.52929	4.70864	5.11509	3.73014	4.14835	4.65501	6.11227	5.25975	4.80344
ZHX3	5.9131	6.76346	5.96735	6.74681	5.36811	5.90189	5.12021	5.06672	5.06919	5.60283	5.73472	5.4727	5.02159	5.50288	6.34158	6.46784	5.67912	5.69577	6.96694	6.17882	6.99736	6.63916	7.07609	6.80769	6.41676	7.091
ZHX1	8.728	7.79694	8.81193	8.12123	9.30673	8.05485	8.23246	9.66422	8.32161	8.89513	8.74761	8.79798	8.45846	8.92776	8.5274	7.30099	7.64802	7.95739	6.548	8.60413	7.03604	7.28049	7.99508	7.05051	7.91334	7.54327
ZGRF1	7.09877	7.48396	8.26065	7.50819	8.12591	7.21934	8.00745	8.12767	7.99065	7.62108	8.36233	8.11649	7.42715	8.21555	7.43909	8.05633	8.51583	7.7967	7.39513	7.83257	7.2531	7.26606	7.6994	8.04559	7.40602	8.28433
ZFYVE28	10.9484	11.7952	11.0281	11.5592	10.8611	10.9976	11.1041	11.0726	11.5083	12.6992	10.7985	11.1569	12.0592	10.2386	10.3871	10.8024	6.55711	10.175	10.2725	9.00376	10.6775	8.44735	10.4077	10.0092	10.3524	11.198
ZFYVE19	8.88972	8.80756	8.82302	9.3701	8.39988	8.80477	9.04672	7.68302	9.0168	8.38828	9.0838	8.93043	9.12493	8.32487	9.1199	9.59864	10.0212	9.51493	9.64294	9.18513	9.47464	9.53532	9.22208	9.82042	9.4659	9.99162
ZFYVE16	6.93138	5.97471	7.56804	6.13399	7.43958	5.82355	6.78224	8.42185	6.69957	7.76746	7.07696	6.1669	6.49415	7.12281	5.63823	5.69968	5.63877	5.78405	5.94949	6.24638	5.41737	6.00088	5.60003	5.82017	5.34556	5.89746
ZFX	8.36158	8.09611	8.72029	8.0355	8.88295	7.99193	8.4789	9.50701	8.34222	8.41197	8.59393	8.48077	8.30119	8.807	8.20893	7.34514	7.30531	8.01475	7.11796	7.79266	7.29759	7.18745	7.5787	7.5113	7.64276	7.1839
ZFR2	5.92876	6.22024	5.71174	6.44576	5.9632	5.34459	6.61442	5.33639	6.38011	5.48514	5.85905	6.244	6.08401	5.97765	5.88192	7.03535	7.80052	7.13453	6.90853	6.89914	6.79786	5.02253	6.70002	7.76779	7.49682	7.57542
ZFR	9.65378	9.44315	10.1638	9.20562	9.92367	9.52832	9.93885	10.4272	9.79749	9.87491	9.9509	9.72124	9.64881	9.91604	9.65032	9.05303	9.12073	9.13772	9.07776	8.98801	9.11612	8.9362	9.13192	9.08819	8.98354	9.19303
ZFPM1	9.32239	9.71131	8.85976	10.0179	8.58597	9.59612	8.91601	8.35635	9.32024	9.41858	8.92892	9.6815	9.0797	9.24274	9.6445	9.52947	9.36657	9.00544	9.88307	8.84856	9.28974	9.70388	9.5571	9.761	9.13362	9.08229
ZFP90	5.9131	5.23345	6.72325	5.66954	6.67894	5.78269	6.34021	7.01624	6.26132	6.06124	6.57345	6.58222	6.63874	6.65186	6.01805	6.00176	5.86665	5.56238	4.97967	5.66027	5.63823	5.27205	5.88356	5.35395	5.17131	6.25154
ZFP82	4.61942	3.71466	4.83129	3.91041	4.98473	4.00862	4.8006	5.48762	3.11172	3.80575	4.47171	4.28699	4.40676	4.8027	2.91604	3.9673	4.65501	3.63035	3.36744	3.48713	2.5367	2.94954	3.70545	3.71878	3.92577	4.02758
ZFP64	10.2079	10.2176	9.17088	10.3798	9.54233	10.4526	9.95508	8.89893	9.65252	9.57141	9.78095	9.77739	9.81502	9.4279	10.3715	10.3409	10.3861	9.90926	10.7057	10.4056	10.5492	10.8142	10.4207	10.662	10.4529	10.44
ZFP62	5.59454	5.23345	5.81892	5.11401	5.72204	5.02695	5.34919	6.46398	4.5154	5.42781	5.51417	5.53282	5.47224	5.60774	5.34556	4.69593	4.47036	5.07031	4.89234	4.83451	3.98546	3.83653	3.14293	4.43974	4.54231	4.18464
ZFP57	2.67992	0	3.25669	1.74686	2.42377	1.27363	0	0.955755	4.00862	0.567496	1.96061	1.57774	1.52689	2.85566	1.91988	0	0	1.73089	1.99907	0	0	3.46253	3.70545	0	2.29194	4.11183
ZFP37	2.29194	1.63216	3.45434	0	1.60024	0	3.18371	3.82942	0	0	2.83441	1.57774	2.30905	1.20613	3.51663	3.63035	0	0	0	2.58101	1.78758	0	4.26721	1.81593	1.48843	1.39555
ZFP36L2	11.5131	10.9137	11.2356	10.6591	11.7299	10.7536	10.992	12.3561	11.2121	12.0597	11.1183	11.4909	11.2827	11.1587	10.9126	9.61598	9.52307	9.87155	9.29996	10.3715	9.58768	9.68714	10.0256	10.1293	9.68328	9.63364
ZFP36L1	12.1416	11.5856	12.0493	11.6117	12.5352	11.9752	12.3378	13.0223	11.9321	12.1977	11.9047	11.3347	11.853	11.8932	11.8016	10.5512	10.6033	11.3187	10.8149	11.213	10.7867	10.6875	10.7192	10.6669	11.0615	10.9748
ZFP30	6.57628	4.04097	5.49416	4.99611	6.51204	5.10775	5.60203	6.38692	5.11401	5.00549	5.71358	4.80924	6.02749	5.94526	5.34556	4.05534	5.90694	6.09729	4.03634	5.4457	4.19794	4.60725	2.29194	4.28917	4.41248	4.80344
ZFP2	4.967	4.30549	5.23345	4.36309	4.7	4.4249	4.8006	5.44403	5.20127	5.04685	4.67312	4.7617	3.83653	5.04928	4.08871	4.21264	3.2686	4.44811	4.89234	4.59936	4.39566	4.49181	5.04928	4.13323	4.54231	4.28017
ZFP14	5.22934	5.7181	5.03662	5.92662	5.89673	5.06672	6.36414	4.94583	5.33791	4.65501	5.85905	6.4035	6.69518	6.30258	6.28782	5.4583	6.94125	6.94025	7.77983	6.66576	7.02443	6.38692	3.45434	6.28714	5.12021	7.6097
ZFHX3	4.78923	5.43281	3.55914	4.9199	4.1721	5.02695	4.54945	4.61288	3.26416	5.35341	2.45368	4.20475	4.08871	3.98824	3.63035	3.04475	3.84267	5.42425	5.59596	4.35896	5.28485	4.70864	6.21874	4.13323	5.07031	5.06329
ZFHX2	7.20141	7.8909	7.92134	8.3235	7.08865	7.47277	6.98461	6.23062	7.81491	6.64419	7.39549	7.83257	7.09036	7.82214	8.00009	7.34514	7.84201	8.11731	8.87303	7.98592	8.20505	8.42782	8.36731	7.68977	8.47628	8.07415
ZFC3H1	10.5374	10.2659	11.92	10.4151	11.5333	10.3873	11.196	11.8358	11.2227	10.9598	11.4823	11.0553	10.7548	11.4475	10.4222	9.9201	10.0241	10.4065	9.85167	10.0692	9.90409	9.70388	10.3657	10.0549	9.94915	10.4362
ZFAND6	10.723	10.3477	11.0057	10.4378	11.1852	10.4749	10.7932	11.5396	10.9648	10.8823	11.0469	10.8774	10.803	11.0125	10.5332	9.94107	10.0351	10.175	9.72367	10.097	9.73426	9.69791	10.3773	9.70557	9.89871	9.78605
ZFAND4	6.04524	5.56583	5.85953	5.70972	5.18761	4.9942	5.60203	6.00176	5.76387	5.76986	5.94704	5.34307	5.96054	6.1214	4.99511	4.96947	5.94526	5.11401	4.29635	5.11509	4.65299	5.48514	3.14293	5.17042	4.85889	5.25617
ZFAND2A	7.80052	7.98563	8.28463	8.17101	8.21999	8.28235	8.19487	7.56341	7.9217	8.19311	7.66947	8.06801	7.87317	7.66859	7.92047	8.31162	8.32779	8.67836	8.5693	8.52059	8.67795	8.87786	8.68	7.78865	8.70171	8.8707
ZEB2	9.46139	9.1559	9.24886	9.04974	9.73194	9.47031	9.31177	10.505	9.22439	9.92823	9.29461	9.0168	9.0034	9.67182	8.99247	8.01835	7.62514	8.24776	7.8467	8.10344	8.45453	7.54735	8.56388	8.10186	8.54329	7.80985
ZEB1	7.54735	7.10033	7.92134	7.0132	8.35754	6.98361	7.6633	7.92996	7.20917	7.22408	7.48421	7.74306	7.22019	7.50444	7.38371	5.72736	7.07326	6.40027	5.98582	7.30686	5.71212	5.48514	6.21874	7.18855	6.58632	5.94913
ZDHHC23	4.03116	2.45368	4.0718	2.99254	3.92861	3.39227	4.12309	4.43591	3.42163	2.64528	3.86952	2.91604	2.30905	3.68004	4.61288	3.86952	1.98669	2.14124	0	2.83441	3.06718	0	2.8397	4.7852	2.29194	3.18371
ZDHHC20	9.77202	9.16023	10.0364	9.13435	10.9025	9.59791	9.26801	11.6677	9.4251	10.6917	9.63255	9.79208	10.0011	10.3149	9.32771	7.62789	7.39185	8.857	7.57542	9.15528	7.4119	7.35551	8.39481	7.81491	8.51942	7.31929
ZDHHC2	5.11055	5.56583	5.85953	4.63234	4.74943	5.20612	4.54945	5.68907	4.58383	4.91043	3.86952	4.90974	5.55626	5.14091	5.86288	3.76529	5.39352	6.09729	4.8027	5.02757	4.19794	5.89069	5.6663	3.71878	4.96442	4.65584
ZDHHC19	7.01559	7.5108	6.68994	7.76514	6.36549	7.9447	7.38209	6.01551	7.00218	6.8233	7.19065	7.36793	7.29032	6.96396	8.00915	8.56075	8.79608	8.36672	8.72381	8.29275	8.68743	9.03359	7.83689	8.77188	8.30214	8.69235
ZDHHC17	5.63284	5.35805	6.15646	5.57517	6.48931	5.06672	6.21597	6.90953	5.84282	6.42353	5.73472	6.13399	5.94486	6.51561	5.50439	5.18848	5.23345	4.90687	4.8027	5.19521	5.18761	5.56934	5.04928	5.06975	4.85889	5.49528
ZDHHC15	0.506536	0	1.27363	1.22863	1.60024	3.06189	3.59908	3.14293	2.11018	3.08112	1.16113	3.11172	2.62932	1.99907	3.11172	1.52689	1.98669	1.20613	1.99907	2.3005	1.78758	0	2.29194	1.27363	2.82586	0
ZDHHC14	9.91831	10.9348	9.88043	10.3263	9.74487	10.2302	9.61354	9.66422	10.3199	10.7025	10.2146	10.6478	9.62655	10.2669	10.15	9.59061	9.96903	9.85333	10.1599	10.0248	10.5377	9.83259	9.68058	9.22517	10.2201	9.68798
ZDHHC13	8.85959	8.59802	9.32353	8.69175	9.33369	8.75594	9.30844	9.29286	9.23562	9.32649	9.02302	9.09349	8.87882	9.49269	9.05629	8.08878	8.2979	8.29567	8.08878	8.88715	8.35485	7.64215	8.57376	8.03747	8.42349	8.59881
ZDHHC12	6.06124	6.10319	4.93204	6.08514	5.63534	6.06495	5.34919	4.9199	5.06919	5.72077	5.25975	5.4414	5.18761	5.75414	6.73399	6.46784	5.98455	5.93873	6.18402	5.76986	6.31564	6.68534	5.52328	5.88802	6.23385	5.56238
ZDHHC1	6.23023	6.809	4.12986	6.40027	6.10597	6.06495	4.45693	5.88192	6.28552	6.88753	4.96345	7.03182	7.15656	5.36811	6.78103	5.30023	4.26285	4.90687	4.70864	5.97471	6.63261	4.14835	5.97733	4.95865	6.39621	5.22588
ZCWPW1	7.63058	7.77321	8.51744	8.73381	7.35057	7.67804	8.37266	6.90154	7.93098	7.39865	8.46032	7.61479	7.98913	8.12193	8.30251	8.82479	9.45658	8.41886	9.16267	8.61264	8.54172	7.74505	8.99502	9.51746	8.94482	9.04384
ZCCHC24	4.66427	5.43281	4.29549	4.70864	4.87398	5.06672	0	4.67792	4.5154	5.45784	4.71025	5.12842	4.52929	5.26026	5.4528	2.31917	3.84267	4.1818	2.489	4.7852	4.107	2.13112	4.11183	1.81593	4.61412	3.46253
ZCCHC2	6.17581	6.63045	6.32323	5.79005	6.25533	6.50032	6.36414	6.66683	6.45271	6.46091	6.49144	6.10153	5.9826	6.42704	6.20492	6.98401	7.95771	7.68736	8.31172	6.89914	7.57643	8.73106	6.2881	6.63098	7.31499	7.25012
ZCCHC13	7.9961	8.72519	8.64101	8.53203	7.8495	8.39134	7.73383	7.23242	8.04598	8.64216	8.16612	8.66976	7.88142	8.1498	7.94994	7.51107	7.93154	7.64356	8.98716	7.6182	8.02275	8.00559	8.45743	7.32736	7.78602	7.04
ZCCHC12	1.27363	0	1.27363	0	1.60024	2.05707	1.78758	0.0769231	1.60024	0	1.16113	0	1.82831	1.20613	1.44997	0	1.98669	0	2.8397	1.48843	0	2.13112	0	1.27363	0	0
ZCCHC10	4.48844	3.46253	5.38783	4.83269	5.43948	3.86541	4.72136	5.96105	4.71025	5.13953	5.53976	5.20684	5.35241	4.662	4.02758	4.05534	3.68995	4.59848	2.8397	5.16233	3.44706	3.2496	5.04928	1.81593	4.54231	4.36309
ZC3HAV1L	2.67992	2.45368	2.49912	1.99907	3.13708	3.39227	2.65269	2.69744	2.40781	3.46253	1.63835	0	1.52689	2.85566	2.71051	3.50536	0	0	1.99907	0	2.5367	2.13112	3.14293	2.14124	2.29194	2.13112
ZC3HAV1	9.1315	8.68473	9.75814	8.87578	9.3977	8.88797	9.55263	10.5063	8.78594	8.92892	9.35182	8.76891	9.02542	9.59791	8.77331	7.87532	8.3516	8.38293	8.47375	8.30054	8.29352	8.329	8.35922	9.92261	8.51634	8.89876
ZC3H7A	9.89275	9.49251	11.0092	9.71399	10.44	9.5794	10.4445	11.168	10.6509	10.7797	10.4049	10.4071	9.88095	10.6909	9.49814	9.09465	9.63554	9.22119	8.98199	9.27335	8.9784	8.73106	9.45457	9.43131	9.0733	9.32326
ZC3H6	2.47888	2.14124	3.55914	3.11583	2.71051	2.30905	3.41429	2.52659	3.42163	1.27363	2.83441	2.71907	3.12853	2.85566	3.39227	2.63944	3.68995	0	1.47247	4.0509	2.5367	2.64528	0	0.429613	0	3.02033
ZC3H3	10.2596	10.7668	9.95575	10.6729	9.46887	10.5142	10.0304	9.11844	9.9726	10.0807	9.71946	10.2762	10.126	9.64078	10.5154	10.701	10.8508	10.6303	10.7596	10.4864	10.9413	11.138	10.7709	11.0364	10.7618	10.7028
ZC3H15	9.28307	8.96751	9.62036	9.08229	9.55513	8.79125	9.59755	10.3263	9.43649	9.48127	9.457	9.22291	9.17838	9.48007	9.11211	9.01843	8.78366	9.06304	8.61492	9.09216	8.59718	8.97643	9.0432	8.67426	8.77735	9.08229
ZC3H12D	12.1407	11.9597	12.8478	12.3033	13.0633	12.001	12.6526	12.922	12.7334	12.0114	12.9926	12.5747	12.3669	12.9522	12.3726	11.6889	12.4336	11.6578	11.8099	11.7411	11.6085	11.5104	11.6424	11.3613	11.6456	12.3549
ZC3H12C	3.34671	3.30047	2.86307	3.11583	1.60024	3.39227	1.78758	1.7752	1.60024	4.12986	3.46253	3.11172	2.30905	2.28183	2.20848	2.31917	0	2.47033	1.99907	1.48843	3.60208	3.46253	3.14293	3.44706	3.16441	0
ZC3H11A	9.14796	8.81153	9.93735	8.70997	9.63438	8.62904	9.6655	10.5479	8.95414	9.41529	9.55477	9.10967	8.93858	9.64907	8.87216	8.08878	8.26137	8.34742	8.38557	7.87171	8.14973	8.3217	8.80756	8.62808	8.30214	8.55126
ZC3H10	13.6002	12.9751	12.3793	12.7883	13.589	12.6347	12.7314	13.4477	12.9109	12.5999	13.033	12.8845	13.1181	13.452	13.3617	12.2209	12.2778	12.146	12.2451	13.2889	11.8422	11.6504	11.9225	12.8302	12.442	12.3338
ZC2HC1C	2.8397	2.93044	3.25669	3.11583	2.93044	1.75924	3.18371	3.2496	1.60024	4.12986	3.11583	3.799	3.41429	1.20613	3.26416	3.18854	0	2.47033	0	2.83441	3.73014	0	3.92861	3.2686	3.02033	3.83353
ZC2HC1B	3.81284	2.45368	4.83129	4.58383	4.32645	3.06189	4.12309	3.82942	3.799	4.07339	5.17711	4.573	4.74302	2.67992	4.15737	4.64305	5.75707	4.96947	4.8027	4.54061	4.39566	3.46253	4.41119	4.95865	4.41248	5.18236
ZC2HC1A	4.71025	3.58804	4.93204	4.2972	5.22538	4.4249	4.35896	5.08471	4.00862	4.29323	4.89322	5.02445	4.7852	5.01414	4.08871	2.85566	3.2686	5.33266	4.29635	3.71878	3.2686	2.13112	3.45434	3.44706	3.92577	4.11183
ZBTB7B	12.8378	12.8486	12.5362	12.6891	12.8095	12.7411	12.6326	13.0118	12.9801	13.0902	12.6094	12.7043	12.8088	12.7195	12.7883	11.7587	11.8384	11.9482	12.4773	12.1437	12.1174	11.9526	12.2088	11.8857	11.9429	11.9098
ZBTB6	3.81284	0	3.55914	2.47888	3.29518	3.06189	2.65269	4.15193	1.60024	3.9394	3.11583	2.71907	3.64187	3.48003	2.20848	2.63944	0	2.96762	0	2.3005	0	3.46253	3.14293	2.67992	1.98669	3.34017
ZBTB47	8.41906	9.28008	8.01817	8.79538	8.01383	8.97083	8.6839	8.36306	9.13104	9.96935	8.29705	8.72421	9.01983	7.87617	8.02844	8.32399	8.32779	7.75141	8.32639	7.72727	8.58475	7.88254	8.43142	7.84163	9.00622	8.62029
ZBTB45	8.78733	8.96083	7.68697	8.93127	7.95208	8.75933	8.18758	7.41396	8.12797	7.67788	8.00009	8.28792	8.50576	7.74585	9.13913	9.01064	8.95806	8.94733	9.29094	9.13398	9.33424	9.4969	8.85529	9.66395	8.98716	9.0173
ZBTB43	4.74943	4.7852	5.60161	4.58383	5.36811	3.7764	4.94349	5.80307	5.23722	5.45784	4.99511	4.66427	4.26285	5.44655	4.662	3.3616	4.36309	3.15429	2.8397	2.58101	2.85566	0	4.65501	4.95865	3.16441	4.02758
ZBTB41	2.47888	3.92861	3.45434	3.73795	2.93044	3.06189	4.8006	4.71025	4.91309	3.87881	4.25208	4.20475	3.91485	4.28917	2.20848	4.36309	2.78671	2.47033	4.03634	3.71878	3.60208	4.94905	3.70545	5.35395	3.16441	4.60971
ZBTB39	5.14039	4.30549	3.71466	4.87632	4.59848	3.86541	5.18805	5.48762	4.35896	4.07339	4.02518	4.66427	4.26285	4.16658	4.54231	3.76529	4.26285	2.96762	4.41377	4.14588	4.39566	4.49181	4.65501	5.21136	3.92577	3.83353
ZBTB38	7.63058	7.66099	8.10563	7.75019	8.63686	8.03457	7.33934	8.54215	7.73555	7.78426	7.84252	8.17152	7.40097	8.06313	7.70656	6.57848	6.809	6.84036	6.77426	6.95123	6.82673	6.98441	7.21734	6.81868	6.86639	5.80709
ZBTB34	2.47888	4.39191	2.86307	3.97886	4.26285	4.53431	3.59908	4.5154	4.76351	3.46253	4.1818	4.52929	3.64187	3.68004	2.71051	4.64305	2.78671	3.33309	4.70864	4.35896	4.29549	3.46253	4.54231	4.20257	3.46253	3.71878
ZBTB33	8.85959	7.86357	8.92193	8.20531	9.64364	8.47711	8.05461	9.80473	8.23564	8.56414	8.60978	8.61022	8.7259	9.2507	8.55383	7.45152	7.84201	8.53294	7.48246	8.69266	7.26909	6.89116	7.89162	7.53358	8.09872	7.07523
ZBTB32	12.4302	13.1125	13.7928	13.4771	13.2706	12.9634	12.4588	12.0443	13.7023	12.4812	13.9912	13.5458	12.7241	13.9104	13.2357	11.9482	12.7548	12.2466	12.6395	12.3021	12.3827	12.293	12.9412	11.9789	12.0912	11.8436
ZBTB26	3.45434	1.63216	4.5466	3.83353	3.71466	3.86541	2.65269	5.15762	3.57668	4.23523	4.47171	3.25404	3.64187	5.07297	4.29323	3.04475	4.82526	1.73089	2.8397	3.19181	3.44706	3.83653	1.73089	2.14124	3.02033	3.60208
ZBTB25	8.37798	7.76593	9.36683	7.83994	9.05472	8.20282	8.76637	9.27315	8.76471	7.59405	9.34357	8.43895	8.43557	8.97038	8.28415	8.14484	7.69688	8.30874	8.35327	8.09454	7.91486	7.88254	8.22185	8.43217	8.04394	8.02741
ZBTB20	1.27363	4.14835	3.84787	4.03892	3.92861	3.60924	3.7515	3.05216	3.90387	4.00862	4.12986	4.421	3.64187	3.98824	4.35896	3.9673	4.47036	3.33309	4.89234	4.88861	3.73014	2.94954	3.14293	5.66954	4.35596	4.60971
ZBTB18	10.2505	10.1446	11.1705	10.3069	11.2158	9.85001	10.7415	11.4945	10.5179	10.544	10.5756	10.6076	10.2803	10.8253	10.0997	9.18616	10.1632	10.071	8.98199	9.67757	9.32793	9.11972	9.72547	9.51064	9.5473	10.0304
ZBTB16	3.34671	2.14124	2.031	3.34671	2.42377	3.39227	1.78758	2.23098	2.8806	2.45368	2.45368	2.71907	1.06171	1.20613	3.39227	3.18854	2.78671	0	0	2.3005	2.28183	4.14835	3.14293	3.83353	2.82586	2.62191
ZBTB14	6.0278	5.79182	5.76151	6.08514	6.36549	6.12868	6.5957	6.74545	6.66847	6.52339	6.41491	5.76566	5.75859	6.63098	6.37449	5.26513	5.23345	5.56238	5.55054	5.40404	5.67746	5.89069	5.72363	5.44009	5.53012	6.28754
ZBTB11	7.77638	7.71296	8.44582	7.71053	8.53169	7.86654	8.12542	8.95806	8.1529	8.02677	8.07726	7.55295	7.69925	8.41478	7.73745	7.47058	7.2254	7.40153	7.00252	7.44098	7.21849	7.23424	7.76896	7.9949	7.50444	7.21571
ZBTB10	5.59454	4.39191	5.85953	4.70864	5.46685	5.25975	5.67912	5.80307	5.06919	4.80823	5.36626	3.60924	4.36005	5.34556	5.23228	3.76529	5.10998	4.44811	4.70864	5.11509	4.39566	2.64528	4.65501	5.44009	5.01575	4.43591
ZBTB1	8.40125	7.35551	9.23281	7.90346	9.13236	7.81295	8.36785	9.7424	8.66022	8.67358	8.86732	8.74453	8.39346	8.95732	7.92996	6.2881	7.21186	7.40925	5.98582	7.49115	6.13851	6.26816	7.30361	6.77462	6.91609	6.50487
ZBP1	11.8924	11.9764	13.7107	11.9034	12.0291	12.4662	11.7476	12.2994	12.0189	12.0078	12.1478	12.0597	11.6029	11.814	12.0836	15.7931	16.9462	16.3353	15.9337	15.0183	15.351	16.9462	13.7902	12.9814	15.5373	15.5525
ZBED8	3.89087	3.81842	4.44232	3.73795	4.93204	4.20257	4.35896	5.54437	3.26416	4.47577	4.36005	4.52929	3.91485	3.90387	3.63035	1.52689	3.68995	3.63035	2.8397	2.83441	1.78758	0	3.14293	2.67992	3.16441	4.02758
ZBED4	9.27858	9.33147	9.0629	9.12291	9.12912	8.97083	9.16298	9.13649	8.85139	9.92655	8.79125	9.03659	8.92892	8.97759	8.9422	7.84572	8.32779	7.76674	8.45743	7.83257	8.50733	8.12449	7.86409	8.81775	7.96016	8.39565
ZAR1L	3.45434	4.7852	4.7	4.53431	4.98473	4.87128	4.35896	5.06672	3.90387	3.9394	4.30549	4.421	4.47577	4.35513	4.08871	4.43591	5.34459	4.44811	4.29635	4.35896	3.06718	0	4.65501	5.56238	4.02758	4.28017
ZAP70	13.422	12.4178	14.0372	12.8412	13.8653	13.0633	13.6516	14.0589	13.074	12.6086	13.5404	12.7205	13.1154	13.5761	12.8192	13.1264	13.4803	12.8196	12.9057	12.5488	12.1948	12.4862	13.0234	13.2728	12.7377	13.4331
YY1	10.191	10.1054	10.1119	9.77991	10.248	9.84512	9.94137	10.5162	9.88387	10.6787	9.68891	9.81113	9.95301	9.8271	9.77739	8.95485	9.0499	9.12307	8.98199	9.15167	9.09197	9.06052	9.363	9.26068	9.18649	9.14492
YWHAZ	11.1705	10.4101	10.6732	10.2657	10.9911	10.4983	10.4001	11.4581	10.2565	10.5494	10.4689	10.291	10.5985	10.9942	10.6762	9.74684	9.38877	9.685	9.69465	9.66105	9.42734	9.86379	10.0136	9.74877	9.51109	9.48215
YWHAQ	11.8089	11.5653	11.6628	11.5979	12.1684	11.2905	11.0001	12.2565	11.8202	11.6938	11.7262	11.9625	11.8563	12.1756	11.6174	11.0836	10.0755	10.6447	10.3721	10.7538	10.3422	10.8277	10.8462	10.5142	10.413	9.9212
YWHAG	12.0796	11.6854	12.012	11.5375	12.1338	11.6201	11.7513	12.3075	11.8761	12.0999	11.8287	11.6645	11.7952	12.2498	11.8581	10.8036	10.6384	10.9501	11.0713	11.2156	11.1172	11.0745	11.223	10.7783	10.9249	10.8282
YTHDF3	10.5007	10.2418	10.8496	10.1657	11.432	10.0368	10.5402	11.5045	10.4058	10.5806	10.6875	10.727	10.4101	10.9096	10.1994	9.67404	9.68987	10.2242	9.19224	10.2217	9.60356	9.30922	9.81184	9.66996	9.84846	9.63961
YTHDC2	7.23424	6.27106	7.99365	6.38692	7.99704	6.66426	7.56419	8.84457	6.92048	7.41893	7.51622	6.83414	7.04893	7.92914	6.79236	6.13537	6.43682	5.78405	5.35341	6.26634	5.60057	5.27205	6.35976	6.79236	6.03561	6.26863
YTHDC1	10.3758	9.87533	11.1466	10.0262	11.0748	9.98227	10.6678	11.2813	10.5835	10.683	10.6716	10.3649	10.2743	10.7267	10.144	9.55667	9.8079	9.7493	9.69686	9.57807	9.58237	9.61001	9.91674	9.79221	9.44677	9.79414
YPEL4	6.53706	7.54746	7.44358	8.56319	7.51774	7.84742	7.28927	6.66683	7.1281	7.20167	7.71459	8.15769	7.75281	7.0876	7.8544	8.25546	8.53203	7.31025	9.25984	7.87877	7.92556	8.09715	8.10323	9.04287	8.32439	8.35272
YOD1	1.27363	2.14124	2.30905	1.22863	1.60024	2.05707	0	2.52659	1.60024	1.27363	2.96762	2.71907	1.82831	1.99907	0	0	0	1.73089	0	0	1.78758	2.94954	0	3.44706	2.29194	2.62191
YME1L1	10.9929	10.0361	11.555	10.2254	11.4932	10.3118	10.7833	11.9904	10.9895	11.0498	11.0991	10.7359	11.0692	11.3652	10.3201	10.4947	10.3422	10.8611	9.99063	10.6288	9.81266	10.0833	10.2423	10.2248	10.1641	10.4306
YJU2	9.55555	9.9201	9.03935	9.72917	9.02434	9.71776	9.35569	8.74823	8.99399	9.23281	9.27983	9.41631	9.50793	9.23158	9.82466	9.89515	9.85462	9.76299	9.42419	9.81266	9.91489	10.0027	9.48976	9.98869	9.88936	9.58873
YJEFN3	4.74943	4.39191	5.03662	4.79709	4.65134	4.58383	5.00049	4.25208	5.60161	3.46253	5.02695	5.2357	4.7	4.96947	5.19521	5.36504	6.43682	5.81334	5.59596	5.4457	5.79107	4.60725	5.21451	5.88802	5.79718	4.80344
YIPF7	1.27363	1.10017	1.27363	1.22863	0	0	1.78758	0	0	1.99907	1.16113	1.57774	1.06171	1.20613	0	0	0	0	1.47247	0	0	0	2.29194	1.27363	1.48843	1.39555
YIPF6	8.20623	7.69645	8.18463	7.76933	8.61075	7.62189	7.69925	8.88419	7.98113	8.14221	8.28839	7.62162	7.99365	8.18567	8.27829	7.42481	7.76633	7.49564	6.88832	8.16478	7.13911	7.03566	7.02701	7.60943	7.26501	7.12931
YIPF5	9.86088	9.23022	9.647	9.11612	9.96763	9.4645	9.56796	10.3325	9.56304	9.5521	9.60579	9.47616	9.75055	9.8441	9.64855	8.97538	8.93127	9.13772	8.61022	9.22316	8.55342	8.70813	8.79926	8.79125	8.67203	8.64144
YES1	2.8397	1.63216	2.86307	3.57668	4.11183	2.50767	2.32772	3.82942	2.8806	0.567496	2.96762	1.57774	2.62932	3.74706	2.71051	3.63035	3.2686	0	1.99907	2.83441	1.78758	1.48843	2.29194	3.2686	1.48843	3.02033
YEATS4	4.98923	4.93204	6.00239	5.41942	6.52897	3.51663	5.64013	6.45602	4.65134	5.81691	5.79762	5.90694	5.20927	5.92876	5.11401	4.5154	5.34459	4.85737	4.29635	5.84523	4.56942	4.60725	5.12543	4.13323	4.54231	5.32609
YDJC	6.94025	7.55577	7.19994	7.89569	7.27562	7.3913	7.72525	6.81084	7.16527	6.89846	7.01426	7.23045	7.04182	6.63098	7.41396	8.52077	9.14444	8.39326	8.69203	8.64721	8.68318	8.77502	8.35922	8.58084	8.65152	9.06225
YBX2	3.12483	4.04097	3.55914	2.99254	3.81542	1.27363	3.89087	3.05216	2.67992	2.45368	1.63835	2.91604	3.71878	2.28183	2.20848	4.8027	5.59695	3.97886	5.88192	3.83653	5.07031	5.72774	3.92861	3.83353	5.07031	5.06329
YARS2	6.81715	7.8551	7.19994	6.70739	7.02537	6.37691	6.93551	7.30117	7.08062	6.44776	7.61531	6.53138	6.80017	7.05247	6.68254	6.30617	6.8774	6.01805	7.02059	6.61237	7.77704	6.16982	5.77866	6.65127	6.21354	6.41287
YAF2	7.45083	7.00521	7.70435	7.38209	7.76061	7.19946	7.26242	7.74886	7.06388	7.36679	7.2429	7.43034	7.17423	7.28313	7.33953	7.02701	6.28754	6.42432	6.61669	6.47729	6.29118	6.66605	6.60457	6.44576	6.50032	6.548
YAE1	5.07031	4.65299	5.96735	5.16759	5.84463	4.62453	5.00049	5.92876	4.76351	5.50712	5.34307	5.34307	4.30549	4.96947	5.53282	4.69593	5.2912	4.96947	4.03634	5.76986	3.73014	2.94954	2.29194	5.35395	4.54231	4.5466
XYLB	6.99345	7.47638	5.60161	6.87049	5.66544	7.36849	6.72822	6.32573	6.35976	7.10613	6.09526	7.16527	6.3757	6.1214	6.85459	7.49533	7.25236	7.39185	7.51145	7.05951	8.53136	7.96437	6.97095	7.00218	8.20642	7.47355
XRRA1	7.26413	7.41989	7.5957	7.91445	6.65357	7.6017	7.42715	6.42143	7.34338	7.0876	7.41179	7.65232	7.51987	7.34227	7.43909	8.3516	9.10043	8.19816	8.51843	8.17094	8.0748	7.81197	8.26718	8.85202	8.33931	8.49822
XRCC4	6.17581	5.13868	6.54103	5.18848	6.52897	4.87128	4.86927	6.81084	5.33791	5.94599	5.96535	6.00835	6.17993	6.05778	5.79316	5.67631	5.63877	6.31393	5.11753	7.09004	4.19794	5.27205	5.83346	5.39904	5.49416	4.48618
XRCC2	6.36364	5.28403	5.71174	5.60161	6.69791	5.82355	6.00176	6.14107	5.56329	6.17414	6.69367	6.84732	6.13822	5.88767	7.00731	6.2881	6.25952	6.26498	6.43523	6.33507	5.41737	6.59611	5.21451	5.35395	5.25975	6.07495
XRCC1	11.2369	11.5027	11.4109	11.7567	10.9038	11.517	11.4896	10.2211	11.4575	10.8149	11.3587	11.2366	11.3364	10.8425	11.424	11.859	12.1994	11.853	11.8566	11.6385	11.8468	11.8637	11.7706	12.0875	11.8563	12.0879
XPR1	6.3833	6.5957	6.28137	5.49892	6.14957	6.40664	6.89531	6.63261	6.28552	6.64419	5.85905	5.5592	6.30356	6.51561	6.70828	6.25684	5.44655	5.6321	6.40232	5.66027	6.06124	5.15847	6.06209	5.76675	5.67912	5.97824
XPOT	10.2217	9.46767	10.5821	9.54711	10.5889	9.51137	10.2288	11.1373	10.1622	10.1861	10.7017	10.0326	10.1861	10.7129	9.96381	9.3357	9.20173	9.53997	9.11005	9.67269	8.71327	9.11612	9.41317	9.13551	9.19365	9.4121
XPO1	10.1963	9.67087	10.5349	9.67463	11.1093	9.58461	10.1354	11.3669	10.2131	10.2542	10.3712	10.0644	10.1818	10.867	10.0354	9.26026	9.76128	9.78095	9.54598	9.96968	9.10043	9.63283	9.35214	9.26681	9.41765	9.45019
XPNPEP2	9.59404	9.22795	8.00009	9.18061	8.38015	9.88364	8.77314	8.57907	8.69539	9.32467	8.21613	8.73047	8.72133	8.40089	9.20143	8.44686	8.23944	8.40483	8.92116	9.25128	9.52068	7.93887	8.89409	8.98801	9.38238	8.16514
XPNPEP1	11.103	11.5222	10.9958	11.3957	10.5054	11.3197	10.9801	10.3919	10.729	10.6461	10.853	10.9984	10.7284	10.8351	11.4458	11.7358	11.5958	11.1695	11.5147	11.5592	11.753	11.781	11.6537	11.7739	11.3292	11.4612
XKRX	7.42927	8.194	7.31153	8.15792	7.65948	7.30312	7.36793	6.26373	7.32006	6.28754	7.35665	7.69229	6.46238	7.22209	8.14013	7.53769	8.05247	7.9271	8.51843	8.20947	8.16345	8.13191	7.21734	8.08364	7.91817	7.52588
XKR7	1.7752	1.63216	2.71051	3.11583	1.00075	2.05707	2.65269	1.7752	1.60024	1.99907	2.62932	2.50767	1.06171	3.14293	1.44997	1.52689	0	3.86952	0	3.71878	3.06718	2.94954	0	3.11172	1.48843	3.02033
XKR5	3.2496	2.93044	2.031	3.46253	4.26285	3.86541	2.65269	3.89087	3.11172	2.83441	3.34671	4.20475	4.08871	3.58804	4.54231	4.13869	4.65501	2.78671	4.89234	4.421	4.39566	4.60725	4.11183	4.28917	4.96442	4.36309
XIRP1	0	1.63216	0	0	1.60024	2.8806	1.78758	0	0	0	2.20848	0	0	1.99907	0	3.63035	0	2.96762	1.99907	0	0	2.13112	0	2.14124	3.46253	3.83353
XIAP	3.45434	4.58725	5.64287	3.97886	4.53431	3.06189	4.8006	5.38677	4.65134	5.19623	5.14234	3.89087	3.64187	3.90387	3.39227	4.29323	3.68995	4.08535	2.8397	3.94896	2.5367	4.14835	4.26721	5.76675	3.16441	4.11183
XDH	13.5902	14.2021	14.2749	14.1056	14.3484	14.6961	14.5893	14.3358	14.3864	15.4847	14.2177	14.2538	13.7487	14.4093	13.8438	13.3564	12.9671	13.1302	12.9618	13.9207	14.5687	13.5967	13.99	13.3581	14.6586	13.9333
XCR1	4.14206	4.71025	3.71466	4.63234	3.58804	4.9942	3.89087	3.32752	4.27482	4.23523	3.2496	4.8679	4.85889	3.90387	4.54231	4.13869	3.68995	5.53012	5.11753	3.83653	4.56942	6.00088	3.70545	4.43974	4.54231	4.982
XCL1	3.34671	2.93044	0	0	1.60024	0	1.78758	1.7752	1.60024	1.99907	1.96061	3.25404	1.82831	1.99907	3.39227	1.52689	0	2.78671	1.99907	2.83441	1.78758	2.13112	3.14293	1.27363	1.48843	0
XAF1	12.2341	12.5214	13.2682	12.3452	12.2591	12.6107	12.2024	12.3583	12.2679	12.473	12.3403	12.6405	12.3884	12.6185	12.2139	14.2177	14.3068	14.6796	14.4362	13.728	14.1873	14.5848	13.3231	12.9751	14.1556	13.7182
WWP1	9.31489	8.50647	9.5624	8.81512	9.66809	8.79372	9.05237	9.96123	9.20517	9.37033	9.1855	9.38342	9.11179	9.41237	9.17578	8.60667	8.49374	8.40483	8.18076	8.61946	7.98398	8.20357	8.80756	8.59272	8.11642	8.80399
WWOX	7.30606	8.1529	6.09361	7.578	6.67894	7.82194	7.21849	6.30466	6.63916	7.35025	6.591	6.60199	6.49415	6.48865	7.31735	8.01506	7.74138	7.5412	7.9629	7.8397	8.11461	8.35553	8.05448	8.34803	8.21138	7.9447
WWC2	6.244	6.51204	4.5466	6.1431	4.83129	6.24445	5.50333	5.77402	5.79107	6.39839	5.34307	5.71867	5.61562	4.88221	4.8679	5.52072	3.2686	5.33266	5.90986	5.4457	6.84172	6.51949	5.29832	4.95865	6.13399	4.982
WTAP	10.506	10.0081	10.8042	9.91761	10.9413	10.0794	10.2885	11.2799	10.3479	10.6596	10.6444	10.4155	10.5151	10.921	10.175	9.6319	9.678	10.0442	9.62265	9.89923	9.85333	9.61598	9.94955	9.5305	9.79562	9.64881
WSCD2	1.27363	0	1.27363	1.74686	1.60024	2.30905	0	0.955755	0	2.28183	0	2.29194	2.30905	0	1.44997	1.52689	0	0	0	1.48843	0	2.13112	0	0	2.29194	2.13112
WSCD1	5.34695	8.30423	4.77789	5.03829	1.60024	4.4249	4.72136	5.19623	5.33791	5.48514	5.02695	4.28699	4.85889	5.14091	5.99232	6.50268	6.49871	4.96947	4.70864	6.00176	8.49957	6.16982	2.29194	4.83451	5.92508	5.22588
WSB1	10.8718	10.6456	11.6353	10.4706	11.5982	10.8778	11.4428	12.6711	11.4596	12.0103	11.307	11.0957	11.009	11.662	10.3677	9.93692	9.64473	10.5422	9.80209	9.9027	9.8396	9.78248	10.2558	9.66156	10.0899	10.3167
WNT9A	2.031	3.81842	2.031	4.2972	1.60024	2.75326	4.54945	3.32752	4.27482	5.00549	0	3.36744	3.7764	2.67992	3.39227	3.3616	1.98669	0	4.29635	0	3.2686	4.14835	2.29194	2.14124	0	3.02033
WNT5B	3.9673	3.58804	2.49912	2.85566	2.93044	3.16441	4.72136	2.52659	2.8806	0	2.83441	2.29194	3.2496	2.47888	2.20848	3.76529	4.00862	1.73089	3.36744	4.14588	3.98546	3.83653	0	4.43974	4.67792	4.43591
WNT5A	6.04524	0	5.13417	1.99907	5.60382	4.70945	5.29832	5.54437	4.82374	4.47577	4.02518	2.71907	5.12543	5.07297	4.8679	4.8027	4.00862	4.08535	4.03634	4.35896	0	3.83653	3.70545	5.01414	4.74497	3.83353
WNT4	3.2496	3.81842	3.92861	4.87632	3.92861	3.30047	3.7515	4.11183	4.43591	3.38643	3.86952	3.36744	4.52929	3.37273	5.07031	4.05534	4.26285	4.59848	2.8397	4.65843	3.2686	3.2496	4.11183	4.13323	3.92577	3.02033
WNT2B	4.36114	5.23345	4.12986	4.53431	4.65134	4.62453	5.00049	4.47307	5.06919	5.67832	5.8411	4.35896	4.7852	4.662	4.8679	4.69593	4.26285	4.08535	5.29832	4.71535	4.65299	4.39326	4.41119	4.03892	3.92577	5.02573
WNT11	3.9673	2.45368	3.71466	3.11583	3.71466	4.31991	4.12309	2.8397	3.11172	3.56841	2.83441	3.60924	3.97403	2.28183	4.29323	3.18854	4.00862	3.63035	4.89234	3.48713	3.44706	2.13112	3.14293	3.44706	1.48843	4.60971
WNT10B	2.29194	1.63216	1.27363	2.47888	2.93044	1.27363	3.18371	3.82942	2.11018	2.83441	1.96061	1.57774	2.13112	1.20613	2.20848	4.13869	3.68995	2.47033	3.14293	3.19181	3.98546	2.13112	0	1.27363	2.29194	4.02758
WNT10A	7.09877	7.45957	6.69957	6.92698	7.35999	6.28419	7.00589	5.82105	6.13461	6.49366	6.61195	5.95519	7.08515	7.09345	7.72027	7.19561	7.34001	7.31025	7.63963	7.52887	6.41781	6.74545	5.52328	6.92847	6.50032	6.30668
WNK4	7.20141	6.99505	7.23535	7.66476	6.41491	7.55666	7.74351	6.26373	7.67006	6.67894	7.6633	6.66722	6.94971	6.35328	7.29597	8.44107	8.68	8.03309	8.71144	8.09872	8.17003	8.99259	8.49401	8.28216	7.91334	9.04384
WNK3	2.8397	0	1.27363	1.22863	1.60024	0	0	0.955755	0	1.27363	1.16113	3.11172	0.230769	0	1.44997	1.52689	3.68995	0	2.8397	2.3005	0	0	0	3.2686	2.29194	0.673453
WNK2	7.47984	7.81221	6.69957	8.0239	6.76142	7.87617	6.76432	6.12354	7.3123	7.10613	7.18213	7.4746	6.84605	6.23023	7.44797	8.4913	7.76633	7.38161	8.3338	7.63276	8.91652	8.81078	8.31206	8.77635	8.36697	8.41121
WLS	11.0922	10.9929	11.6183	11.085	11.3636	11.5868	11.2085	12.3649	11.4549	12.3289	11.6295	11.5437	11.7243	12.142	10.4572	10.5281	9.38369	11.8781	10.9837	10.2609	11.4965	11.5915	11.5886	10.1109	10.882	11.0615
WIPI1	7.82304	7.92114	7.50029	7.69925	7.38937	8.25181	7.6514	7.6097	7.59453	8.4462	7.41857	7.90292	7.77566	7.18498	7.7019	8.0957	7.13541	8.99724	8.06247	7.82325	8.61234	8.80257	9.2468	7.44159	8.35327	8.03966
WIPF3	2.8397	2.14124	1.27363	0	2.93044	1.27363	2.65269	2.93044	0	2.64528	1.63835	3.11172	1.06171	2.28183	1.44997	1.52689	0	2.47033	1.99907	3.71878	4.19794	2.13112	3.14293	3.44706	3.92577	2.62191
WIPF2	6.06124	6.57948	6.05811	6.2925	5.94486	6.21384	6.34021	6.29226	5.60161	5.63931	5.51417	5.2687	5.99653	5.66464	6.3252	6.02352	6.04867	4.96947	5.94949	5.07031	5.36939	6.72195	5.52328	6.63098	5.34556	5.70816
WIPF1	11.8028	11.1514	11.9501	11.0037	12.4276	11.3119	11.4637	12.8914	11.1538	11.8674	11.5561	11.6295	11.6985	11.7729	11.2113	10.2201	10.1849	11.4324	10.7335	10.9759	10.8236	10.5777	10.4633	10.3249	10.4251	10.363
WFS1	7.5885	7.52887	7.80315	8.23325	7.47506	7.92244	7.60719	6.87393	7.7671	7.37822	7.19065	7.23045	7.76414	7.41637	7.57542	7.83291	8.74051	7.91893	8.30287	7.81113	8.21633	8.02637	7.91933	8.58639	8.29224	8.53809
WFIKKN2	2.031	2.45368	2.031	3.57668	1.60024	3.39227	3.59908	2.8397	3.57668	1.99907	2.83441	2.29194	3.7764	1.99907	2.20848	3.3616	4.00862	4.08535	3.36744	3.94896	3.44706	3.83653	0	3.93557	2.29194	4.36309
WFIKKN1	5.34695	5.87793	5.68303	5.94599	4.87398	5.90189	5.23934	4.71025	5.99781	5.13953	4.59848	5.71867	5.53619	5.18639	5.88192	6.72391	7.1846	6.24255	7.40527	6.74509	7.30731	6.43899	6.35976	6.63098	6.39621	6.548
WFDC3	3.57063	3.30047	3.55914	3.11583	4.1721	3.60924	4.12309	1.7752	3.11172	3.87881	2.96762	2.50767	4.40676	2.47888	4.15737	5.26513	4.82526	4.52929	4.29635	4.28699	5.07031	4.14835	4.41119	4.13323	3.92577	4.94583
WFDC2	3.57063	4.04097	2.031	4.18021	0	4.07697	2.65269	2.23098	0	2.45368	0	3.11172	3.12853	3.90387	3.83353	3.18854	1.98669	3.4833	3.36744	4.47577	3.06718	5.72774	4.41119	1.27363	3.46253	2.62191
WFDC18	0	2.93044	2.031	0	2.42377	0	1.22863	0.0769231	0	1.27363	1.16113	1.57774	1.06171	0.407114	2.20848	1.52689	0	1.73089	1.99907	0	1.27363	3.46253	3.45434	0	1.98669	3.46253
WFDC1	2.96521	3.92861	1.27363	2.29194	4.47307	3.30047	1.78758	4.94583	3.90387	1.27363	3.71878	4.8679	2.79324	3.48003	1.91988	6.32323	5.10998	2.47033	3.58804	3.03091	4.19794	2.94954	3.14293	2.14124	3.33044	2.85566
WEE2	3.12483	3.30047	4.25208	2.47888	4.32645	2.8806	2.32772	4.15193	3.57668	4.85737	4.25208	4.13323	3.12853	3.14293	2.20848	3.18854	1.98669	1.73089	2.8397	2.83441	3.06718	0	0	2.14124	2.56863	3.18371
WEE1	8.41172	8.48077	8.71638	8.17101	8.87915	8.27903	8.50533	8.91041	8.79167	8.64009	8.67084	8.45155	8.46491	8.46741	8.60053	7.99526	8.26612	7.44907	7.59965	8.31162	7.83325	7.85204	8.11624	8.03747	7.69058	7.84208
WDSUB1	6.90565	6.48887	6.20557	6.6958	6.88221	7.08972	6.48708	6.81084	6.47042	6.91741	6.72358	6.46398	6.40106	6.66625	7.00731	5.64013	5.72126	6.26498	6.08873	6.65069	6.90565	6.43899	5.21451	5.35395	7.07161	5.12543
WDR97	8.69563	9.04287	9.80607	9.50356	8.4744	9.07416	9.29029	7.83257	10.1976	9.48625	9.52225	9.3865	9.20363	8.905	9.05799	10.4686	10.5346	10.3409	10.7075	10.031	10.6719	10.2832	10.6444	10.0197	10.3164	10.7974
WDR89	6.64991	6.14107	6.99421	5.75136	7.21638	6.39345	6.61442	7.44828	7.16527	7.01426	7.58514	6.94041	6.548	7.19821	6.18402	6.74923	6.0757	6.63261	6.15809	7.00437	6.59209	7.17118	6.78576	5.88802	6.72015	6.21662
WDR88	2.031	2.93044	3.34671	2.85566	3.13708	3.30047	2.65269	2.8397	3.42163	3.63035	3.34671	2.50767	2.8806	3.14293	3.11172	0	3.84267	2.78671	1.99907	2.83441	2.28183	2.13112	0	1.81593	2.29194	2.85566
WDR87	3.89087	4.04097	4.00591	4.53431	4.02758	4.07697	3.89087	3.39227	3.11172	4.07339	3.71878	3.96347	3.71878	2.85566	3.39227	4.57971	4.65501	3.63035	3.36744	4.35896	4.65299	2.13112	3.14293	3.93557	4.02758	4.48618
WDR86	4.66427	4.93204	2.71051	4.36309	3.44706	3.70882	4.35896	2.8397	3.57668	3.87881	3.63035	4.71395	4.47577	3.48003	4.08871	4.64305	4.82526	5.2912	5.50154	4.59936	5.28485	4.87128	3.70545	5.94599	3.81542	4.80344
WDR75	9.06319	8.85883	9.68245	8.70616	9.76757	8.43557	9.53386	9.97068	9.363	8.98631	9.77133	9.10577	8.85454	9.88786	8.90454	8.35457	8.79608	8.8064	8.28679	8.97123	8.3965	8.18261	8.85	8.47492	8.6899	8.79247
WDR7	7.52787	7.77321	7.14626	7.5169	6.94125	8.25729	7.34992	6.86231	6.94933	7.53086	7.08538	7.15656	7.32662	7.24979	7.80506	7.87532	8.02048	7.38161	8.17234	7.99029	8.41505	8.82422	8.21251	8.3387	8.15154	7.64189
WDR64	0	2.93044	1.27363	2.29194	2.93044	1.27363	3.89087	4.36309	1.60024	2.45368	1.16113	1.57774	4.65501	1.99907	1.44997	3.04475	0	2.47033	0	0	1.78758	0	0	1.27363	3.16441	2.85566
WDR5B	5.86595	6.22024	6.23062	6.80126	6.6106	5.80488	6.31328	6.78122	5.87008	6.36702	6.37035	6.60199	6.19121	6.55125	5.66366	5.4583	5.83092	6.50268	6.08873	5.92746	5.01846	5.15847	6.21874	6.5023	5.98191	5.72774
WDR54	7.76576	8.37641	8.29932	8.50226	7.99704	8.52322	8.27627	7.03048	8.87834	7.95739	8.45155	7.93507	8.2882	7.79694	8.21295	8.68219	9.42624	8.7765	8.96781	8.42921	8.86661	8.72164	8.66617	8.91638	8.89188	9.10673
WDR49	1.27363	1.63216	1.27363	0	1.60024	0	1.78758	2.031	2.67992	0	1.96061	0	1.06171	1.73089	0	1.52689	2.78671	0	0	0	2.5367	0	2.29194	0	0	0
WDR47	6.36364	5.82017	7.25659	5.88802	7.79862	5.76151	6.85685	7.90486	6.50268	7.17423	6.61195	6.68254	6.64991	7.35726	6.01805	5.05814	4.56942	5.835	4.51449	5.7946	3.98546	4.60725	5.21451	5.35395	5.22371	5.35805
WDR46	11.2656	11.6138	11.0265	11.5737	10.765	11.3663	10.9601	10.0621	11.0356	10.8345	10.9372	11.2833	11.1387	10.967	11.5372	11.8826	12.001	11.7042	11.7684	11.8915	11.7884	11.9491	11.7408	12.1965	11.9142	11.7616
WDR45B	10.0882	9.82889	10.2775	9.72758	10.3076	10.0127	10.0494	10.5771	9.99942	10.578	10.1295	10.0694	10.2014	10.3275	9.82935	9.2468	9.44527	9.4659	9.38315	9.18513	9.54372	9.02964	9.76011	9.32975	9.67673	9.59253
WDR44	7.44259	6.5957	7.80918	6.87049	8.23975	7.01426	7.06573	8.53129	7.51519	7.80315	7.05854	7.14859	7.17423	7.65948	6.25533	6.25684	6.23385	6.56491	5.94949	6.51781	5.28485	5.21504	6.06209	6.30668	6.13399	5.49528
WDR38	3.57063	4.23267	2.71051	4.58383	3.58804	3.70882	1.78758	3.6164	4.27482	3.87881	2.83441	3.25404	4.02937	2.28183	3.83353	3.9673	4.26285	4.27482	4.29635	4.28699	3.86952	4.14835	3.70545	3.60208	3.16441	4.5466
WDR35	6.27346	7.21175	6.68994	7.1012	5.537	5.8644	5.55421	6.78122	6.89505	8.33506	6.50268	6.89629	6.44823	6.35328	5.99232	4.8027	4.36309	4.08535	5.41737	3.48713	5.41737	3.46253	5.04928	5.35395	4.47577	4.36309
WDR31	2.47888	4.88276	3.13708	3.34671	3.58804	4.78923	3.18371	4.15193	5.33791	0.567496	2.20848	3.96347	3.41429	3.2686	4.29323	5.22588	5.83092	2.47033	4.29635	4.0509	4.29549	3.68004	3.70545	4.43974	4.67792	3.60208
WDR27	4.74943	3.92861	5.60161	5.76869	5.29832	5.41942	6.57498	5.72524	5.23722	4.65501	5.46214	5.36988	5.29832	4.71025	5.27092	6.97095	7.61493	6.56491	5.2465	5.63454	5.60057	4.60725	6.10102	6.13676	6.68756	7.36053
WDR26	9.99555	9.79509	10.3829	9.82331	10.2973	9.85309	9.87513	10.8348	9.93421	10.5457	9.972	10.126	9.98526	10.1041	9.62283	9.18399	9.08348	9.55667	8.94257	9.32616	9.3155	9.21362	9.60769	9.00774	9.22119	9.41436
WDR25	9.3099	9.99003	9.41046	9.9848	8.87915	9.51974	9.58873	8.28235	9.58142	9.32885	8.9672	9.45996	9.28784	8.96495	9.4905	9.74904	9.91632	9.70908	10.3514	9.6655	10.2973	9.84256	10.205	10.3025	10.0361	10.0529
WDR17	4.19794	4.30549	4.5466	3.34671	4.1721	4.87128	4.12309	4.03892	4.35896	4.74189	4.47171	4.52929	4.02937	4.71025	4.02758	4.13869	4.82526	3.63035	2.8397	4.421	4.39566	5.32797	3.70545	4.65299	4.02758	5.12543
WDR12	9.59404	8.56055	9.64407	8.61204	9.761	8.56367	9.11041	9.98087	9.71508	9.27212	9.59253	9.31356	9.10996	9.91604	9.09197	9.25344	9.15646	9.22732	8.64827	9.40355	8.3965	8.89409	9.0432	8.80235	8.62273	8.80728
WDPCP	5.2912	5.32354	4.65843	4.66427	5.25975	5.17711	5.12021	5.44403	4.86927	5.5859	4.92768	4.573	5.23345	4.96947	5.60901	5.52072	5.75707	5.14779	4.16658	6.17882	5.49528	5.96645	5.83346	5.72736	5.79718	5.18236
WDHD1	6.51298	6.1975	7.57373	5.86665	7.26584	5.92611	6.51093	7.37874	6.97924	6.10102	7.48421	6.73938	6.32358	7.26501	6.16071	6.5215	6.58798	5.56238	5.59596	6.38692	5.60057	6.46398	5.93121	6.03442	6.29144	6.34067
WDFY3	8.99968	9.63767	9.39504	9.23051	9.09259	9.89743	9.36135	9.72848	9.44951	9.9726	9.30894	9.38431	9.88769	9.65074	8.4384	8.72164	7.05387	9.55083	8.81841	8.10344	9.63364	9.35527	9.61216	8.51204	8.94756	9.02509
WDFY1	9.48356	10.3948	9.14684	9.79194	9.04014	10.1164	9.52354	9.31529	9.1587	10.1715	9.36047	9.42109	9.7466	9.66837	10.1234	9.94955	9.83108	9.85522	10.2923	10.2621	10.3434	10.1136	9.68597	10.3521	9.88095	9.41436
WC1.3	11.853	10.5328	11.8843	10.2008	11.7655	11.6171	10.727	11.8475	11.6905	9.77319	11.5923	10.2835	10.8315	11.3797	10.5298	12.1036	12.0402	10.6848	11.6148	10.7769	11.0427	11.0793	11.2986	11.894	11.981	11.0228
WC1-12	9.79346	9.72062	9.88983	8.36203	10.954	9.761	9.92598	10.1822	8.85599	8.98321	9.3841	8.0288	10.8809	8.67171	9.90389	10.0713	10.995	10.6353	10.1211	10.6811	10.2883	8.41906	9.65512	10.3576	8.9641	10.5106
WC1	11.4116	9.36657	10.792	10.0361	11.6007	11.1019	10.8203	10.5974	9.6015	9.64347	10.9226	9.10577	10.6852	10.8761	10.4371	11.1769	10.5434	10.3617	11.3578	10.6525	10.0142	10.6517	10.0857	11.5641	10.8633	10.9617
WC-7	11.5443	9.84226	10.8007	10.4881	11.541	11.2611	10.6098	10.9047	10.2453	9.65252	11.4024	9.90959	10.5291	11.3734	10.2325	10.5602	11.1449	10.5434	11.221	10.6329	10.2785	10.6367	10.4137	11.7326	10.5709	10.8566
WBP1L	9.7985	9.19851	9.13583	9.07392	9.48688	9.45945	9.30304	9.54598	8.87002	9.16178	8.61857	8.71617	9.19536	9.53997	9.43649	8.58772	8.38532	8.23132	8.88042	8.45797	8.59175	8.51326	8.43921	8.89893	8.61802	8.73624
WASHC4	7.31314	6.3621	8.41865	6.78599	8.3348	7.1552	7.79422	9.21533	7.9217	8.02244	7.52528	7.36793	7.41491	8.00458	6.56704	6.19385	6.69258	7.43171	5.64013	6.56264	6.57749	6.16982	5.52328	6.40567	6.33282	6.47007
WASF2	12.8578	12.7231	12.6162	12.5679	12.6582	12.7774	12.6483	13.0969	12.42	13.0836	12.498	12.4222	12.7423	12.6449	12.6866	11.6456	11.5827	11.8581	11.7797	11.779	12.0402	12.1106	12.1394	11.846	11.9928	11.8744
WASF1	2.031	1.63216	1.27363	0	1.60024	0	1.78758	0	1.60024	1.27363	1.96061	0	0	0	0.734413	0	1.98669	0	2.8397	0	0	2.94954	0	0	1.48843	0
WARS1	14.3864	14.5082	14.7889	14.5747	14.0912	14.1797	13.972	14.0115	14.2449	14.2396	13.9479	14.475	14.1469	14.1469	14.4309	14.9085	14.7624	14.5315	14.7343	14.7115	15.3281	15.1411	14.7941	14.3484	14.7008	14.1469
WAPL	10.1667	9.68826	10.7734	9.7457	10.6725	9.68927	9.98345	11.067	10.0105	10.4953	10.451	10.2415	10.0743	10.4899	9.92745	9.78865	9.51746	9.83108	9.37171	9.83399	9.48192	9.54818	9.87171	9.38972	9.58909	9.4645
WAC	11.3131	10.5872	11.5845	10.8968	11.4009	10.8302	11.221	12.0034	11.2247	11.6066	11.4519	11.0605	11.079	11.2835	10.9504	10.0107	10.0455	10.3051	9.93808	10.192	10.0385	10.1075	10.6617	9.89386	10.1097	10.1932
VXN	5.60901	6.14107	6.99421	5.36939	6.08813	5.66464	6.48708	5.80307	4.65134	4.07339	4.92768	6.31328	5.35241	6.07044	5.70972	4.8027	5.79209	5.23828	2.8397	5.66027	5.28485	4.78923	5.37561	4.71025	5.12021	4.94583
VWF	10.5116	10.8606	9.43017	9.45269	7.88172	10.0298	9.49549	7.44828	9.08055	8.35906	6.28137	9.29351	10.4164	8.905	10.3559	10.0011	10.8419	10.9307	11.5018	10.4941	10.8101	12.2798	10.9936	11.4881	11.2161	10.6164
VWCE	8.10766	8.98857	9.26719	8.51123	6.9017	7.35985	9.14143	8.03229	10.2661	10.0863	9.85876	8.29325	10.1478	9.08029	8.92099	8.262	9.02509	8.19816	8.56147	8.50198	8.9292	7.873	9.36964	8.0957	9.2006	9.18513
VWC2	2.29194	0	2.86307	0	2.42377	1.27363	1.78758	2.031	0	1.75924	1.96061	1.57774	1.52689	0	0	0	0	2.47033	0	0	0	0	2.29194	0	1.48843	1.39555
VWA7	5.63284	4.88276	5.36626	5.92662	5.33588	4.70945	5.67912	5.19623	6.1585	4.78155	5.73472	5.36988	5.02159	4.96947	5.66366	5.84637	6.69258	5.07031	5.98582	4.7852	5.56027	5.77831	4.96947	5.79182	5.41737	5.97824
VWA5B1	0.506536	0	1.27363	2.68732	0	0.468074	0	0	0	1.27363	1.16113	1.57774	0	0	0	3.18854	0	0	1.47247	0	1.78758	1.48843	2.29194	1.27363	2.29194	0
VWA5A	4.66427	4.04097	3.92861	4.03892	3.44706	4.07697	3.59908	4.25208	3.70882	4.39191	2.83441	3.60924	4.26285	4.48212	4.15737	2.31917	2.78671	3.33309	4.89234	4.421	4.39566	4.28699	3.70545	3.93557	3.16441	3.34017
VWA3B	6.39791	6.66426	6.10422	5.66954	6.27437	7.49648	6.55125	6.852	6.78599	6.89846	6.45602	6.43181	6.43842	5.39352	5.75859	7.72691	6.23385	7.75141	7.37035	6.29329	8.19487	7.98946	6.35976	4.83451	7.20861	7.22704
VWA3A	0	2.45368	3.34671	2.68732	1.60024	2.30905	0	0.0769231	0	0	2.20848	2.29194	0	2.67992	2.20848	1.52689	3.2686	2.47033	4.8027	0	2.28183	2.13112	2.29194	3.60208	1.98669	2.62191
VWA2	4.30549	4.04097	4.65843	5.73472	4.87398	3.7764	4.72136	4.61288	4.43591	2.64528	4.40969	4.71395	4.43591	5.18639	3.74436	3.63035	5.17711	2.96762	0	1.99907	2.28183	3.83653	3.14293	3.11172	3.92577	3.60208
VWA1	5.39352	5.7181	6.45162	6.00176	6.2222	6.06495	6.13244	5.42569	6.58602	5.19623	5.75524	6.244	5.97132	5.60774	5.8411	6.21874	6.47474	6.44576	6.73242	6.35568	6.59209	6.46398	7.09606	6.42924	6.13399	5.4583
VTCN1	4.45693	4.7852	4.25208	4.12309	4.26285	5.82355	3.89087	2.52659	4.11183	4.1818	3.71878	3.799	3.12853	2.47888	2.489	4.91601	3.68995	4.27482	4.70864	4.28699	3.86952	5.67832	2.29194	4.03892	4.41248	4.94583
VSX1	0	2.14124	2.031	1.99907	1.60024	2.05707	0	1.7752	2.40781	1.27363	3.11583	1.57774	1.06171	1.99907	2.71051	2.63944	1.98669	3.33309	1.99907	3.71878	0	2.13112	2.29194	2.67992	5.07031	2.62191
VSTM5	1.27363	0	1.27363	0	0	0	2.65269	0.955755	0	0	2.45368	0	2.62932	1.20613	0	1.52689	0	0	2.8397	1.99907	0	1.48843	0	0	2.29194	2.13112
VSTM4	6.32323	6.44576	6.48361	5.92662	4.7	6.40664	5.4583	4.67792	6.1975	4.56942	3.71878	5.4727	6.13822	5.41942	6.78103	4.86678	6.65734	6.17208	6.15809	6.00176	5.88855	6.74545	7.36664	6.46831	6.48361	6.53464
VSTM2L	10.513	9.9399	9.05602	10.2513	10.0886	10.3826	10.9644	9.13214	9.13827	9.17329	9.7466	9.23618	10.0751	9.29258	10.1781	10.1715	10.6758	10.2561	11.297	10.1885	10.4397	9.54522	10.2558	11.4232	10.8253	11.1864
VSTM1	11.1061	11.366	10.4208	10.316	11.2453	11.2148	10.7714	11.4718	10.8603	11.7934	10.9332	10.9721	11.4049	11.0678	10.4197	9.96284	9.15646	10.5721	9.74959	10.1401	10.6043	9.75348	10.6852	9.40928	10.653	10.0644
VSNL1	1.27363	2.45368	1.7752	0	0	0	0	0.955755	2.8806	1.99907	2.20848	1.57774	1.06171	1.20613	2.20848	1.52689	1.98669	2.14124	1.99907	1.48843	0	2.13112	0	0	0	1.39555
VSIG8	4.03116	4.44232	3.71466	3.91041	4.11183	4.82897	4.23523	4.65299	4.00862	5.00549	3.95274	5.53282	4.7	3.74706	4.35896	4.5154	4.00862	4.52929	4.16658	3.71878	3.73014	4.14835	4.11183	3.60208	4.74497	4.02758
VSIG4	2.47888	2.75326	2.49912	2.99254	1.60024	3.70882	3.7515	3.93273	2.8806	4.80823	2.45368	2.50767	3.12853	2.28183	2.71051	3.04475	3.49624	3.63035	1.99907	3.71878	3.44706	3.46253	1.73089	2.67992	3.46253	3.83353
VSIG2	5.66954	5.39125	5.2184	6.03658	5.07031	5.90189	4.12309	3.05216	5.01494	4.74189	6.25684	4.62227	5.10821	5.34556	4.8679	4.91601	5.10998	5.2912	6.82514	4.54061	4.71025	6.83305	6.25154	4.36309	5.01575	3.83353
VPS54	7.77638	7.51905	9.12524	7.49115	8.30013	7.52588	8.26718	9.09484	8.05633	7.83078	8.33048	8.13942	7.86285	8.65042	7.68213	7.67143	8.14656	7.49564	7.1453	7.74803	7.32825	7.17118	7.82304	7.64475	7.80336	7.41959
VPS50	6.86873	6.431	7.64237	6.10185	7.44859	6.26373	7.45736	8.15828	7.15092	7.21791	7.01426	6.91569	6.79112	7.78215	6.34158	6.15646	5.90694	6.7471	5.68775	6.65069	5.75108	6.23152	6.54677	5.63284	6.13399	6.07495
VPS4B	10.0517	9.61001	10.2905	9.55864	10.2958	9.71037	9.92808	10.9936	10.1393	10.3296	10.0205	9.93547	9.95855	10.1982	9.5963	8.86456	9.05951	9.20288	8.75197	9.30357	9.1259	8.76761	9.01624	8.83853	9.17443	8.87786
VPS37D	5.39352	5.43281	5.19238	5.86665	5.25975	5.66464	5.88733	5.11401	6.35976	4.43591	6.37035	6.13399	5.51758	6.59701	6.68254	6.50268	6.67599	5.4583	7.72753	7.25076	6.13851	6.61748	6.70002	6.79236	7.56967	6.83278
VPS36	9.49757	8.64058	9.53961	8.82417	9.8244	9.18191	9.07475	10.0644	9.1752	9.60338	9.41594	9.09629	9.30357	9.44282	9.15623	8.40233	8.17152	8.7765	8.53117	9.16834	8.29352	8.42782	8.71783	7.58787	8.58248	8.17789
VPS35	11.1096	10.5341	10.9673	10.1737	11.2061	10.5653	10.9399	11.7324	10.9073	11.2171	10.7893	10.5935	10.8831	11.2503	10.8008	9.77757	10.011	9.94495	9.99321	10.0931	9.94591	9.71105	9.9383	9.89743	9.88095	9.91738
VPS29	9.92154	9.50298	9.88468	9.60866	10.2355	9.47442	10.1514	10.6655	10.3969	10.7035	10.3586	10.286	9.91867	10.3106	9.69674	9.57174	9.41529	9.76938	9.34089	9.91946	9.50124	9.21717	9.42878	9.06732	9.29229	9.67205
VPS26A	10.1514	9.04287	10.1822	9.04974	10.7732	9.10376	9.73236	11.2768	9.68076	10.0154	10.1664	9.69465	9.92793	10.1559	9.63438	8.79618	8.91427	9.51241	8.22495	9.37572	8.24538	8.17616	8.82612	8.39506	8.73851	8.52888
VPS13C	9.06017	8.41906	9.7665	8.85043	9.22906	8.61833	9.14624	9.44877	9.35156	9.09179	9.42252	9.0168	8.90454	9.51307	8.80369	8.59671	8.57868	8.26602	8.38064	8.37514	8.22241	8.53731	8.36731	8.88188	8.51634	8.4691
VPREB3	10.5268	10.9775	9.73752	10.0865	9.64364	9.94137	10.3979	8.86661	10.9468	9.37369	10.2628	9.53491	9.58062	9.4902	11.3979	10.1922	10.7912	10.6172	11.4884	11.4312	10.7022	10.9798	9.99252	10.2996	10.9543	10.173
VPREB1	1.7752	0	0	5.11401	1.60024	0.468074	0	0.955755	1.06171	0	0	3.11172	1.06171	1.73089	0.734413	2.31917	0	0	0	1.48843	1.27363	0	2.8397	3.44706	2.29194	2.13112
VOPP1	8.06562	8.87324	6.93676	7.99454	6.97305	8.45237	7.00589	6.98361	8.47051	8.1275	7.02295	8.24714	8.10035	8.25676	8.50198	8.33048	7.25236	7.13453	7.93327	7.89833	7.91933	6.76653	7.16147	8.38921	7.32649	7.44592
VNN3	2.67992	3.71466	2.71051	2.47888	3.13708	3.06189	4.01537	3.32752	0	3.30047	1.63835	0	3.71878	3.58804	2.71051	2.31917	0	0	0	3.60924	0	2.64528	1.73089	0	0	2.62191
VNN2	13.6572	12.9926	13.8589	12.5434	14.1556	13.1588	13.5032	15.2189	13.8847	14.4266	13.4249	13.7107	14.0031	14.319	12.8363	11.6865	9.63324	12.6999	11.4302	11.8872	12.5035	11.935	12.9858	10.9022	11.9942	12.0194
VNN1	9.75917	9.18111	7.53884	8.30287	10.1616	9.64054	9.90733	9.71037	9.89662	9.93214	9.48962	9.38207	9.60375	9.59098	9.12771	7.6514	6.02174	7.91893	6.90853	8.61612	8.63381	7.09922	8.17506	6.91495	8.88715	8.64783
VMP1	11.376	11.1243	12.1927	11.1661	11.7408	11.6242	11.4668	12.4265	11.7999	12.0431	11.903	11.623	11.7197	11.8554	11.0331	11.8546	11.0636	12.6716	11.7986	11.4702	12.0996	12.167	11.3077	10.6594	11.7	11.9157
VMO1	4.26285	4.7852	4.12986	4.87632	4.32645	4.91876	5.34919	4.03892	5.23722	4.39191	4.92768	5.4414	3.2496	4.11392	4.76351	4.86678	4.96947	5.69577	4.97967	5.26224	5.82262	5.32797	4.65501	4.20257	5.53012	5.80709
VMA21	9.88008	9.47371	9.87139	9.45098	10.7356	9.69393	9.95826	10.6996	9.73714	9.98714	9.88576	9.87769	9.92367	10.2386	9.85358	8.96495	9.01592	9.40541	8.36648	9.5209	8.77407	8.60563	9.03713	8.64058	9.24392	8.85139
VLDLR	6.76302	6.89914	7.05522	7.10928	7.46159	7.65232	7.56419	7.69293	7.13911	8.21882	7.72727	7.72112	7.82346	7.9362	7.15506	7.05247	5.23345	8.21295	6.08873	7.14606	7.70879	7.03566	7.76896	5.92071	7.53827	6.93771
VKORC1L1	5.17659	4.88276	5.2184	5.41942	5.50333	4.62453	5.0642	5.42569	4.96947	5.00549	5.2054	5.63494	4.7852	5.44655	4.61288	3.63035	4.89984	4.08535	4.03634	4.88861	3.98546	5.53375	4.41119	4.89234	4.41248	5.12543
VIPR2	10.0417	10.6237	11.2807	11.3183	11.1433	10.3599	11.4116	10.4429	10.5625	11.1438	11.1326	10.6706	10.5422	10.6964	9.98526	11.0199	11.8194	11.0652	11.5853	10.7896	11.4428	10.4431	11.4465	11.8756	10.8706	12.1709
VILL	1.27363	1.63216	0.429613	2.29194	0	1.27363	1.78758	0.955755	1.60024	0	1.16113	1.57774	1.06171	1.20613	0	0	4.36309	0	1.99907	0	0	2.13112	1.73089	3.44706	4.02758	3.60208
VHL	6.75045	6.82673	6.42959	6.48999	7.18673	6.73023	7.1012	7.56758	6.66847	6.89846	6.96984	6.22136	6.7717	7.23535	6.72325	6.54923	6.43682	6.01805	5.50154	6.00176	5.9562	6.07431	6.17993	5.85557	5.71645	5.89746
VGF	4.03116	4.23267	3.55914	4.79709	4.02758	4.62453	5.00049	3.47676	4.5154	3.08112	3.86952	4.20475	4.14206	4.58177	4.61288	4.96947	6.10688	5.56238	5.18848	5.11509	5.82262	6.76653	4.41119	3.71878	5.89465	5.4583
VEZT	7.40012	7.0459	8.05247	6.63406	8.0944	7.35985	7.87974	8.6344	7.62514	8.10839	7.94869	7.4746	7.98256	7.95739	7.37747	6.88753	7.37887	7.3661	6.15809	7.35342	6.99736	6.10728	7.21734	7.02575	6.88221	6.99529
VEZF1	10.8934	10.574	11.1	10.5803	11.4649	10.7201	11.1457	11.978	10.9332	11.5037	11.213	11.0902	11.0067	11.0398	10.699	9.95393	10.1313	10.1997	9.87491	9.94205	9.79114	9.647	9.9553	9.98869	9.85281	10.2045
VEGFC	5.2912	4.04097	4.77789	3.73795	4.7	3.7764	3.7515	3.56397	0	5.00549	3.71878	3.799	4.36005	3.14293	4.54231	4.13869	4.00862	4.59848	5.59596	4.65843	5.18761	3.46253	3.14293	3.71878	3.71878	2.62191
VEGFA	6.44456	6.56559	7.32825	6.80126	6.92298	6.40664	6.70636	7.34359	6.75014	7.57542	6.70436	7.23889	6.94971	7.01062	6.16071	7.51107	5.17711	7.25453	6.80052	6.08873	6.46238	7.23424	7.5787	6.44576	6.43633	6.72751
VDR	7.35117	7.59735	7.02537	7.55875	7.0459	8.14287	6.6629	7.17388	7.22019	7.29759	6.7717	6.86838	7.49064	6.80564	7.51119	8.20175	8.08663	9.05005	8.69854	7.58015	8.87973	9.29623	8.65798	7.60943	8.2693	8.06273
VCPKMT	6.26065	5.84907	6.809	5.88802	6.6106	5.8442	6.63808	6.83456	6.48931	6.71578	6.99656	6.4035	6.19121	6.72015	6.25533	6.32323	6.28754	5.81334	5.2465	6.431	5.92371	5.92876	6.48865	5.48087	6.23385	6.11854
VCPIP1	7.96876	7.21175	8.26602	7.23889	7.95208	7.35985	7.20326	8.37529	7.66144	8.12295	7.63459	7.35614	7.23837	7.95739	7.48568	7.18724	6.72842	7.86685	7.3196	7.17199	7.76915	7.72681	7.34749	7.33953	6.88221	6.87875
VCAN	9.62283	9.3472	8.78067	9.31229	9.91604	10.2555	9.6763	10.7332	9.05275	11.0037	9.13341	9.71832	9.81502	10.0248	9.51746	8.01835	6.46109	9.4932	7.75118	8.56963	8.85106	8.75553	8.9455	7.58787	8.86359	8.73251
VCAM1	2.47888	2.14124	0	1.22863	0	1.27363	1.78758	3.93273	1.60024	3.08112	3.46253	0	1.82831	1.20613	2.71051	0	3.68995	1.73089	1.99907	3.48713	1.78758	0	0	2.14124	2.29194	0
VBP1	8.16139	7.61147	7.9447	7.50819	7.71738	7.07913	7.73383	8.51772	8.40233	8.18221	8.3218	8.05431	7.96738	7.96377	7.51119	8.42429	8.05247	8.41437	7.49682	8.33931	8.02637	8.01719	8.16345	7.73383	7.9465	8.04871
VAV3	6.73286	5.68404	7.00521	6.30756	6.92298	6.0959	7.02716	7.69848	6.92048	7.6529	6.53298	5.95519	6.48708	6.58222	6.51204	4.91601	5.39352	5.38524	6.21523	4.71535	4.82374	6.00088	5.37561	6.52433	5.38677	5.835
VAV2	9.03646	9.38369	8.60357	9.3744	8.656	8.687	8.70276	8.07548	9.01025	8.34783	9.39585	9.04228	8.30461	9.12015	9.28757	8.291	9.38369	8.40905	9.20363	8.64309	8.61585	8.55168	8.31206	8.4972	8.53203	8.48015
VAT1L	10.2158	11.1652	10.226	10.9817	10.4145	10.9641	10.0429	10.3602	10.1005	11.076	10.1528	10.6775	11.2951	11.202	10.0667	10.7618	8.42855	11.3277	11.0918	9.41317	11.4562	10.8357	12.0416	10.5591	10.602	10.5835
VAT1	12.55	12.2005	11.363	12.1513	11.9909	12.4662	11.9665	11.8143	11.54	11.8254	11.4037	11.4894	12.2524	11.8677	12.3373	11.4331	11.5624	11.477	11.8028	11.6515	11.4853	11.5045	11.8756	12.2809	11.6154	11.5923
VASN	6.11935	6.51204	5.94326	6.548	5.33588	6.44235	6.09648	4.98923	5.76387	5.94599	5.94704	5.85468	5.43817	4.85109	6.03609	5.39571	6.49871	5.19521	6.80052	6.24638	6.53464	6.38692	6.48865	7.05051	6.39621	7.10076
VASH1	9.15528	9.35402	9.07692	9.68767	8.80369	9.57505	9.55263	8.87002	9.67373	9.05432	8.64601	9.69952	9.72082	9.26329	9.73426	8.62452	9.10043	8.79613	9.40899	9.28427	8.79372	9.31843	9.29966	9.19565	9.43404	8.83104
VARS2	10.7353	11.0345	11.5312	11.4213	10.978	11.132	11.4832	10.3579	11.3231	10.9479	11.2237	10.9481	11.2279	11.0947	10.9521	11.9272	12.6102	11.8316	11.71	11.5535	11.7567	11.7722	11.7797	11.8819	11.9382	12.3411
VANGL2	2.47888	0	3.45434	3.2496	3.58804	1.27363	1.78758	3.2496	3.11172	3.30047	2.45368	1.57774	1.82831	1.99907	0	1.52689	0	0	3.36744	2.3005	0	2.13112	2.29194	0	1.48843	2.13112
VANGL1	1.7752	2.45368	3.34671	3.83353	2.42377	3.39227	3.7515	2.69744	3.799	3.30047	4.02518	3.36744	3.12853	4.28917	4.41906	4.8027	3.84267	4.36518	4.70864	3.71878	4.39566	2.94954	3.14293	3.11172	4.61412	2.62191
VAMP7	4.78923	4.04097	5.33402	4.63234	5.92371	5.34459	4.54945	6.25154	5.23722	5.42781	5.25975	5.06238	5.23345	5.58182	4.8679	3.63035	4.56942	3.4833	2.8397	4.421	4.19794	4.60725	3.92861	3.44706	3.92577	4.18464
UVRAG	13.1753	13.3135	13.7651	12.9157	13.5819	14.018	13.191	14.1509	13.5427	14.6079	13.7066	13.6872	13.8043	14.2783	13.0133	12.9116	11.0582	13.8352	13.0663	12.2943	14.05	14.0115	12.8407	12.077	13.0479	13.1017
UTP4	9.86587	10.4431	9.89483	10.3269	9.68328	10.0852	10.0707	9.08781	10.0536	9.65683	10.1104	10.3081	9.95575	9.60905	10.2896	10.6578	10.7729	10.52	10.5546	10.7213	10.7561	11.0037	10.8299	10.8162	10.7455	10.5889
UTP15	6.82621	6.71263	7.15618	6.246	7.76061	6.32323	6.57498	7.76414	7.10527	7.41893	7.19065	7.4172	6.74923	7.54327	6.34158	5.87416	5.63877	6.548	5.35341	6.54698	6.00951	5.21504	6.48865	6.11227	6.51607	5.12543
UST	8.22241	7.41502	7.9295	7.578	8.40582	8.19911	8.55342	8.85496	8.18415	9.08165	7.88959	7.43034	8.54257	8.23847	7.78847	7.54658	7.23837	7.67143	7.15642	7.68697	7.82629	7.18745	6.44896	6.48591	8.00715	7.56846
USPL1	7.56804	7.17423	8.34423	7.10928	8.06801	6.94025	7.92134	8.54215	8.11121	8.01321	7.86308	7.81624	7.49797	8.20505	7.65222	6.44776	6.94125	6.8728	6.51848	6.807	6.23495	6.10728	6.97095	6.96094	6.65538	7.02701
USP8	10.1854	9.5754	10.7966	9.78289	10.674	9.77617	10.5344	10.9315	10.3883	10.2374	10.6576	9.88644	10.0064	10.5576	9.88871	9.27468	9.54858	9.37972	9.15557	9.55083	9.03042	9.2006	9.18061	9.44804	9.41765	9.59864
USP6NL	6.62917	6.17581	6.49464	7.04294	6.21099	6.33806	6.00176	6.82135	6.78599	6.58251	6.46784	6.05451	6.40106	6.92739	6.96694	5.33402	5.90694	5.81334	5.90986	5.55094	5.45093	5.67832	6.06209	5.44009	6.39621	5.12543
USP53	3.12483	3.58804	3.71466	3.73795	3.92861	3.93273	3.59908	4.82897	1.60024	3.30047	2.96762	2.71907	3.41429	3.98824	3.74436	4.29323	0	3.63035	2.8397	2.3005	3.06718	2.13112	3.14293	1.27363	2.29194	2.62191
USP46	7.09877	6.9447	7.08797	6.59406	7.01443	6.92048	6.34021	7.63135	7.37822	7.31153	6.97778	6.91569	7.02556	6.60707	6.3252	6.40208	6.25952	6.63261	6.63931	6.57749	6.16573	6.33229	6.60457	6.58222	6.6692	6.32323
USP45	4.45693	3.92861	5.60161	4.03892	4.93204	5.06672	4.54945	5.72524	4.43591	5.23067	4.8245	4.80924	4.47577	4.9199	4.41906	4.21264	4.47036	3.63035	0	3.71878	4.19794	2.94954	4.26721	4.65299	4.54231	4.65584
USP37	8.26548	7.72248	8.93735	8.07083	9.23257	7.83689	8.6237	9.15213	8.33675	8.19311	8.8394	8.6559	8.32161	8.84856	8.30251	7.9063	8.06211	8.38758	7.58787	8.42	7.3751	7.6529	7.85173	7.5008	8.07036	7.84843
USP35	6.53706	7.5108	7.36557	7.2911	7.03456	7.33422	6.87784	6.47963	7.22019	7.133	6.70436	6.46398	7.5593	6.28066	6.96694	7.2888	7.09052	8.662	8.0398	7.19338	8.28099	8.48896	8.19449	7.12281	7.4746	8.21138
USP34	10.865	10.565	11.7765	10.7053	11.6321	10.6432	11.307	11.6612	11.1318	11.1249	11.4155	11.1304	10.9794	11.5045	10.7716	10.2722	10.5891	10.4339	10.2546	10.1136	10.192	10.3768	10.4557	10.5234	10.28	10.7287
USP33	7.35717	6.39457	8.38051	6.51716	8.19041	6.83048	7.39439	9.17879	7.22019	8.10077	7.94869	7.45137	7.39185	8.48204	6.72325	5.14234	6.40996	7.1754	5.80653	6.29329	5.88855	5.8159	6.72803	5.59396	5.95519	5.62529
USP32	8.52783	8.61857	8.84346	8.46261	8.95218	8.65326	8.66875	10.1449	8.95806	9.5219	8.76119	8.50647	8.7602	9.09068	7.36026	7.36483	6.74681	8.07586	6.98461	7.11368	8.13746	7.55908	8.3398	8.01835	7.6633	7.64189
USP31	6.39791	6.05704	6.18784	6.33425	5.63534	5.88356	5.73208	5.53282	5.20127	6.5023	5.58718	5.83268	5.12543	5.53282	6.06068	5.75414	5.98455	5.69577	6.31263	6.19163	6.23495	6.33229	6.60457	6.60508	6.00951	6.34067
USP28	7.96876	7.74336	8.73898	7.75438	8.43446	7.93904	8.59334	8.94257	8.34815	8.16422	8.02351	7.55295	8.06993	8.46368	8.06822	7.47058	7.79344	7.38161	7.59965	7.41857	7.62879	7.46417	7.52588	7.69965	7.14055	7.70356
USP2	0	0	1.27363	1.22863	0	1.27363	1.78758	0	0	1.27363	1.16113	1.57774	0	0	1.44997	0	0	2.47033	0	0	1.78758	2.13112	1.73089	0	1.48843	3.46253
USP18	10.7824	10.6827	12.2139	10.8018	11.5252	10.8257	11.0836	11.2685	10.845	10.803	11.2866	10.8617	10.6635	11.2381	10.7221	12.6218	13.2973	13.3445	13.1047	12.0614	12.0298	13.4569	11.563	11.173	12.5368	12.4151
USP15	9.51949	9.00315	10.9548	9.31529	10.6483	9.19198	10.0484	11.1549	10.2097	9.95696	10.4739	10.0865	9.8176	10.5126	8.91638	9.51109	9.38877	9.94107	8.81841	9.64496	9.48066	9.25408	9.814	8.93498	9.3841	9.61001
USP13	2.8397	3.92861	4.49465	4.18021	4.26285	4.14206	4.45693	4.03892	2.40781	4.00862	4.07518	1.57774	3.7764	4.53431	3.39227	3.63035	5.10998	3.15429	2.8397	0	3.06718	2.94954	3.70545	4.13323	3.16441	3.46253
USP1	7.60304	6.9447	8.22703	6.90565	8.20798	6.7954	7.13647	9.03757	7.3123	7.83869	7.82727	7.26772	7.45401	7.65261	6.79236	6.25684	6.36006	6.80035	5.90986	7.36083	5.49528	6.41456	6.56907	6.33336	6.85459	5.67561
USO1	8.60624	7.91534	9.34089	7.69116	9.48933	7.98214	8.59334	9.92367	8.81841	8.70813	8.5656	8.3451	8.13389	9.24592	8.08534	6.99656	7.57226	7.91893	7.11796	7.6182	7.02443	7.32674	7.78419	7.38912	7.39671	7.54327
USHBP1	7.30606	7.41502	5.2184	7.2911	6.80769	7.11004	7.02716	6.25154	6.13461	7.93752	5.71358	6.82412	6.83765	6.44823	6.73399	6.38692	5.79209	6.31393	7.87515	7.29719	7.79694	6.41456	6.60457	6.76087	7.34704	6.83278
USH2A	1.27363	2.45368	1.7752	1.99907	1.60024	0	1.78758	1.7752	2.8806	2.28183	1.96061	3.11172	1.06171	0.407114	1.44997	1.52689	1.98669	1.20613	1.47247	2.3005	0	0	0	0.429613	0	1.39555
USH1C	3.72204	3.30047	2.49912	2.47888	0	2.05707	3.18371	3.05216	1.60024	1.27363	1.96061	0	2.79324	1.20613	2.20848	3.50536	3.68995	2.78671	2.8397	3.71878	3.06718	2.13112	3.14293	4.58725	2.29194	1.39555
USF3	4.53431	5.68404	3.84787	5.41942	3.58804	5.39571	5.23934	4.3179	5.45928	5.13953	4.79377	4.66427	4.08871	4.58177	5.02819	4.8027	4.26285	4.74076	5.29832	4.35896	5.07031	5.08831	6.17993	6.3833	5.8217	5.12543
UROS	9.06461	10.5518	10.87	9.76757	10.1475	10.2217	9.61354	8.13874	9.69827	10.1657	11.4349	11.4999	9.60642	10.1718	10.5388	10.0677	11.9202	9.95855	11.317	10.9329	10.9302	10.4666	10.8065	10.4336	11.1207	10.1973
UROD	10.1667	10.671	9.93735	10.631	9.50845	10.5165	10.3239	9.34191	10.1491	9.84196	10.0382	10.191	10.2029	10.0278	10.52	10.9998	11.1004	11.0899	10.8059	10.8796	10.9387	10.8404	10.729	11.0387	10.8931	10.7636
UROC1	7.00707	6.85628	5.88925	7.43034	6.56559	6.97305	7.06573	6.31393	6.26132	6.60508	6.11431	7.15656	7.06388	6.6755	7.04	7.1074	7.53993	7.50456	7.45224	7.07871	7.387	6.59611	6.81563	7.58787	7.38257	7.25782
URI1	8.94157	8.2852	9.05005	8.32856	8.95218	8.32639	8.58422	9.50973	8.38507	8.91638	8.53884	8.35851	8.65989	8.89739	8.40582	7.7046	7.51841	8.36672	7.51145	8.47599	7.75256	7.48803	7.49115	7.76779	8.09427	7.91486
URB2	8.70171	9.42806	8.61373	9.25627	8.40582	8.67584	8.76065	7.81446	7.73555	8.02677	8.5902	8.9584	8.8271	8.13896	9.10507	9.65883	9.52898	9.36895	9.32409	9.33993	9.51595	9.84539	9.47464	9.89307	9.78061	9.30415
UPP1	10.6326	11.3636	10.9771	11.6722	11.1753	11.501	11.0787	11.3524	10.9952	11.6691	11.5835	11.7062	12.0393	11.543	11.3566	11.7989	10.5434	13.5287	12.6347	10.9771	12.4399	13.4633	12.9137	11.2017	11.4916	11.9687
UPK3BL1	2.47888	2.93044	2.30905	2.47888	3.13708	2.50767	2.32772	1.48843	3.42163	0	3.56397	3.11172	3.33044	2.85566	3.63035	1.52689	3.2686	2.78671	3.58804	1.48843	4.56942	3.68004	0	1.27363	3.46253	3.34017
UPK2	1.27363	0	1.27363	2.99254	0	0	1.78758	0	3.70882	1.27363	1.63835	0	1.82831	2.28183	2.91604	3.50536	0	2.96762	3.74177	3.94896	3.73014	3.46253	0	0	3.46253	3.71878
UPK1B	0.506536	1.63216	1.27363	2.47888	0	1.27363	0	2.23098	1.60024	1.27363	1.63835	1.57774	2.30905	1.20613	2.71051	0	0	2.78671	0	1.48843	0	0	0	0.429613	1.48843	1.39555
UPK1A	5.63284	5.92611	6.89531	6.63406	6.48931	5.50023	6.76432	6.05778	6.90853	6.39839	6.38356	6.0278	6.62879	6.85459	6.14107	6.57848	7.21186	6.33425	6.48999	6.47729	6.76346	6.23152	6.63916	6.11227	6.97484	7.49774
UPB1	6.63783	6.39457	6.85348	6.83592	7.16391	7.51987	7.48451	6.86838	9.24849	7.36679	6.96984	6.85995	8.92604	7.03048	6.56704	7.80669	8.0802	9.01103	7.65571	7.79266	8.13746	7.57755	7.52588	6.7108	8.61802	7.25782
UNC93A	3.34671	5.7428	5.49416	6.05206	6.3863	6.0959	5.4583	3.70545	5.94776	5.98191	4.96345	5.2687	5.79388	4.85109	5.34556	4.36309	4.13869	5.33266	5.55054	5.40404	6.11431	5.15847	5.88356	5.39904	5.89465	5.39218
UNC5CL	3.34671	0	2.49912	2.47888	0	1.75924	3.18371	1.7752	0	1.75924	2.83441	1.10017	2.79324	2.47888	1.44997	1.00075	0	2.96762	0	2.83441	0	3.46253	0	2.14124	1.48843	2.13112
UNC5B	4.03116	0	4.00591	2.85566	4.59848	2.05707	1.78758	3.39227	1.60024	3.08112	1.16113	2.29194	3.4833	4.9199	3.63035	2.85566	2.78671	3.86952	0	4.28699	1.78758	5.08831	4.87541	2.67992	3.46253	2.85566
UNC5A	4.89691	5.28403	4.93204	5.32484	4.26285	4.82897	4.86927	4.82897	5.56329	6.14107	4.67312	4.8679	5.05043	4.48212	4.8679	4.13869	3.2686	0	5.05814	3.36744	2.85566	4.14835	4.11183	4.95865	3.92577	4.80344
UNC13A	1.27363	2.75326	1.7752	2.85566	1.60024	3.70882	2.65269	2.031	2.8806	1.99907	3.34671	1.99907	1.82831	1.20613	2.20848	3.18854	2.78671	3.63035	1.99907	3.03091	2.5367	2.94954	4.11183	1.27363	1.48843	3.60208
UNC119B	8.6682	7.93542	8.59783	8.41072	8.53169	8.48733	8.6614	8.92335	8.57547	8.85994	8.64601	7.96691	8.74453	8.28415	8.57464	7.24159	7.46329	7.05609	7.76933	7.23199	7.387	7.26606	7.26334	7.24814	7.32649	7.87317
ULK4	5.88802	5.46561	4.8027	6.44576	4.53431	6.33806	5.67912	4.98923	4.35896	5.30632	6.00951	5.71867	5.12543	5.84836	5.88192	6.38692	7.28095	6.6882	6.68925	6.51781	7.10181	6.98441	6.56907	7.41548	6.73286	7.10076
ULBP21	3.2496	2.45368	3.34671	3.11583	0	6.28419	1.78758	1.48843	0	5.48514	1.16113	6.05451	0	5.73472	2.71051	3.63035	4.00862	0	0	3.83653	2.28183	7.97514	0	0	4.02758	0
ULBP17	4.03116	4.83595	4.77789	0	5.11401	4.70945	4.23523	5.33639	4.00862	2.45368	2.45368	2.29194	6.24119	2.28183	3.26416	5.54937	5.2912	6.33425	4.97967	3.36744	3.98546	5.89069	5.77866	0	3.92577	3.93273
ULBP13	6.60405	6.809	7.62227	2.68732	5.36811	8.00344	6.09648	6.9221	6.90853	7.0334	2.62932	7.37638	6.35214	7.24322	6.88332	7.71995	7.69688	6.11854	5.29832	6.81913	6.78158	8.78457	7.11937	0	7.29719	6.60352
UHRF2	9.27858	8.77268	10.2923	8.98857	9.94422	8.98498	9.54617	10.3519	9.53369	9.61473	9.79809	9.21777	9.33818	10.0638	9.13913	8.55764	8.88135	8.61905	8.81048	8.54516	8.69383	8.59367	8.76539	8.36306	8.6899	9.06698
UHRF1BP1L	7.09877	6.48887	7.99582	6.57911	7.75256	6.26373	6.78224	8.16345	7.43254	7.28965	7.66947	6.82412	7.13911	7.67804	5.75859	6.08873	6.21284	6.85628	5.72736	6.29329	5.71212	6.16982	7.02701	6.60508	6.41676	5.835
UHRF1BP1	6.83592	6.61282	6.5541	7.0876	6.21099	6.51465	6.83847	6.32573	6.1975	6.26911	6.19412	6.65326	6.63874	6.26634	6.58251	6.40208	6.83926	5.98455	7.4688	6.56264	6.91758	7.25045	7.02701	7.35282	6.85459	7.25012
UHRF1	9.13583	9.6161	8.66557	9.45594	9.05877	9.69827	8.67552	8.77139	9.06443	9.10996	8.75042	9.28731	9.05951	8.51032	9.4507	10.0828	9.24849	8.87707	9.62944	9.74037	9.44847	10.3781	9.68058	9.58351	9.37936	9.33147
UHMK1	3.34671	4.83595	4.0718	4.42931	4.1721	4.31991	3.89087	4.8027	3.799	3.71878	3.78023	2.91604	3.12853	3.90387	3.83353	3.76529	2.78671	1.73089	4.03634	3.03091	0	2.13112	2.29194	4.03892	4.18464	3.02033
UGT8	4.71025	2.45368	5.19238	5.27205	5.29832	4.07697	4.94349	4.85889	4.76351	4.23523	3.71878	0	3.71878	5.55421	5.27092	3.50536	0	2.47033	4.51449	4.54061	0	2.13112	2.29194	4.03892	0	3.60208
UGT3A2	0	1.63216	0	1.22863	1.60024	0	2.65269	1.7752	0	0	2.45368	0	2.47888	0	1.44997	0	0	1.73089	0	0	1.78758	2.13112	2.29194	0	1.98669	1.39555
UGGT2	3.34671	0	2.49912	0	2.71051	2.75326	1.78758	4.40819	1.60024	2.64528	2.83441	2.50767	3.41429	2.67992	2.91604	2.31917	1.98669	1.20613	0	3.71878	1.78758	0	0	2.45368	0	1.39555
UGGT1	7.41396	7.30361	7.73383	6.97822	7.52588	7.41548	7.54821	8.23165	7.04041	7.50545	7.36443	7.26772	7.1453	7.72839	7.10492	6.56559	6.3863	6.29144	6.73242	7.05951	6.84172	6.95524	6.56907	7.67234	7.07161	6.81754
UGDH	7.72476	7.23857	7.83698	7.1794	8.20798	7.2348	7.17012	8.34423	7.57582	7.92334	8.01573	7.51758	7.46106	7.62471	7.42673	6.63045	6.9905	6.82621	6.51848	7.3442	6.29118	7.45083	6.88962	6.65127	7.00707	6.81754
UGCG	6.49464	5.87793	7.18966	5.88802	7.01443	5.94486	6.52944	7.65399	6.79943	6.65776	6.53298	6.58222	6.06762	6.91532	5.63823	4.86678	4.00862	4.90687	5.18848	4.421	5.28485	5.72774	5.77866	5.17042	5.12021	4.7537
UFL1	6.97207	5.60664	7.36557	5.54937	7.20608	6.06495	7.35781	7.88572	6.65388	7.04182	6.86413	6.56559	6.69518	7.10492	5.66366	5.4583	6.25952	5.6321	5.50154	5.71867	5.92371	6.35927	5.52328	5.72736	6.23385	6.00176
UEVLD	4.93204	4.83595	6.00239	4.53431	6.25533	5.50023	5.8159	6.55478	5.37625	6.65776	5.25975	5.5592	5.94486	6.30258	5.30708	4.91601	3.68995	5.42425	4.51449	5.40404	4.7617	4.87128	4.54231	4.52511	5.38677	4.85889
UCP3	2.8397	1.63216	1.27363	1.99907	1.60024	0	1.22863	1.7752	0	2.45368	1.16113	1.10017	1.06171	0.407114	0.734413	1.00075	1.48843	2.47033	0	0	2.5367	1.48843	0	0.429613	1.98669	0.673453
UCHL1	9.04596	7.83188	7.5957	7.88779	7.61686	8.77735	8.59905	6.38692	7.52616	6.81563	7.28947	6.6958	8.26019	6.75045	8.04871	8.22024	8.58597	8.58422	9.17786	8.14121	7.99562	8.82422	7.21734	8.67911	8.45878	8.79247
UBXN4	11.0356	10.6502	11.4702	10.6013	11.3177	10.718	10.988	11.9324	11.0487	11.2303	11.4069	10.7234	11.009	11.4619	10.7349	10.6633	10.5761	10.4633	10.2832	10.4722	10.2546	10.2585	10.5497	10.5833	10.4241	10.3973
UBXN2A	6.14209	6.431	6.25823	5.52072	6.65357	5.8442	6.46207	6.81084	5.66027	6.59273	6.21284	6.13399	6.60958	6.99421	6.3252	4.5154	6.0757	5.49528	4.97967	5.97471	4.82374	5.15847	5.37561	5.21136	5.12021	4.89691
UBXN11	7.71236	8.41072	7.80918	8.98154	7.63597	8.27527	8.06313	7.28282	8.71083	7.67255	8.73235	8.46675	8.04466	7.72435	8.26718	9.26026	9.72656	9.12307	9.32975	8.9664	8.66698	8.40594	8.80756	9.45912	9.17838	9.20762
UBXN10	4.57749	5.56583	5.10576	5.92662	4.59848	5.13868	5.18805	5.13117	4.71025	4.00862	4.7537	4.421	4.6113	5.18639	6.10464	6.66644	6.10688	4.59848	5.64013	5.57583	5.28485	5.21504	5.04928	6.83545	5.29968	5.92611
UBTD1	11.0006	11.753	9.90848	11.0509	10.5451	11.5037	10.7805	10.8886	10.749	12.1802	10.6008	11.5636	11.3756	10.6197	10.8059	10.9165	9.36515	11.4438	11.0839	10.9683	11.7515	11.32	11.5535	10.3445	11.4478	10.6613
UBR5	11.1183	10.8203	11.895	10.9515	11.3416	10.8383	11.168	11.5745	11.3122	11.27	11.5323	11.0839	11.067	11.4777	10.9794	10.5591	10.6638	10.7526	10.3269	10.5381	10.3982	10.3411	10.9998	10.6054	10.4309	10.6499
UBR2	10.1629	9.78209	11.1077	9.97891	10.9148	9.90463	10.5104	11.1984	10.4339	10.6332	10.718	10.3728	10.3778	10.9448	10.0188	9.46432	9.89483	9.59791	9.37936	9.61001	9.27252	9.12623	9.647	9.63228	9.37691	9.73813
UBP1	10.9746	10.4056	10.8138	10.3813	10.7799	10.4803	10.5883	11.5158	10.4666	10.7184	10.6013	10.3548	10.6921	10.698	10.543	9.73281	9.97102	9.5591	9.74392	9.51818	9.64746	9.83896	10.0136	10.033	9.6791	10.0757
UBLCP1	9.53782	8.64058	9.58565	8.92045	9.82858	8.23564	9.77617	10.4186	9.61113	9.18384	9.36277	9.39687	9.85808	9.97369	8.80677	9.27212	8.8743	9.74743	7.90945	9.23135	8.3235	8.98199	8.70806	8.36927	8.74118	9.33711
UBL3	10.5992	9.82182	10.656	10.1987	11.3125	9.97392	9.95826	11.2482	10.0286	10.7762	10.3712	10.6396	10.451	10.6122	10.2646	8.77566	9.0697	9.87929	8.77801	10.1622	8.40957	8.4381	9.05799	9.04596	9.09465	8.53809
UBE4A	10.9419	10.9276	11.6601	10.8667	11.6962	10.97	11.5932	12.1769	11.1404	11.4037	11.4807	11.333	11.2603	11.5779	10.9895	10.6543	10.5291	11.1469	10.6027	10.7359	10.86	11.0649	10.8539	10.7398	10.6149	11.2066
UBE3A	8.71638	8.00189	9.25627	7.99454	9.33795	7.83689	8.52155	9.84539	8.50576	8.70276	8.54329	8.42429	8.31655	8.88987	8.09872	7.26759	7.44797	7.73336	7.13235	7.98592	6.6106	6.49107	7.59899	7.59965	7.45012	7.1839
UBE2W	8.84631	8.59802	9.48192	8.52341	9.76201	8.7494	9.15283	10.2242	9.11813	9.51949	9.42878	9.27659	9.1017	9.55154	8.68488	7.76514	7.39185	8.95109	7.73543	8.72896	7.77704	7.92022	8.30179	7.85204	8.19202	7.88299
UBE2QL1	5.07031	3.71466	4.25208	4.18021	5.94486	5.96105	4.8006	3.9944	2.8806	4.07339	3.95274	3.71878	5.71897	4.16658	4.662	5.98072	7.00394	6.24255	5.98582	5.23228	4.56942	6.35927	5.37561	6.30668	6.21354	6.00176
UBE2N	10.603	10.2762	10.5856	10.2254	11.1564	10.2084	10.5216	11.4438	10.5007	10.7147	10.6373	10.631	10.3851	10.9466	10.6246	9.95647	9.91435	9.90733	9.97753	10.3778	9.52068	9.57858	9.90206	9.86982	9.9383	9.90389
UBE2L6	11.0418	11.2295	11.9691	11.3228	11.0261	12.2052	10.9171	10.9416	11.0649	11.3786	11.3753	11.0231	11.0803	11.3566	11.2241	12.8556	12.7714	13.4372	13.5352	12.3514	13.2973	13.7854	12.286	11.5923	12.7706	12.3462
UBE2G1	11.6667	11.3395	11.6307	11.1447	12.0355	11.4578	11.5728	12.4488	11.7732	12.4552	12.282	12.042	11.8838	11.8614	11.1311	10.5265	10.3293	11.35	10.5216	10.6364	10.8532	10.508	10.3873	10.4219	10.4869	10.5038
UBE2E3	10.2133	9.75153	10.159	9.89975	10.4205	10.1982	9.69374	10.2827	10.1032	9.85522	10.2184	9.78922	10.2661	10.0652	10.279	9.75625	9.72262	9.41177	9.7752	9.80239	9.4087	9.15062	9.71237	9.62655	9.65424	9.11955
UBE2D3	12.7883	12.1126	13.0041	12.0316	13.4331	12.2076	12.6968	13.7228	12.5638	12.7673	12.8192	12.5688	12.7254	13.1272	12.4817	11.5606	11.4862	11.9825	11.6474	12.0587	11.515	11.5988	11.6863	11.2503	11.5504	11.5661
UBE2D2	12.672	12.2031	12.2967	12.1634	12.6769	12.0879	12.2456	12.6905	12.1713	12.1165	12.2943	12.3055	12.2403	12.4029	12.4605	11.6052	11.6955	11.6318	11.7836	11.9214	11.4517	11.4929	11.6584	11.899	11.5958	11.5117
UBE2D1	7.32021	7.03316	7.50699	6.83592	8.01835	7.17388	7.69925	8.12767	7.17656	7.83078	7.38233	7.03182	7.56602	7.70731	6.99093	6.56559	6.69258	6.66722	5.55054	6.22654	6.34021	5.53375	6.72803	6.23987	5.92508	6.34067
UBE2C	9.68553	9.98782	9.3534	9.66996	9.60066	10.1184	9.48037	9.29675	9.67463	9.14849	9.86247	9.67054	9.67876	9.09996	9.83986	10.8846	10.0503	9.51241	10.2933	10.2979	10.2269	11.4906	10.6504	10.3072	9.86495	10.5359
UBE2B	10.1227	9.79169	10.2106	9.93594	10.8648	9.99216	10.0816	11.0899	10.4378	10.5512	10.4557	10.395	10.3582	10.5314	9.99321	9.38877	9.65032	10.1507	9.53943	9.90687	9.36047	9.57505	9.77774	9.31284	9.55442	9.43458
UBD	14.6634	14.4266	15.641	14.7565	15.6034	15.0127	15.2592	15.2445	15.4271	14.2021	15.6694	15.2361	14.7941	15.4456	14.5315	14.2838	13.8327	14.7624	12.9598	14.7235	14.0952	13.452	14.3258	14.4208	14.4418	14.7008
UBC	11.8061	12.0941	11.5919	12.453	10.7048	12.4545	11.0722	11.0187	11.888	12.0063	11.5215	10.4025	11.953	11.3051	11.2683	12.8269	11.9088	12.9412	12.5431	11.5875	12.3122	13.3221	12.461	12.4903	11.9858	11.8541
UBA7	12.1141	12.1211	14.4663	12.8165	12.5628	12.4593	12.3199	12.4933	12.6582	12.3426	12.7231	12.5048	12.2031	12.8201	12.1052	14.6844	15.1867	14.9974	14.8184	13.9309	14.7155	15.3373	13.638	13.2227	14.3806	14.511
UBA6	8.50226	7.32662	9.30011	7.98913	9.4291	7.75438	8.33824	9.81208	8.14302	8.29325	8.79934	8.36363	8.42671	9.03461	8.077	7.42481	7.53993	8.21761	6.12776	8.10906	6.6852	6.59611	7.34749	7.29202	7.71459	7.26747
UBA5	8.60066	8.36864	8.48713	8.41497	8.85514	8.00344	8.4789	8.99968	8.66022	8.54623	8.48296	8.1818	8.48713	8.57936	8.24714	7.82252	7.48568	8.05431	7.92752	7.62471	7.65451	7.36769	7.61875	7.93327	7.75707	7.95707
UBA2	9.01299	8.48077	9.51682	8.43359	9.40811	8.16506	8.86796	9.85745	8.99004	9.29966	9.27778	8.77331	8.63655	9.37529	8.39506	7.81295	8.06211	7.98799	7.3196	8.21593	7.40076	7.61979	8.35922	7.77606	7.88172	7.92752
UAP1	10.2756	11.0692	10.9276	10.3055	10.6784	10.6367	10.4551	11.199	10.4081	11.2717	10.4677	10.5683	10.7679	10.7885	10.3969	9.70092	9.36325	10.0659	9.5219	9.88438	10.4158	10.2888	10.521	9.5931	9.51818	9.61165
UACA	2.031	3.58804	1.27363	1.99907	0	2.05707	2.65269	1.7752	1.60024	1.27363	1.16113	1.99907	0	1.20613	2.20848	1.52689	3.2686	2.14124	1.99907	2.83441	2.5367	0	2.29194	3.44706	1.48843	3.02033
U2SURP	7.24496	6.46398	7.70435	6.87049	7.1542	6.78309	7.6633	7.54403	7.3008	6.93624	6.98781	6.244	7.25012	7.37626	7.20167	6.33775	6.611	5.42425	6.34748	6.44776	6.18784	5.77831	6.32323	7.14896	6.59996	6.45294
TYW3	3.2496	3.81842	3.78023	4.48212	4.40819	3.39227	3.18371	4.47307	3.26416	4.1818	4.02518	4.13323	3.83653	2.28183	4.02758	4.05534	5.03662	5.11401	1.99907	4.65843	3.60208	3.46253	3.14293	3.71878	4.18464	4.18464
TXNRD3	6.47167	6.14107	6.20557	6.68466	5.43948	5.96105	5.18805	5.22588	5.76387	5.75414	5.73472	5.95519	6.15305	5.63534	6.03609	6.37035	6.43682	6.05107	5.94949	6.54698	7.03604	5.32797	6.35976	6.85432	6.54983	6.91333
TXNRD1	11.8955	12.081	12.4851	12.0836	12.3687	11.8791	12.0842	12.5076	12.1581	12.3271	12.2451	12.3318	11.905	12.503	12.1911	11.911	11.5037	11.2158	11.4349	11.585	11.544	11.6795	12.135	11.4742	11.3851	11.5272
TXNIP	14.9649	15.3086	16.6094	14.8957	15.2891	14.9896	15.6694	15.962	15.6827	16.7278	15.9038	16.5411	16.0407	15.2995	15.1555	15.1035	13.8913	14.7343	14.3765	14.8731	15.2272	14.6737	15.4271	13.8065	14.9267	15.3784
TXNDC9	6.72015	5.64094	7.50699	5.81007	7.70611	5.39571	6.83847	8.11379	5.70901	6.84134	7.25161	7.2911	6.78103	7.25161	6.10464	5.98072	5.90694	6.82621	4.89234	6.88578	5.49528	5.67832	5.6663	5.48087	6.13399	6.09688
TXNDC2	2.47888	2.14124	3.01448	2.85566	3.29518	2.50767	2.94954	3.05216	3.70882	0.567496	2.83441	3.11172	3.12853	2.47888	0	1.52689	0	4.52929	1.99907	0	0	3.46253	0	2.67992	1.48843	1.82831
TXNDC17	4.98923	4.58725	4.29549	4.36309	5.50333	4.20257	4.72136	5.65117	3.26416	5.79144	4.63748	4.35896	4.56942	4.61942	4.47577	5.89465	5.10998	5.4583	4.51449	6.31263	4.82374	4.70864	3.14293	4.58725	5.44893	4.11183
TXNDC16	4.66427	3.30047	4.65843	4.53431	5.46685	5.2912	4.35896	4.98923	4.18781	5.17087	3.46253	3.89087	4.26285	4.75934	4.29323	3.50536	3.2686	3.63035	2.8397	5.60321	3.73014	3.46253	0	2.67992	4.61412	2.13112
TXLNB	2.031	3.71466	1.27363	2.85566	0	2.30905	3.89087	0.955755	4.11183	2.83441	4.07518	1.57774	2.62932	3.14293	3.11172	3.86952	3.84267	2.47033	0	1.99907	2.85566	0	2.29194	4.13323	3.33044	2.62191
TWSG1	7.40584	6.41261	7.26429	7.1552	8.04901	6.55047	7.11778	8.15022	6.79943	7.133	7.45224	7.4172	7.2975	7.43265	6.46353	5.92371	6.33336	6.18993	6.08873	6.77426	5.18761	4.78923	5.04928	5.21136	6.41676	6.25154
TWIST1	2.47888	1.63216	2.49912	1.99907	1.60024	1.27363	3.59908	0	2.8806	1.99907	2.45368	3.11172	2.62932	1.99907	2.71051	0	4.00862	1.73089	0	2.83441	1.78758	2.13112	2.29194	1.27363	0	2.62191
TWF1	5.36939	5.04157	6.20557	4.70864	6.76142	5.39571	5.34919	6.70739	5.45928	6.26911	5.29506	5.69124	5.35241	6.42704	4.29323	3.18854	5.17711	4.90687	4.16658	4.93558	5.07031	4.87128	3.70545	3.60208	4.67792	4.28017
TVP23B	7.4172	7.17423	8.05837	6.89548	8.12059	7.32624	8.28415	8.59301	7.90024	7.94961	7.94357	7.86308	7.62669	8.09993	7.60997	7.17957	6.95762	7.05609	7.17235	7.31929	7.05232	6.79164	6.83823	7.03604	7.11631	7.08515
TUT7	10.0011	10.0536	11.2171	9.77991	10.6122	9.95145	10.3285	11.7178	10.6158	11.1028	10.8022	10.2358	10.3973	10.7714	9.44081	9.54448	9.10043	10.5069	9.358	9.59422	9.97825	9.76128	10.2605	9.17274	9.63679	9.74959
TUT4	10.3452	10.4659	11.1837	10.4137	11.0016	10.4021	10.865	10.8373	11.1067	10.2719	11.1228	10.6926	10.4599	11.0601	10.82	9.64175	10.3344	9.94107	10.2266	9.91946	9.64746	9.53943	9.98255	9.79625	10.24	10.0404
TULP4	4.71025	5.90189	5.71174	5.73472	3.81542	5.23228	5.29832	5.53282	4.58383	5.25617	4.99511	4.421	4.85889	4.61942	5.27092	5.22588	4.56942	5.33266	5.50154	4.0509	5.07031	4.78923	5.21451	6.15741	5.12021	4.982
TULP3	9.23741	9.79169	9.12524	9.65424	9.84196	9.3534	9.56017	8.89201	10.0058	8.84128	9.77867	9.60972	8.83708	8.67911	9.81331	10.2149	10.5273	9.56753	9.66422	10.0958	9.75021	9.6655	9.10996	10.084	10.0727	9.67714
TULP2	6.99345	7.31486	7.33506	7.62162	7.06894	7.00394	7.6514	6.82135	7.75735	7.00479	7.80861	7.16527	7.67862	6.94506	7.49564	8.22509	8.9906	8.47492	8.41467	8.26781	8.23325	7.45083	7.85173	8.58639	8.4125	8.8271
TUFT1	3.72204	7.15642	6.79605	6.41491	6.32726	6.84954	4.12309	4.25208	6.23913	8.0521	4.30549	6.5014	7.68608	4.662	7.01624	5.84637	7.77499	8.98992	5.18848	7.27001	8.14973	8.39762	6.48865	5.97765	8.52289	4.65584
TUBGCP5	8.35674	8.31512	9.65741	8.1432	9.29258	8.10865	9.22177	9.45945	9.2869	8.58618	9.06822	8.41452	8.51843	9.44627	8.40582	8.29567	8.61433	8.0239	8.02553	8.14121	8.09249	8.06096	8.45743	8.32639	8.54329	8.81349
TUBG2	7.59379	7.97712	7.73745	8.54286	7.87317	8.45547	8.04627	7.15642	8.46582	7.35736	8.36233	8.16151	7.80325	7.73485	7.94216	8.62452	8.88135	8.27028	8.85894	7.967	8.44448	8.28679	8.61681	8.48174	8.30214	8.7809
TUBG1	10.4746	10.6237	9.96763	10.6578	9.94955	10.7778	10.1944	9.43052	10.1605	10.0099	10.2876	10.2602	10.2125	9.89871	10.5856	10.9543	10.9397	10.7433	11.057	10.8253	11.0121	11.4106	11.0779	11.2161	10.9213	10.9434
TUBE1	6.41235	6.37691	7.15618	6.00176	7.49806	6.48807	7.00589	7.0782	6.56861	6.49366	6.96984	6.70933	5.97132	6.75045	6.10464	6.41583	6.31016	6.35804	5.64013	6.1585	5.88855	5.21504	5.77866	5.35395	5.89465	5.97824
TUBB4B	13.8518	13.716	12.9232	13.4097	13.1616	13.5842	13.1861	12.672	13.116	12.8147	13.1634	13.1573	13.2618	13.0057	13.7719	13.7602	13.6025	13.4041	13.9647	13.7808	13.4771	14.0199	13.7182	13.9274	13.5526	13.614
TUBB4A	5.51348	6.41261	5.76151	6.5023	5.56765	5.20612	5.67912	4.3179	4.18781	6.1975	4.47171	4.62227	4.36005	4.88221	5.19521	7.23199	6.43682	5.86201	7.80241	6.17882	7.17309	8.44273	8.10323	6.63098	7.09606	7.63567
TUBB3	9.11645	8.75252	8.05247	8.40233	7.99704	9.10991	8.9837	7.73659	8.03079	7.71738	7.99526	8.16569	8.871	8.04616	8.90009	8.88546	8.60948	8.3715	9.03974	8.54905	8.89324	9.38222	9.09465	9.51257	8.8307	8.93043
TUBB2B	9.5214	9.7336	7.95976	9.59365	8.99212	9.25716	8.73928	7.46417	8.64471	7.11579	8.42321	8.31206	8.52125	8.12466	9.5326	9.00584	8.86391	9.24001	9.68122	8.91041	9.03042	8.98857	8.72573	9.07876	9.15669	8.9362
TUBB	14.2783	14.0589	13.4849	13.9506	13.649	14.1365	13.6025	13.2665	13.3854	13.147	13.5761	13.5336	13.6642	13.3598	14.2204	14.1873	13.8994	13.6844	14.2204	14.1797	13.7854	14.4033	14.457	14.4309	14.0148	13.9274
TUBA8	5.84836	6.00176	5.44009	6.00176	4.93204	5.64013	6.26373	4.89234	5.8964	4.96947	5.92746	5.85468	6.19121	5.2912	6.20492	6.66644	7.82304	7.1754	7.17235	6.82854	6.70139	6.23152	6.66883	7.09967	6.96427	7.38182
TUBA4A	13.8371	14.1402	12.9495	13.5617	12.8433	14.1509	13.2533	12.3649	13.0479	12.5237	12.5087	12.9146	13.3379	12.8152	13.9506	13.6356	13.6893	13.5287	14.5476	13.7854	13.6329	13.9684	13.8608	14.6266	13.5478	13.5828
TUBA3E	4.03116	3.71466	3.78023	4.53431	3.29518	4.47577	3.59908	4.15193	2.8806	3.87881	4.47171	3.60924	4.02937	4.04826	4.29323	2.63944	3.49624	2.78671	3.36744	3.03091	2.85566	3.46253	2.8397	4.13323	3.02033	3.71878
TUBA1D	5.64502	4.71025	4.83129	5.29832	4.02758	7.01426	4.65299	3.39227	4.82374	3.08112	3.11583	4.98058	5.07371	3.82625	6.43731	5.05814	5.94526	5.6321	7.6792	4.7852	5.13546	6.23152	6.17993	6.56559	5.56238	5.53282
TUBA1C	6.35328	8.58475	5.17042	7.14558	5.02934	6.5953	6.26373	5.56027	5.33791	5.60283	5.44403	5.71867	5.87008	4.48212	6.51204	8.31445	6.95762	6.11854	6.74923	7.2607	8.34815	7.53929	5.88356	7.55141	5.98191	6.70975
TUB	4.93204	4.30549	4.0718	2.85566	3.71466	3.7764	5.29832	4.87128	4.43591	3.63035	3.71878	2.91604	4.08871	3.98824	3.11172	1.52689	2.45368	2.47033	3.36744	1.48843	2.85566	2.13112	1.73089	4.7852	3.46253	3.71878
TTYH2	10.0611	9.7336	9.3701	9.12291	9.49113	9.82279	9.4201	9.98869	10.3461	10.7581	9.04352	9.91761	9.39463	9.69393	9.67404	8.98219	8.71327	6.8728	8.62065	9.17069	9.60497	8.01131	9.69686	8.27492	9.56427	8.75396
TTYH1	6.90565	7.44936	6.66722	7.43034	6.72659	7.93507	6.43633	5.36716	7.02701	6.85459	6.51531	7.11368	6.17993	6.56559	7.05004	7.35391	6.92615	7.35614	8.64471	7.4688	8.03249	7.81197	7.95739	7.12281	7.83869	6.8988
TTPA	2.47888	3.46253	1.7752	0	1.60024	1.27363	0	2.8397	2.40781	2.45368	1.63835	0	2.30905	0	1.44997	0	1.98669	0	1.99907	2.83441	0	2.13112	3.14293	0	0	0
TTLL9	3.2496	4.23267	3.13708	3.65564	3.81542	3.86541	3.41429	4.28699	3.70882	4.43591	4.36005	3.96347	3.4833	4.39566	4.22711	4.43591	3.2686	4.52929	4.41377	4.14588	3.60208	3.46253	3.70545	3.11172	3.02033	4.43591
TTLL8	3.81284	3.30047	4.18623	4.53431	3.71466	4.31991	4.54945	0	4.76351	2.83441	3.86952	4.20475	3.7764	3.98824	3.11172	2.63944	4.89984	2.96762	3.74177	3.60924	4.29549	1.48843	3.14293	5.11631	2.29194	4.18464
TTLL7	3.12483	4.14835	4.18623	3.73795	3.92861	3.39227	4.01537	4.15193	4.5154	4.65501	3.86952	3.96347	3.33044	3.37273	2.71051	3.18854	1.98669	3.63035	2.489	4.54061	3.73014	0	0	3.11172	2.56863	2.62191
TTLL5	8.52783	8.98199	8.21271	9.31843	7.83698	9.06561	8.45596	7.58544	8.17109	8.56834	8.1971	8.31979	8.29379	7.71694	8.57836	8.69854	8.85976	8.06445	8.81048	8.45196	9.14222	8.82892	8.44806	9.60168	9.48933	8.85139
TTLL10	0	1.63216	1.27363	0	1.60024	1.27363	0	0	1.60024	0	0	1.57774	0	1.20613	1.44997	2.31917	3.2686	2.14124	0	2.58101	3.06718	0	0	2.14124	0	1.39555
TTLL1	11.5362	11.7387	11.0073	10.661	11.6501	10.7952	10.5745	10.465	12.0424	8.39481	10.7131	11.8724	8.61893	11.3092	11.6638	10.4856	11.169	8.76419	8.41467	11.6632	11.4138	10.1075	10.6578	9.98869	8.91797	10.3915
TTK	4.61942	2.45368	5.33402	3.2496	5.43948	4.07697	3.41429	5.57583	4.96947	5.45784	5.67601	4.71395	4.80924	4.9199	4.22711	5.10576	4.47036	2.96762	0	4.83451	2.5367	4.39326	3.92861	3.93557	3.71878	5.18236
TTC9B	0.506536	3.30047	3.71466	2.68732	1.60024	3.60924	2.32772	0.955755	2.8806	0	2.45368	2.91604	2.47888	1.99907	1.44997	1.52689	0	2.96762	1.99907	2.58101	3.06718	2.64528	4.11183	1.27363	2.56863	2.40781
TTC8	4.53431	4.52511	4.89234	4.03892	4.59848	3.7764	4.23523	4.54231	3.90387	4.78155	4.71025	4.421	5.25975	4.662	5.02819	3.9673	5.39352	4.27482	3.36744	3.19181	1.78758	2.13112	3.70545	4.28917	4.67792	2.62191
TTC7B	5.07031	5.82017	4.65843	5.29832	5.02934	6.33806	4.8006	4.36309	4.96947	4.88428	4.30549	5.4727	5.85236	4.23523	5.19521	4.74685	5.86665	5.93873	5.68775	5.07031	5.07031	5.02253	4.41119	4.58725	4.91043	4.11183
TTC7A	12.7241	13.0984	12.8788	12.9174	12.9913	12.7495	12.7278	12.8896	12.9745	13.4097	12.913	12.7165	12.9007	13.0287	13.0589	12.1921	12.3394	12.1717	12.2824	12.3365	12.5356	12.2875	12.3901	12.4365	12.1575	12.2322
TTC39B	5.17659	4.39191	5.10576	5.35004	5.60382	4.74814	4.86927	5.2465	4.27482	5.00549	5.36626	5.30556	5.20927	5.10821	4.91111	4.8027	4.47036	4.1818	4.51449	4.93558	4.29549	5.08831	4.87541	4.89234	4.35596	4.36309
TTC39A	2.47888	0	2.30905	2.47888	2.13112	3.06189	3.89087	3.14293	0	1.99907	1.96061	1.57774	2.30905	1.73089	2.20848	2.31917	1.98669	1.20613	2.8397	2.3005	3.06718	0	4.96947	3.11172	1.48843	4.11183
TTC30B	1.27363	1.63216	2.49912	2.47888	3.29518	1.27363	3.59908	2.69744	3.57668	4.39191	2.83441	3.60924	2.62932	2.85566	3.11172	3.18854	0	2.47033	1.47247	3.19181	1.78758	0	2.29194	2.67992	2.29194	2.62191
TTC30A	5.22934	4.52511	5.2184	4.87632	5.33588	5.02695	4.35896	6.14107	5.23722	5.55814	5.44403	5.30556	5.05043	4.75934	5.34556	4.57971	4.65501	4.74076	4.16658	5.23228	4.56942	3.83653	3.70545	2.14124	3.92577	4.80344
TTC26	3.34671	3.30047	4.35896	3.73795	4.59848	2.05707	3.41429	4.19794	4.35896	3.80575	0.368652	4.03892	3.2496	2.47888	4.02758	3.3616	4.00862	3.33309	2.8397	3.36744	3.06718	2.13112	3.14293	3.2686	3.59766	3.34017
TTC25	3.81284	5.04157	4.86293	2.85566	4.53431	6.05335	4.35896	5.77402	4.27482	4.94583	4.56942	3.799	5.88802	1.73089	2.71051	5.60619	1.98669	3.63035	3.90387	2.3005	4.65299	2.94954	2.29194	3.71878	4.26721	3.71878
TTC23L	3.81284	4.04097	2.71051	3.73795	3.58804	3.39227	3.18371	3.47676	3.11172	5.04685	4.02518	3.36744	3.12853	4.58177	4.29323	3.18854	4.00862	3.86952	2.8397	2.83441	1.78758	3.46253	0	2.89781	1.98669	1.39555
TTC22	5.14039	4.83595	5.07031	5.03829	5.11401	5.36875	4.54945	4.87128	4.5154	4.47577	3.86952	4.35896	4.89133	4.04826	5.11401	6.08873	5.79209	5.07031	5.35341	5.4457	5.98323	5.53375	5.21451	6.23987	5.56238	6.25154
TTC21B	8.51096	8.01998	9.32353	8.46876	9.28033	8.06893	9.25716	9.18962	8.44522	8.2579	8.72607	8.24324	8.35042	8.85654	8.19268	7.95514	8.69924	8.26602	7.95301	8.00963	7.61686	7.96437	7.44797	8.38352	7.4672	8.94385
TTC21A	4.57749	5.68404	6.18784	6.00176	5.1539	5.47943	6.46207	4.11183	6.40232	5.04685	5.3908	4.90974	5.07371	5.2912	5.94326	6.66644	7.25236	6.9806	6.31263	6.00176	6.84172	6.54497	6.02174	6.23987	6.85459	7.16454
TTC16	1.27363	1.63216	0.429613	1.22863	0	0	1.78758	0	0	0	0	1.10017	1.06171	0	0	2.85566	1.98669	1.20613	1.47247	0	0	0	3.14293	1.27363	1.48843	3.46253
TTC14	8.24714	8.69266	9.5504	8.72092	9.22208	8.34092	9.36709	9.83935	9.40138	9.03289	9.64525	9.253	8.62476	9.47251	8.32584	8.24919	7.85204	8.18625	7.86831	8.10344	8.00082	7.9961	8.54478	8.27492	8.32439	8.65326
TTBK2	4.71025	4.93204	4.0718	4.75048	4.98473	4.20257	3.18371	4.57527	4.00862	3.9394	4.30549	3.11172	3.02033	3.14293	4.15737	4.13869	5.34459	4.74076	4.8027	3.94896	5.41737	5.4358	5.12543	6.44576	4.54231	4.70864
TTBK1	4.30549	4.44232	4.44232	4.87632	4.32645	1.75924	4.45693	4.11183	6.11358	4.00862	3.95274	2.71907	3.83653	3.98824	4.76351	4.64305	5.86665	5.38524	4.03634	5.36811	4.29549	5.56934	5.52328	5.17042	5.62031	5.53282
TSSK6	3.34671	2.45368	2.30905	4.18021	2.71051	2.8806	2.65269	1.7752	2.67992	2.45368	2.45368	3.60924	2.30905	3.02033	3.26416	3.9673	0	2.47033	2.8397	3.03091	2.28183	4.14835	3.14293	3.2686	3.02033	1.39555
TSSK4	6.60405	6.88439	7.20861	6.89548	6.97305	6.67501	6.98461	6.10422	7.38963	6.52339	7.19065	6.9936	6.76346	7.31314	6.99093	7.2531	7.46329	6.9933	7.72059	6.22654	7.46209	6.8134	6.44896	6.66644	6.73286	7.51545
TSSK2	7.2219	7.98563	7.04182	7.30312	7.00437	7.71804	6.85685	6.08544	6.54983	6.8233	6.92847	7.36384	6.16544	6.85459	7.84742	8.24167	7.84201	7.18704	8.12326	8.3083	8.65817	8.79689	7.89162	7.52425	8.05873	7.91486
TSSK1B	4.86678	5.50154	5.10576	5.54937	4.7	5.39571	5.0642	4.82897	4.96947	4.85737	4.7537	5.53282	4.47577	5.10821	5.48514	5.98072	4.89984	5.75414	4.41377	5.68504	5.92371	6.10728	5.88356	5.35395	5.12021	5.94913
TSSC4	10.6732	11.0169	10.4362	10.9976	10.6072	10.8587	10.8908	10.0417	10.6451	10.5029	10.4228	10.7536	10.8322	10.5425	10.8395	11.4173	11.6588	11.4761	11.3387	11.5437	11.3031	11.4735	11.0831	11.4216	11.4138	11.5291
TSPAN9	7.55494	7.23857	6.93676	6.62155	7.07871	7.56948	7.81624	6.75014	6.43561	7.06894	6.37035	6.9936	6.95798	6.76346	7.05951	7.71459	7.52661	7.29032	8.46229	7.74803	7.63899	7.26606	7.54377	7.67234	8.16109	7.72455
TSPAN7	6.70739	6.44576	6.02811	6.57911	5.43948	7.3913	6.57498	5.03244	4.35896	5.30632	5.34307	5.89069	6.68254	5.81044	6.99093	5.64013	6.14107	6.26498	6.24638	6.54698	5.71212	7.09922	5.6663	7.0876	5.62031	6.17611
TSPAN4	11.2127	11.0692	11.0223	11.1008	10.7101	10.4837	10.6373	10.4306	11.7111	10.6118	11.1812	11.3122	10.8625	10.9341	11.3187	11.7488	12.322	11.5018	12.1468	11.813	11.4902	11.1296	11.188	11.4619	11.7326	11.449
TSPAN32	11.5005	11.9658	12.2291	11.9114	11.7418	12.4503	12.3154	12.1624	12.0983	12.6853	11.4005	12.0583	12.1529	11.9953	11.6292	12.6781	12.5237	12.8309	12.525	12.1866	12.6226	12.8545	12.7692	11.7983	12.1969	12.3802
TSPAN3	11.0513	10.2176	11.2569	10.4235	11.425	10.3557	11.1875	11.8061	10.7764	10.8331	10.8387	10.5721	10.9871	11.2646	10.8996	9.86335	10.0478	9.98742	9.93189	10.2077	9.30766	9.3841	9.62703	10.0301	9.85745	10.0686
TSPAN2	7.74051	8.61115	8.00533	8.13942	8.39988	7.70656	7.54821	8.16345	8.11121	8.64404	8.24887	8.83877	8.10035	8.41478	7.92996	8.18861	6.28754	8.80309	7.70356	7.44936	8.11461	8.57097	8.56388	6.83545	6.83592	7.43602
TSPAN15	10.3928	10.2109	10.6183	10.6664	10.2908	10.2962	11.3708	10.5497	10.2762	9.64347	9.88936	10.289	10.3871	9.89002	10.813	11.4232	11.6126	10.7443	10.8918	10.9974	10.4302	10.0461	10.9148	11.4075	10.8077	11.6066
TSPAN13	9.71804	9.15463	10.2612	9.48652	10.1863	9.44997	9.99634	10.7624	9.72367	9.60338	9.84909	9.87769	9.63554	9.95798	9.24886	8.85256	8.86871	8.71556	8.81841	8.79289	8.46661	8.50261	8.89409	8.59765	8.32956	9.1955
TSPAN11	4.53431	5.08471	3.71466	4.99611	4.79709	5.44655	1.78758	3.2496	4.00862	4.65501	4.36005	4.62227	3.7764	4.04826	6.01805	5.05814	3.68995	4.44811	6.71027	5.29832	5.28485	5.21504	5.52328	5.52396	3.16441	2.62191
TSPAN1	6.6632	4.39191	5.13417	4.95731	5.79806	6.51465	4.12309	3.2496	4.35896	4.94583	4.7537	5.20684	5.05043	5.26026	6.28782	4.69593	6.04867	6.23023	5.50154	6.13399	4.65299	6.46398	3.70545	4.71025	3.92577	4.18464
TSNAXIP1	1.27363	3.81842	3.01448	1.22863	2.42377	3.16441	2.32772	2.93044	2.67992	2.83441	2.96762	1.57774	2.62932	1.99907	1.44997	4.13869	4.96947	4.08535	3.74177	4.54061	4.65299	3.46253	4.11183	2.89781	5.01575	3.83353
TSNAX	6.94025	5.56583	7.0355	6.03658	7.97814	5.68303	6.87784	8.32856	6.97924	7.28965	6.79893	6.34067	6.69518	7.48497	6.66847	5.22588	5.94526	5.38524	5.50154	6.77426	4.19794	5.32797	5.52328	5.72736	5.53012	5.29073
TSKU	7.54277	6.39457	7.38989	5.36939	6.74808	7.58806	7.75438	6.69182	6.05107	7.25688	7.57169	8.03994	7.42051	5.53282	8.39506	8.42429	6.9114	6.58008	9.6445	8.84035	7.95691	6.86976	8.60915	7.5113	9.03359	8.61558
TSKS	3.12483	2.93044	0	3.34671	3.13708	4.14206	2.65269	1.7752	1.60024	1.99907	1.96061	3.799	2.8806	1.20613	2.20848	3.50536	0	3.97886	1.99907	5.02757	4.65299	4.60725	5.29832	1.81593	3.46253	3.60208
TSHZ3	1.27363	2.93044	2.86307	3.2496	1.60024	3.39227	2.65269	2.52659	0	2.45368	1.16113	2.50767	2.62932	3.14293	2.20848	0	1.98669	2.96762	0	1.48843	1.78758	2.13112	0	1.27363	1.48843	2.13112
TSHZ2	1.27363	0	1.27363	1.74686	0	1.75924	0	1.48843	0	0	2.45368	0	2.8806	0	3.11172	0	3.68995	1.20613	0	0	0	2.13112	0	2.14124	0	1.39555
TSHB	1.7752	3.58804	2.30905	1.74686	2.42377	0.468074	0	3.93273	2.11018	3.08112	3.46253	3.25404	2.79324	2.85566	0	0	0	3.63035	1.47247	0	0	0	3.14293	0	2.82586	2.62191
TSGA10IP	0.506536	1.10017	1.7752	1.22863	1.60024	1.27363	1.78758	2.031	1.60024	0	2.83441	1.57774	1.52689	1.20613	2.71051	3.76529	3.2686	0	4.29635	4.0509	2.85566	2.94954	0	2.67992	3.46253	0
TSC22D3	14.9337	15.0253	16.4281	15.0444	15.5117	15.1867	15.6142	15.7471	15.6577	16.4566	16.0775	16.195	16.115	15.4744	15.2683	15.4964	14.19	15.0444	14.8108	15.1782	15.2119	15.0581	15.2361	14.4172	15.351	15.8204
TSC22D2	7.0334	7.13694	6.9447	6.93858	7.407	7.17388	6.96618	7.37874	7.40125	7.34256	6.57927	7.24746	6.84605	6.80564	6.73399	5.84637	6.25952	6.37922	6.12776	6.41421	6.20839	6.35927	6.06209	6.66644	6.1701	6.11854
TSC22D1	8.50226	8.53466	7.87877	8.28497	8.70843	8.63278	8.25738	7.88572	8.51458	8.62007	8.49419	8.71937	8.871	7.98692	8.53136	7.92932	7.48568	7.83257	8.40694	8.02351	8.32856	7.82194	7.59899	8.24026	7.96776	8.02741
TSACC	5.22934	5.28403	4.86293	5.39424	5.1539	5.2912	4.86927	4.47307	5.16083	5.35341	5.11631	5.41125	3.41429	5.26026	5.5554	5.80858	6.02174	5.69577	5.80653	5.63454	5.07031	4.94905	2.8397	4.95865	5.56238	4.36309
TRPV6	3.12483	1.10017	1.27363	2.99254	1.00075	1.27363	0	1.7752	2.40781	0.567496	1.63835	1.10017	2.30905	2.28183	1.91988	2.85566	1.98669	1.20613	3.74177	1.48843	3.06718	2.94954	2.29194	3.93557	2.82586	2.40781
TRPV4	3.9673	4.44232	4.00591	4.42931	4.11183	4.53431	4.12309	2.52659	4.18781	3.08112	3.11583	4.421	3.83653	2.85566	4.54231	3.04475	4.82526	2.47033	5.18848	3.71878	3.86952	3.83653	4.77789	4.71025	4.11183	5.02573
TRPV1	2.47888	2.93044	1.7752	2.47888	1.60024	2.75326	2.65269	1.7752	3.26416	1.75924	0.368652	2.71907	2.13112	2.28183	1.91988	2.01503	3.05745	1.73089	0	0	1.78758	2.13112	2.29194	1.27363	2.29194	1.39555
TRPT1	7.61744	8.194	7.75327	8.46635	7.39865	8.15022	7.84046	7.29548	8.1529	7.7421	7.96646	8.09454	7.88634	7.85336	8.10407	8.48296	8.52125	8.10563	8.69854	8.39481	8.46051	8.52539	8.36731	8.4559	8.34371	8.55126
TRPM8	0	0	0	1.99907	0	0	1.78758	2.23098	2.8806	1.27363	1.16113	0	2.13112	1.20613	0	3.18854	1.48843	0	1.47247	2.3005	0	3.68004	2.29194	3.11172	1.48843	2.62191
TRPM7	7.96876	7.3672	9.19886	7.47849	9.27631	7.5412	8.40554	10.0399	8.14302	8.50266	8.84223	8.32439	8.29379	8.83346	7.58482	7.14259	7.32798	7.82325	6.68925	7.27982	5.56027	7.09922	7.56194	7.11004	6.83592	6.85524
TRPM6	1.27363	4.23267	2.49912	3.2496	2.71051	3.7764	3.89087	4.5154	2.40781	4.85737	1.96061	2.50767	3.12853	4.16658	1.91988	0	0	0	1.99907	0	1.78758	2.13112	3.14293	3.71878	1.48843	3.02033
TRPM5	1.27363	1.63216	2.031	1.22863	0	1.27363	1.78758	1.48843	1.60024	1.27363	0.368652	1.57774	1.06171	1.20613	2.20848	3.3616	0	1.73089	2.8397	1.48843	1.78758	0	2.29194	0	1.98669	1.39555
TRPM4	7.15999	5.92611	7.32185	7.66308	6.55389	7.08972	6.98461	6.25154	7.83587	6.08813	7.88073	7.37638	7.1207	6.76346	6.96694	8.79289	8.503	7.66408	8.55476	8.0509	6.65127	6.98441	8.04257	8.97704	8.28463	8.07856
TRPM2	11.6857	11.631	13.2246	12.2418	11.7315	12.0888	11.5915	11.8928	12.3095	12.2226	11.8646	12.5309	12.5048	12.8006	11.762	12.8896	12.6326	12.3378	11.5174	11.4362	11.681	12.4034	13.1704	12.1567	11.819	12.0207
TRPM1	0	1.10017	0.429613	0	0	1.75924	0	0.955755	1.60024	1.27363	2.20848	1.10017	1.06171	1.20613	1.44997	2.31917	0	0	1.47247	1.48843	1.78758	0	0	0	0	0
TRPC6	5.81439	5.94776	5.33402	6.2925	4.65134	5.20612	4.35896	6.22247	6.09361	6.77769	4.79377	6.00835	5.8126	5.44655	4.80924	4.21264	3.2686	2.47033	5.29832	2.3005	5.01846	4.39326	5.83346	3.11172	4.18464	4.02758
TRPC5	2.47888	2.93044	3.34671	3.65564	3.71466	4.07697	0	4.03892	0	4.60971	4.52929	4.03892	4.30549	3.68004	3.74436	5.26513	2.78671	7.00437	5.59596	2.83441	5.22824	6.89116	4.77789	3.83353	3.46253	4.48618
TRPC3	2.47888	3.71466	2.031	1.74686	1.60024	2.05707	2.65269	3.56397	1.60024	3.87881	1.16113	3.11172	2.62932	2.85566	0	1.00075	0	0	0	1.48843	1.78758	0	0	2.14124	0	1.39555
TRMT9B	7.6112	6.91365	6.18784	7.20972	7.3403	6.90313	6.03561	7.12329	6.38011	6.35568	6.61947	7.38888	7.47034	7.07932	6.81425	7.11988	6.49871	5.88855	5.84871	6.1585	6.06124	6.10728	6.06209	6.30668	6.35568	5.89746
TRMT61A	11.0646	11.4186	10.6114	11.1891	10.9025	11.2136	11.3083	10.4712	10.9148	10.8437	10.7932	11.1377	10.9448	11.0698	11.309	11.6691	11.7729	11.5886	11.6253	11.8167	11.6905	11.7559	11.2951	11.7181	11.7638	11.6982
TRMT44	11.3918	11.6348	12.8363	11.7583	11.9098	11.6129	12.1244	11.4402	12.8674	11.2579	12.1977	11.9641	11.8262	12.2429	12.1513	12.3538	13.1272	12.3261	12.3134	12.7254	12.3763	11.7986	12.3564	12.0244	12.2989	12.8392
TRMT2A	11.6039	11.6982	11.813	11.9432	11.5075	11.7853	11.8649	11.0563	11.9443	11.4584	11.6238	11.7739	11.723	11.5728	11.7468	12.2565	12.6185	12.1961	12.2066	12.3294	12.1559	12.2375	12.2429	12.3509	12.2447	12.5003
TRMT1L	9.65815	9.21533	10.4892	9.14535	10.4049	9.15528	9.64364	10.7315	9.77867	9.74129	9.86929	9.73324	9.63961	10.3239	9.14189	8.70866	8.75166	9.33121	8.82417	9.12307	8.56515	8.74234	9.07505	8.65194	8.61022	8.87786
TRMT13	7.35717	6.91365	8.71353	6.92698	9.16298	6.70523	8.33824	9.34191	7.34338	7.67044	8.08589	7.84896	7.51987	8.6237	7.06801	6.9301	7.72809	7.52757	5.72736	7.3442	6.66722	6.16982	6.56907	6.7108	7.02059	6.66576
TRMT10B	9.83259	9.47661	9.89923	9.45777	9.76757	9.90869	10.0328	9.94591	10.3596	10.6207	10.2379	8.91302	8.66847	10.1997	9.33761	10.0416	9.70161	9.1955	9.48976	9.54561	9.6655	10.0925	10.0915	9.3472	9.74056	10.1032
TRMT10A	4.78923	5.28403	5.00408	4.70864	4.79709	4.53431	4.86927	5.82105	5.06919	5.28403	4.92768	3.799	4.7	5.2184	4.54231	4.74685	5.34459	5.59512	5.05814	5.55094	4.19794	4.49181	3.70545	4.43974	4.11183	4.982
TRMT1	10.4431	10.8361	10.3795	10.8191	10.0958	10.6499	10.4329	9.57505	10.3519	9.94495	10.3184	10.3965	10.3841	10.1026	10.5981	11.0092	11.3358	11.0144	10.9403	10.9603	11.1041	11.0902	10.9775	11.2807	11.1891	11.1728
TRIQK	5.66954	5.32354	5.85953	6.00176	6.06762	5.55133	5.50333	6.08544	5.01494	6.1975	4.96345	6.07749	5.20927	6.18784	5.38783	4.64305	5.39352	4.90687	3.58804	5.02757	4.7617	4.28699	5.77866	5.17042	5.71645	4.80344
TRIP6	2.8397	1.63216	1.27363	1.22863	3.29518	1.27363	1.78758	0.955755	2.40781	2.45368	2.62932	1.57774	2.62932	2.47888	1.44997	3.04475	1.48843	3.63035	4.16658	3.19181	3.60208	4.49181	4.41119	0	1.48843	3.60208
TRIP11	7.54277	6.5957	8.50733	7.1378	7.9393	7.03657	7.59512	8.28858	7.79862	7.49564	7.99005	7.64189	7.06388	7.95332	6.85459	6.85492	7.11988	6.8728	6.548	6.70002	5.67746	6.95524	7.72525	7.20268	6.56803	7.17309
TRIP10	6.548	6.07949	5.00408	6.80126	6.45711	6.17442	6.06702	5.89316	6.47042	6.30828	5.67601	6.58222	6.30356	5.68866	6.42191	7.18724	6.21284	6.29144	7.54886	7.1012	6.91758	6.33229	7.45957	6.85432	6.70591	6.43181
TRIM9	2.29194	1.63216	3.13708	3.57668	1.00075	4.27482	3.18371	0.955755	2.11018	2.28183	1.96061	3.50536	3.4833	1.20613	1.91988	2.63944	3.2686	2.96762	4.16658	1.48843	3.06718	4.14835	2.29194	3.60208	0.84037	1.82831
TRIM72	1.27363	3.30047	3.13708	3.73795	4.1721	3.60924	2.65269	2.93044	4.35896	2.45368	2.20848	3.11172	2.13112	3.02033	3.63035	0	2.78671	3.4833	2.8397	2.3005	3.06718	2.94954	3.14293	3.11172	1.48843	3.46253
TRIM7	7.93699	8.62159	8.0751	8.80477	8.14254	8.32639	8.74376	7.20848	8.89032	9.63453	7.79581	8.69924	8.22703	8.92099	8.22454	7.26759	8.42015	7.299	8.11592	7.76414	9.03429	8.381	7.47483	7.74306	8.71516	8.18697
TRIM66	2.031	1.10017	3.62708	2.68732	2.71051	3.60924	2.94954	2.23098	0	0	2.45368	3.36744	3.64187	1.99907	1.44997	0	1.98669	2.96762	1.99907	1.99907	2.5367	2.13112	4.87541	3.83353	2.29194	3.02033
TRIM59	5.07031	4.58725	5.19238	3.46253	5.60382	3.16441	3.59908	5.26761	4.11183	4.39191	5.11631	4.35896	4.85889	5.2184	3.63035	2.85566	2.45368	3.63035	2.8397	3.36744	2.5367	3.83653	3.14293	2.89781	2.29194	3.71878
TRIM58	3.89087	5.39125	4.93204	4.63234	4.1721	6.69015	4.72136	2.8397	4.18781	4.91043	3.56397	4.13323	5.87008	4.75934	4.99511	4.86678	5.39352	5.59512	4.29635	4.83451	3.98546	5.72774	4.87541	5.48087	4.18464	5.70816
TRIM5	9.01299	8.33778	9.71217	8.82567	9.00176	8.46683	8.81193	9.98782	8.43293	9.35493	9.34672	9.01153	8.86627	9.46955	8.75786	9.42775	9.31745	9.6545	9.37498	8.8968	8.46331	9.62567	8.3287	8.62808	9.1055	8.67795
TRIM47	10.0354	9.98227	9.56711	9.60338	9.82089	10.468	10.468	9.0288	9.8166	10.7985	9.69719	9.63995	9.77383	9.358	9.1298	10.6054	9.82279	9.97767	10.2448	11.0465	11.5648	10.3072	10.8753	9.36047	11.7853	10.8706
TRIM46	5.25861	3.58804	4.12986	4.03892	5.02934	4.82897	5.00049	4.28699	4.65134	2.64528	5.0642	4.13323	5.47224	3.82625	4.29323	5.33402	4.82526	4.08535	5.41737	3.48713	3.2686	4.14835	5.04928	4.89234	4.61412	5.18236
TRIM44	3.12483	3.14293	4.25208	4.42931	3.44706	4.07697	3.18371	3.47676	3.90387	2.94954	3.34671	0	3.7764	2.85566	4.71395	4.69593	4.47036	3.76529	3.74177	4.421	4.48212	4.39326	3.14293	4.20257	4.35596	3.83353
TRIM36	6.1585	5.94776	6.41421	5.54937	6.52897	5.47943	6.93551	6.30466	5.56329	6.51429	6.3252	4.98058	5.59949	5.94526	6.20492	5.75414	5.67912	5.23828	4.97967	5.11509	5.88855	5.72774	5.37561	5.48087	6.27226	5.835
TRIM25	10.2529	10.7363	10.2809	10.5038	9.61354	10.5676	9.96935	9.73037	9.37317	9.55555	9.61231	9.79829	9.79749	9.27579	10.1275	11.8778	11.5998	12.1081	12.7435	11.2431	12.4794	12.9187	10.7723	10.7815	11.6363	11.6487
TRIM23	3.2496	4.23267	4.65843	4.48212	4.1721	2.8806	4.45693	5.2912	4.58383	3.9394	4.63748	3.799	2.8806	4.9199	4.02758	0	3.2686	3.33309	2.8397	2.58101	3.73014	2.94954	3.14293	4.95865	3.59766	3.34017
TRIM21	11.0268	11.3231	11.2708	11.2061	10.7755	11.318	10.992	10.66	10.8527	10.7809	10.8126	10.9639	10.7945	11.0888	11.0944	12.1666	12.6488	12.3849	12.3595	11.9429	12.7241	13.0092	11.5237	11.6632	12.3484	12.0665
TRIM2	6.3833	6.5957	6.73399	6.21999	7.5885	5.78269	5.77831	7.24548	6.23913	5.30632	6.60199	6.1669	5.96054	6.48865	6.55067	4.8027	5.79209	6.18993	6.34748	6.19163	5.63823	4.78923	3.70545	5.01414	4.74497	3.46253
TRIM15	3.34671	2.93044	0	3.46253	4.02758	2.8806	3.18371	0	5.06919	0	3.86952	2.71907	0	0	0	0	4.89984	0	2.8397	0	3.60208	1.48843	2.29194	3.60208	4.18464	4.28017
TRIM13	9.84846	9.62011	9.61035	9.54448	9.87171	9.50424	9.69374	10.1054	9.78967	9.72516	9.68183	9.26749	9.683	10.0379	9.76972	9.20905	9.39585	9.26911	9.18166	9.19275	9.03429	8.98857	9.15904	9.09129	9.03461	9.0173
TRIM10	7.29719	7.1122	6.93676	7.64202	7.14259	7.20861	6.55125	5.65117	7.26584	5.28403	6.72358	7.05247	6.5888	6.58222	5.60901	5.26513	8.42855	6.35804	7.05317	4.83451	6.79786	7.39439	6.17993	6.46831	6.44968	6.94811
TRIB2	9.40899	9.97102	10.4208	10.4944	10.1206	10.1914	10.2494	9.87111	10.6713	8.92099	11.1136	9.96935	9.70629	11.041	10.0736	10.0555	10.3989	9.37272	9.67463	9.89662	9.9509	9.68058	10.4457	10.2602	9.53491	10.4287
TRIB1	10.8022	11.3624	10.3218	10.8236	10.4583	10.8662	10.6285	11.1511	10.7928	11.7114	10.4449	10.7359	11.0104	10.2102	10.537	10.9348	10.5539	11.7303	11.0345	10.1759	11.4652	11.7315	10.5054	10.278	10.9817	10.9577
TREX1	10.5954	10.7618	10.3457	10.4353	10.1796	10.7908	10.5126	9.93241	10.6693	10.6054	9.99802	10.5095	10.3902	10.3673	10.7144	11.4846	11.631	11.3454	11.9189	11.5691	11.819	12.2631	11.2783	10.8974	11.5393	11.3
TREML1	7.67405	7.98563	7.304	7.79581	6.12685	9.67714	7.41502	4.40819	6.60626	6.18324	4.30549	6.68254	7.53951	7.60943	8.41478	6.32323	8.60948	8.71556	8.21889	8.35134	7.47337	9.04538	9.60375	8.68318	8.54989	8.38507
TREM2	12.1045	11.4037	9.25799	11.066	9.71078	10.661	12.0154	11.399	10.217	10.5158	9.53511	10.0787	11.1964	11.5309	10.8527	11.9739	12.1131	11.2036	12.0999	11.2505	11.5139	9.70161	10.2305	11.9928	11.1308	11.884
TREM1	10.4208	11.4652	10.8597	11.1938	10.2505	11.3828	10.6801	11.4538	10.9369	12.1892	10.8236	11.0521	11.3055	11.3841	11.066	10.9917	9.14444	11.8457	11.6581	11.6648	12.656	12.3383	11.6831	10.5095	11.7664	11.2403
TRBV30	8.61204	8.8945	7.56262	8.5879	7.8495	8.8528	8.43347	7.53906	7.86493	8.29325	7.80297	8.1818	8.45569	8.18567	8.51123	8.86706	8.98238	8.75277	9.62567	8.12591	9.05877	9.02302	9.18061	9.18772	8.25261	8.87314
TRBV3-1	6.86873	7.8909	5.85953	7.55875	6.00951	7.2348	7.00589	6.39791	6.06959	6.06124	6.21284	6.85995	6.27465	6.50168	7.35057	8.38758	7.1846	6.94971	7.70356	7.09004	7.54697	7.51905	7.09606	8.44304	7.50444	7.87906
TRBV24-1	6.80769	8.2141	5.78218	6.37691	6.43633	7.28806	7.23392	6.64391	4.00862	5.92533	5.89465	5.2357	7.22019	5.66464	6.52527	8.30119	5.50154	7.38161	6.73242	5.60321	8.0748	7.46417	7.09606	6.77462	7.43798	7.99526
TRBV15	8.18539	8.25029	7.06388	8.1755	6.96498	8.17616	7.33934	7.25674	6.32323	6.1975	6.79893	8.31512	7.40097	7.70731	8.59671	8.90454	9.1298	7.68736	8.85894	7.77606	8.11957	8.24887	8.24879	8.88188	7.98256	8.23564
TRAV24	4.93204	4.71025	4.8027	3.73795	5.02934	5.23228	4.65299	5.01414	3.799	4.00862	5.0642	4.03892	4.56942	4.35513	5.48514	5.80858	5.63877	4.66427	3.90387	5.40404	5.28485	4.14835	5.04928	5.06975	4.35596	4.48618
TRAV16	6.27346	6.5957	5.33402	7.05965	6.43633	6.74236	5.91689	5.65117	5.73363	4.78155	5.32158	5.34307	6.03973	5.88767	6.22247	6.54923	7.10492	6.13676	6.71027	6.13399	6.63261	7.01886	6.44896	7.17405	6.03561	6.77021
TRAT1	8.19449	7.05854	8.6331	7.17235	8.98442	7.21934	8.25738	9.7987	7.70382	7.89612	7.94869	7.71266	8.0748	8.25676	7.67748	6.85492	7.25236	7.65222	6.37691	7.52218	5.71212	5.96645	6.86231	6.30668	5.95519	7.07523
TRAPPC8	9.0688	8.221	9.60303	8.52077	9.36683	8.16024	9.04054	10.3176	9.30216	9.78386	9.17879	8.79798	8.63936	9.36058	8.40154	7.54658	7.46329	7.86685	7.80241	8.13547	7.65451	7.62908	7.74051	7.86792	7.77303	8.05801
TRAPPC6B	7.32021	6.71263	7.9447	6.86187	7.6637	6.35171	7.50915	7.61744	7.20917	7.17423	7.46999	7.44159	6.98781	7.5562	6.95384	6.88753	6.78823	6.94025	6.37691	6.78345	6.76346	6.1975	7.05232	6.11227	6.53298	7.06737
TRAPPC6A	9.62567	10.1227	9.76128	10.2822	9.80109	9.79979	9.89363	9.10307	10.3215	9.74439	9.81208	9.98869	9.91867	9.81266	10.0946	10.4418	10.7482	10.3824	10.6248	10.5191	10.1611	9.98782	10.1336	10.5492	10.3554	10.4134
TRAPPC2	7.80052	7.22209	8.25427	7.04294	7.5885	7.28806	8.04627	8.30287	8.04598	7.76061	8.221	7.93985	7.57141	7.90058	7.41959	7.69357	7.48568	7.58586	7.37035	7.88696	7.12485	7.28049	7.26334	7.05051	7.45012	7.44592
TRAPPC13	6.86873	7.22209	7.96682	6.85492	7.72641	6.52944	6.63808	7.80167	7.58231	7.1687	7.67862	8.25133	6.86231	7.78215	7.02701	6.63916	7.39185	6.81236	6.48999	7.41474	7.74336	6.68534	6.72803	6.35976	6.86639	6.8423
TRAPPC10	8.47942	7.8909	8.90175	7.9549	8.61946	7.82666	8.58422	8.87283	8.74457	9.27631	8.44273	8.69924	8.39346	8.33316	8.14013	7.60139	8.01557	7.64356	7.51145	8.01719	7.9063	7.60139	7.86409	8.37959	7.74253	7.97676
TRANK1	12.5348	12.6947	14.4977	12.902	12.9992	12.9243	12.615	13.0685	12.9618	12.5826	13.226	12.7686	12.3754	13.2078	12.7411	13.9207	14.4266	14.2592	14.2958	13.3983	14.3258	14.6844	13.3127	12.6185	13.831	13.8733
TRAM2	6.48542	6.82673	6.37691	6.6958	6.29185	6.99421	5.73208	6.36549	6.32323	6.34044	6.41491	6.53138	6.68254	5.41942	6.83926	7.6514	7.67524	6.65069	7.00252	7.20197	7.3544	7.55908	7.82304	7.35282	7.1846	6.86187
TRAM1	11.0695	10.6275	10.8894	10.3441	11.6655	10.558	10.5328	12.0827	10.465	11.1469	10.8022	10.6952	10.6293	11.0352	10.9029	9.6003	9.18166	9.6283	9.55688	10.5459	9.44146	9.30922	9.55083	9.78787	9.75917	8.99371
TRAK2	6.41235	6.2449	6.54103	6.43181	5.87052	6.24445	5.23934	6.64391	5.76387	6.10102	5.77716	6.20427	5.69493	5.86524	6.30668	5.14234	6.10688	4.85737	5.84871	6.24638	5.28485	6.63916	5.37561	6.79236	5.29968	4.7537
TRAK1	7.88345	8.44273	8.53846	8.31908	8.54081	8.29889	8.63411	8.72302	8.97538	8.49927	8.3158	8.21184	8.39848	8.81491	8.10407	7.56089	7.61493	7.5412	7.63963	7.58015	7.68736	7.79344	7.74051	7.47216	7.84481	7.97201
TRAIP	6.20975	6.69518	6.52527	7.24746	6.06762	7.05402	6.74808	5.96105	6.32323	6.25656	7.1015	6.48954	6.60958	5.92876	6.73399	8.56912	8.02766	7.23199	8.07964	7.77606	7.8614	8.99616	8.3287	7.48304	7.29032	8.12193
TRABD2B	5.53781	6.2449	5.78218	6.43181	5.60382	5.96105	5.18805	5.08471	6.26132	5.07031	5.79762	5.95519	5.35241	5.83142	6.01805	5.14234	6.21284	5.2912	5.46214	5.68504	5.63823	5.21504	5.72363	6.00835	5.29968	4.7537
TRA2A	11.2572	11.0782	12.0686	11.034	11.8536	11.0842	11.7739	11.9526	11.9591	11.7623	12.0291	11.6865	11.4173	11.808	11.309	10.8225	10.9632	10.4353	11.2891	10.8338	10.9526	10.9705	10.9208	10.7752	10.7234	11.025
TPST2	12.4348	12.1616	12.5035	12.0628	12.6251	12.3281	12.2411	12.7606	12.5319	12.6466	12.7822	12.604	12.6814	12.6711	12.3338	11.7934	11.6117	11.8297	11.749	11.6751	11.4755	11.713	12.0199	11.5648	11.4191	11.7086
TPSB2	2.031	5.64094	0	4.2972	2.13112	4.20257	3.41429	1.7752	3.11172	1.99907	1.16113	3.36744	2.79324	0	3.83353	0	0	0	0	0	2.5367	3.46253	3.14293	2.14124	1.48843	3.34017
TPPP3	11.9518	12.2043	10.0599	11.1198	12.1378	11.7597	11.4469	11.8514	11.697	12.5337	11.1478	11.8677	12.4753	11.5097	12.0502	10.8705	8.74051	9.79346	9.44146	10.4722	10.865	9.07475	11.0556	9.80672	10.6578	10.2223
TPPP	9.46818	9.8267	9.34089	9.0758	9.92367	10.1164	8.63815	8.57907	9.29558	9.22517	9.86022	9.69686	9.99831	8.71083	9.70161	8.95806	9.02813	8.61264	9.04248	9.49568	8.87973	8.77502	9.84846	9.2841	9.27163	8.96269
TPO	1.27363	2.14124	2.86307	2.99254	1.60024	1.27363	4.23523	2.8397	1.60024	4.12986	2.45368	2.50767	1.82831	2.85566	3.51663	4.13869	3.05745	3.4833	6.05305	3.71878	3.98546	3.68004	0	4.65299	2.82586	5.02573
TPMT	8.31979	8.17003	8.84832	8.20531	8.71842	8.19911	8.47184	9.32649	8.58461	9.12227	8.88934	8.66976	8.60915	8.98587	8.23373	7.97696	7.96646	8.59393	7.49682	7.67524	7.94072	7.73555	8.79926	7.40153	7.76633	7.87317
TPM2	10.3573	10.8536	12.0282	11.6247	11.0212	11.2813	11.4832	10.3965	11.9625	10.8048	11.2582	11.0991	11.4113	11.1387	11.2061	12.0355	12.5337	12.1247	11.5994	11.8791	11.5522	11.0533	11.8186	12.0254	11.6261	12.325
TPM1	9.45269	9.51595	8.99616	9.3506	8.69893	9.24746	9.14143	9.92857	9.14535	10.1984	9.10094	10.0499	9.88675	9.17921	9.36657	8.90175	7.82304	8.93043	8.45108	8.84035	8.83909	8.47383	8.98843	8.31979	8.97946	8.44603
TPI1	8.50576	8.98199	7.37765	8.85043	7.407	8.83372	7.67788	7.51622	7.79212	8.16422	7.46518	7.72112	7.93887	7.92093	8.83197	8.8743	7.94417	8.50261	8.8968	8.7886	9.15134	9.08286	8.75613	8.92193	8.56469	8.43217
TPH1	0	0	2.031	2.85566	2.93044	2.8806	1.78758	2.23098	0	1.99907	1.16113	2.71907	2.13112	0.407114	2.91604	2.01503	3.05745	1.20613	1.99907	1.99907	1.78758	3.2496	0	3.11172	1.48843	0.673453
TPD52	8.87324	8.76471	8.92471	8.71473	9.24925	8.73219	8.68909	9.59276	9.09465	8.72866	9.13063	8.71171	8.63216	9.20245	8.9422	7.62789	7.98479	8.11731	8.18076	8.31416	7.70879	8.04598	8.69281	8.12458	8.07036	7.57542
TPC3	6.69957	6.29764	6.84002	6.23385	4.98473	5.52396	6.03561	5.26761	4.71025	4.94583	5.36626	5.78708	4.92491	6.21384	6.34158	7.44718	6.70954	7.32649	8.18926	9.56047	9.74129	8.09715	7.05232	7.5617	9.34299	7.84208
TP53TG5	2.8397	1.10017	2.031	2.29194	1.60024	0	1.22863	3.47676	3.26416	1.75924	2.83441	1.99907	2.13112	3.48003	2.91604	2.31917	1.98669	3.15429	2.8397	0	2.5367	1.48843	2.8397	2.14124	0.84037	0.673453
TP53INP2	4.26285	4.7852	4.00591	4.53431	4.79709	4.37073	3.59908	5.11401	3.26416	5.099	4.02518	5.17042	4.19794	2.67992	4.29323	4.57971	2.78671	4.08535	3.36744	2.83441	4.39566	2.94954	4.87541	2.67992	4.02758	4.7537
TP53INP1	11.1166	10.3085	11.169	10.5244	11.7902	10.4899	11.2435	12.1329	11.1256	11.2695	11.5471	11.4094	11.029	11.2142	10.8334	9.44494	9.78026	10.0567	9.53943	10.4947	9.38078	9.14203	9.99003	10.0186	10.1287	9.99585
TP53I3	10.5711	10.5363	9.35108	10.3093	9.12912	10.0701	9.63539	9.06809	9.37317	9.09179	9.43202	10.023	9.89002	9.43618	10.017	10.0237	10.6315	10.0086	10.5774	10.0162	10.1831	9.93035	9.90687	10.7893	10.0697	9.89055
TP53I13	9.12799	9.56568	9.62036	9.55341	9.15463	9.76449	8.76065	8.54478	10.2097	9.53122	9.75979	10.6926	9.3551	9.15311	9.37317	9.86649	9.73324	9.37344	10.1113	9.00376	9.68058	10.1679	10.3873	9.73037	9.22119	9.0873
TP53BP2	4.93204	4.52511	3.84787	4.2972	4.47307	4.53431	2.65269	3.6164	4.18781	3.9394	4.89322	3.799	4.02937	4.23523	4.22711	4.74685	4.26285	3.63035	4.03634	1.99907	4.56942	3.2496	4.87541	3.71878	1.48843	2.40781
TOX2	6.46175	6.48887	5.33402	7.07913	5.1539	7.21934	6.13244	5.80307	5.70901	6.13244	6.06124	6.762	6.60958	5.66464	6.99946	7.45152	6.49871	5.9131	7.24059	6.38692	7.30731	6.86976	7.28143	7.5617	6.91609	6.72751
TOR4A	11.7299	11.9509	9.8396	11.3979	10.7714	11.4881	10.4815	10.2928	10.4841	10.921	9.94729	11.3203	11.52	10.6341	11.4402	11.0842	11.1243	11.9025	11.5938	11.276	12.0048	11.7476	11.6395	11.7601	11.3447	10.7853
TOR1B	11.422	10.9422	11.8686	11.3802	11.7375	10.6913	11.3892	11.4932	11.6511	11.5078	11.8581	11.7774	11.4086	12.012	11.5904	10.7945	10.871	10.8996	10.8667	11.4393	10.8027	11.0872	10.9424	10.7737	11.4256	11.0215
TOR1AIP2	6.93138	6.41261	6.5541	6.28066	6.59406	6.58354	6.5957	7.02575	6.23913	6.68756	6.44035	6.10153	6.81958	6.93858	6.48954	5.92371	5.94526	6.42432	5.88192	5.29832	5.8582	6.56861	5.77866	6.3833	5.44893	5.35805
TOR1AIP1	9.50528	8.93127	10.1552	8.99235	10.3125	9.20203	9.7428	10.7487	9.39352	9.78386	9.61231	9.29675	9.46792	9.97507	8.99547	8.22024	8.24754	8.61585	8.13139	8.779	8.16345	7.9961	8.30179	8.00825	8.08507	8.23564
TOPORS	9.1199	8.74797	9.56427	8.66557	9.64364	8.69815	9.40659	10.1327	9.46263	9.62357	9.44527	9.05557	9.0629	9.56479	8.79247	8.54742	8.41121	8.76826	8.28679	8.62705	8.35485	8.49642	8.73381	8.44562	8.65817	8.57695
TOPBP1	9.34698	8.96751	9.70207	8.83321	9.62542	8.81454	9.65378	10.0923	9.61387	9.49139	9.68597	9.09834	9.24345	9.42598	9.1315	8.57763	8.86871	8.34742	8.34029	8.81251	8.36505	8.50962	8.42015	8.61022	8.62744	8.97225
TOP2B	12.5452	12.1608	13.1003	12.2043	13.1542	12.1692	12.6785	13.4394	12.6168	12.6711	12.9205	12.7657	12.4945	12.9303	12.1129	12.0055	12.012	12.2058	11.4939	12.0048	11.5672	11.59	11.9591	11.6909	11.8167	11.8422
TOP2A	8.30448	7.74336	8.77057	7.85404	8.79653	8.22297	8.54342	9.58945	8.65528	8.13491	9.26235	8.28235	8.04466	8.4485	8.13389	8.6344	7.82304	7.24389	7.89833	8.22454	7.70879	8.73572	8.43142	7.38912	7.32649	8.19613
TOP1MT	3.12483	4.88276	0.429613	3.91041	3.71466	3.51663	3.7515	3.56397	4.11183	4.60971	4.12986	4.62227	3.12853	3.90387	3.63035	4.13869	2.78671	3.97886	3.58804	3.19181	4.107	3.46253	3.92861	3.44706	4.26721	4.02758
TOMT	3.45434	4.88276	4.73376	5.235	4.02758	4.31991	3.7515	3.89087	4.96947	5.13953	3.63035	4.35896	5.35241	4.88221	4.08871	4.13869	5.34459	4.74076	5.59596	3.94896	5.41737	5.67832	4.65501	4.28917	5.53012	5.32609
TOMM40L	9.07475	9.39546	8.77314	9.21792	8.64962	9.21094	9.17712	8.66783	8.79857	8.5132	8.63517	8.99938	9.02302	8.85496	9.24746	9.72279	9.75854	9.6432	9.38315	9.69253	9.43316	9.22517	9.11767	9.53491	9.55734	9.53621
TOMM20L	2.29194	2.93044	3.13708	2.47888	1.00075	2.05707	2.32772	1.48843	1.60024	2.45368	2.62932	1.10017	1.82831	1.73089	2.71051	3.18854	3.05745	2.14124	2.489	1.48843	2.85566	2.13112	0	3.2686	2.82586	3.83353
TOM1L1	8.42494	9.21533	8.13874	8.19449	7.54757	9.29258	7.98406	6.79325	7.75735	7.58574	7.30428	8.37017	8.32579	7.4674	8.33918	8.26034	8.58981	8.86482	9.30304	8.35513	8.48723	9.34218	8.29325	9.12203	8.33531	8.67234
TOGARAM2	5.39352	5.87793	6.02811	6.23385	5.1539	6.48807	6.21597	5.75615	5.16083	6.1585	5.3908	6.6958	6.69518	6.33806	6.26863	7.12993	6.97029	7.02895	6.15809	6.91349	6.65127	6.9396	7.00252	6.79236	7.19268	6.6503
TOGARAM1	6.68117	6.1975	6.93676	6.30756	7.1012	5.99781	6.57498	7.0782	6.63916	7.11579	6.70436	5.71867	6.25154	6.69957	6.30668	5.4583	4.47036	4.85737	4.60971	5.8194	5.75108	4.60725	6.17993	6.23987	5.07031	5.70816
TOE1	9.70849	10.1493	9.3773	9.96284	9.45594	9.99216	9.58031	8.82956	9.16475	9.46651	9.46852	9.7532	9.71333	9.37103	9.88871	10.5756	10.468	10.0509	9.71105	10.2745	10.4769	10.3282	9.8406	10.3369	10.3787	10.0478
TOB1	8.58422	8.11338	8.42494	8.33744	8.85926	8.38137	8.06313	9.04352	7.99065	8.37754	8.10766	7.95466	8.60413	8.73181	8.51886	7.33773	7.86895	7.38161	7.76933	7.36745	6.86066	6.41456	7.44797	7.95332	7.23535	7.29499
TNXB	8.98154	9.82182	9.04855	9.44997	8.46541	10.1778	9.85935	7.82702	9.90463	8.19653	9.3332	8.81841	9.00696	8.97284	10.0215	9.36376	10.3321	9.61501	9.70489	10.0015	9.77474	9.74342	9.84456	9.5421	9.85935	10.1514
TNS2	6.1585	7.59735	6.59611	7.63619	4.1721	6.31016	6.51093	5.90136	4.96947	7.76061	6.28137	6.88719	7.05609	6.31802	6.44823	5.84637	4.89984	6.94025	7.92752	5.11509	7.46209	7.48803	9.70656	6.79236	6.91609	7.23816
TNS1	6.39791	6.9822	6.21974	6.57911	6.14957	7.6637	5.91689	6.94089	6.50268	7.28095	5.693	6.28419	7.47034	5.83142	6.01805	6.99656	4.82526	7.29032	7.17235	5.07031	7.60139	6.51949	5.21451	5.63284	7.43798	7.25012
TNR	4.93204	2.14124	3.84787	3.91041	3.29518	3.60924	3.89087	3.6164	4.58383	3.19991	3.2496	3.25404	4.14206	3.02033	1.91988	5.01575	3.2686	3.33309	2.489	5.16233	3.60208	4.28699	4.87541	2.14124	5.01575	4.02758
TNP2	2.47888	1.63216	0.429613	1.99907	0	2.50767	0	2.23098	1.60024	0	2.62932	1.57774	1.06171	2.85566	1.91988	2.31917	1.98669	3.33309	1.99907	2.3005	1.78758	2.64528	2.8397	0	3.46253	3.02033
TNNT3	8.54257	8.83449	7.8999	7.80762	8.39988	7.35117	7.79422	6.68254	8.56147	6.74527	7.59442	7.54735	8.35754	7.10033	8.83197	8.7208	9.36325	9.24001	8.12326	9.11579	8.6082	8.33571	7.32798	8.22891	9.68798	8.66847
TNNI3	3.34671	3.14293	2.71051	3.91041	2.93044	2.8806	2.94954	2.8397	3.42163	3.08112	2.83441	3.96347	3.33044	1.99907	4.29323	3.04475	3.05745	4.08535	3.90387	2.83441	4.19794	4.60725	3.70545	1.27363	3.46253	3.02033
TNNI2	7.05837	8.48077	8.06893	7.96553	7.2531	7.8999	7.61847	6.64391	8.03079	8.03309	8.07083	8.10288	8.05948	7.11398	6.74969	8.73026	8.82151	9.50329	8.69854	7.27001	9.21792	8.78457	8.83741	7.9949	8.48139	8.4203
TNN	1.7752	3.46253	4.40263	3.97886	2.93044	2.50767	2.32772	2.69744	3.70882	2.94954	3.46253	2.71907	2.8806	4.11392	4.15737	3.18854	4.26285	3.33309	4.16658	4.54061	2.5367	3.83653	4.11183	3.71878	3.71878	2.62191
TNKS2	7.40584	6.9447	8.09123	6.63406	8.04901	7.03657	7.54821	8.72302	7.44859	7.92866	7.6514	7.03182	7.3654	7.9362	6.99093	5.92371	5.72126	5.88855	5.68775	5.76986	6.26634	5.53375	6.32323	7.38912	6.44968	6.15741
TNKS1BP1	8.09042	8.6154	7.63058	8.51123	8.13151	8.2546	8.13448	7.40527	8.26592	7.37217	8.00533	7.96691	8.13389	7.35726	8.9422	9.20143	9.53122	8.91002	9.19536	9.5153	9.09197	9.16647	8.38682	9.45484	9.81717	9.27945
TNIP3	3.57063	2.93044	4.8027	3.97886	4.59848	4.20257	4.54945	4.5154	5.06919	4.94583	5.23228	4.98058	4.02937	4.16658	3.83353	3.04475	4.89984	2.96762	1.99907	4.35896	1.78758	0	4.65501	3.11172	4.91043	4.02758
TNFSF9	5.81439	5.90189	5.81892	5.76869	6.32726	6.46126	6.00176	6.74545	6.73399	6.80017	6.00951	4.66427	6.21099	5.90694	5.15265	5.36504	5.03662	5.42425	5.76801	5.4457	6.31564	5.92876	4.87541	5.44009	5.7428	6.19307
TNFSF4	1.27363	1.63216	0.429613	0	2.42377	3.39227	0	2.52659	0	2.64528	2.45368	3.50536	1.82831	0	2.20848	0	0	3.33309	0	2.83441	2.5367	2.94954	2.29194	1.27363	1.48843	0
TNFSF18	3.89087	1.63216	3.55914	1.74686	2.93044	3.93273	4.12309	3.89087	3.57668	3.19991	2.45368	3.36744	2.62932	3.74706	3.63035	3.04475	1.98669	0	1.99907	3.19181	3.06718	2.13112	0	2.14124	2.29194	2.62191
TNFSF13B	7.21584	7.16527	7.10033	6.7245	7.60843	6.96618	7.6633	7.85336	7.43946	7.95354	7.16147	7.80554	7.78433	7.15595	7.16454	7.48421	7.29415	8.68219	7.80241	8.09454	8.51744	8.381	7.00252	7.00218	8.55424	7.43602
TNFSF13	10.914	10.7682	9.44847	10.4106	10.2156	11.1683	10.5234	10.6447	10.1651	11.3841	9.79509	10.4608	10.8255	9.85333	10.4732	10.5676	9.14822	10.7308	10.1818	10.7142	11.053	10.102	10.5104	9.95647	11.1411	10.0725
TNFSF10	8.4727	8.73235	9.27512	8.92634	8.39306	8.79962	8.90367	9.73619	8.87834	8.86327	9.0121	8.92676	8.6511	9.08316	8.68179	10.1272	9.61473	10.0677	9.84846	9.78842	9.73426	9.9723	9.3729	9.20786	9.93442	9.50662
TNFRSF9	5.48555	3.30047	4.7	4.25208	4.53431	4.58383	3.59908	5.19623	4.18781	3.46253	4.63748	4.80924	5.32683	4.39566	5.02819	6.00176	4.26285	5.19521	5.84871	5.07031	3.44706	5.21504	4.41119	4.95865	4.74497	4.5466
TNFRSF8	6.548	6.63045	6.48361	6.26373	6.29185	7.07913	6.52944	6.32573	5.76387	6.97305	6.42924	5.8108	6.70591	5.99422	5.70972	6.87393	5.50154	5.11401	6.43523	5.87112	6.34021	6.59611	7.18165	4.58725	5.41737	5.94913
TNFRSF6B	5.43948	5.82017	5.19238	5.46605	5.11401	5.70561	5.23934	4.47307	5.33791	5.48514	5.56473	5.36988	5.71897	3.90387	5.48514	6.68254	6.02174	5.81334	6.18402	6.28137	6.00951	6.13822	4.96947	6.5023	5.89465	6.21662
TNFRSF21	12.2091	12.3705	12.5971	12.081	12.3763	11.7706	12.2921	12.1784	12.8233	12.3934	12.6781	12.845	12.4412	13.1181	12.7225	11.272	11.7201	11.7623	11.2505	12.0063	11.4605	10.9111	11.8113	11.2381	11.3595	11.2796
TNFRSF18	9.47068	9.25593	9.70416	9.29966	9.48933	9.32849	9.45594	8.79653	9.73324	8.94726	9.4087	9.79829	9.79749	9.12718	9.31177	10.2475	10.4919	10.4716	10.2161	10.3915	9.67342	9.70715	10.1904	9.79625	9.7665	10.2494
TNFRSF17	3.9673	3.46253	4.77789	1.22863	4.59848	4.58383	2.65269	4.5154	4.00862	4.1818	5.51417	4.66427	3.7764	2.85566	4.41906	4.64305	3.68995	3.33309	2.489	4.28699	2.28183	3.2496	4.77789	3.44706	2.29194	4.36309
TNFRSF13C	12.9583	13.1264	13.0984	12.9992	13.2103	12.4302	13.1723	12.0244	13.6975	11.8733	13.1689	12.7724	12.6992	13.024	13.572	12.8152	13.8141	13.2551	13.9506	13.3921	12.9618	13.4737	12.7848	12.7785	13.4173	13.1435
TNFRSF13B	8.37476	9.17766	8.67649	8.78259	8.15022	9.2626	8.18758	7.57155	8.96007	7.95739	8.71556	8.61022	8.49289	8.82069	8.86246	9.01064	9.04558	8.46014	9.68553	8.51569	9.15311	9.11972	9.40054	9.10749	8.06445	8.30214
TNFRSF12A	4.98923	5.32354	4.86293	4.87632	5.46685	4.20257	4.54945	4.43591	5.81768	4.65501	4.79377	5.20684	4.85889	4.9199	5.02819	4.57971	4.82526	5.7263	5.46214	6.08873	5.28485	5.53375	4.87541	5.17042	5.12021	5.72774
TNFRSF11A	2.47888	2.45368	2.86307	1.99907	3.29518	2.50767	1.22863	3.70545	0	3.80575	3.56397	2.29194	3.91485	2.28183	3.11172	4.05534	2.45368	1.73089	0	3.19181	1.78758	2.13112	2.29194	2.14124	1.48843	1.39555
TNFAIP8L3	4.03116	4.7852	3.71466	1.99907	1.60024	3.7764	4.35896	3.70545	1.60024	4.56942	2.83441	3.89087	3.91485	3.58804	4.02758	4.91601	4.26285	3.33309	3.58804	5.63454	6.37967	5.32797	4.11183	3.11172	4.91043	3.02033
TNFAIP8L1	8.49419	8.40081	7.95208	8.79538	7.65222	8.57376	8.01719	6.97095	7.82666	7.52528	7.97904	8.22241	7.82047	8.2882	8.66423	8.60667	8.46661	8.23944	8.84767	8.63655	8.36505	8.95414	8.75613	9.01128	8.35327	8.09675
TNFAIP8	10.2883	9.66243	10.4029	9.88498	10.5451	9.86269	10.2815	11.1404	10.1069	10.3738	10.0958	9.92154	10.1629	10.4062	10.0529	9.29286	9.22158	9.4095	9.09484	9.43131	9.1559	9.2405	9.24001	9.27335	9.05512	9.47782
TNFAIP6	5.46214	4.7852	5.73472	5.29832	6.48931	6.01954	6.34021	6.27198	5.87008	5.63931	5.87793	5.5592	6.41421	6.70954	4.662	4.21264	2.78671	7.82325	6.08873	3.94896	5.88855	7.18745	4.87541	4.28917	3.71878	5.89746
TNFAIP2	10.2827	9.66535	10.8257	10.1107	9.94644	10.5735	10.5709	10.3765	10.5366	10.9067	10.432	9.67054	10.5027	10.4673	10.8153	9.42979	8.9496	9.47616	9.50382	10.2839	10.169	9.16647	10.4916	9.63504	10.3592	10.0464
TMX4	9.40621	9.39856	8.92747	9.17648	9.69952	9.42624	9.23772	10.257	9.11813	10.1041	9.17879	9.52625	9.61812	9.60356	9.3238	8.291	8.503	8.76826	8.34029	8.8271	9.20582	8.93203	8.89409	8.59272	8.95109	8.56065
TMX3	7.12842	6.792	7.719	6.36414	7.75256	6.01954	7.27336	8.35372	7.22985	7.42481	7.31256	6.94041	7.18348	7.87617	6.69518	5.9555	6.14107	6.13676	4.89234	6.431	5.41737	6.49107	6.75365	5.79182	5.56238	6.17611
TMX1	9.3861	8.12193	8.87283	8.26504	9.7028	8.9015	8.76637	10.6755	8.91623	9.42941	8.95917	8.73297	9.0629	9.21563	8.72818	8.12542	7.77499	8.17312	7.72753	8.66267	7.84046	7.7656	7.93239	7.4309	7.97712	7.56846
TMTC4	8.21889	7.8909	8.04191	7.50819	8.58597	7.89305	8.15934	8.53907	7.9217	8.49927	8.12407	7.99805	8.3451	8.4305	7.84742	6.77815	6.85685	7.29032	6.43523	7.35342	7.26909	6.30018	7.11937	6.18128	7.1281	7.1839
TMTC3	1.27363	2.45368	3.01448	2.29194	4.1721	2.05707	2.65269	4.43591	3.11172	1.27363	1.96061	2.71907	2.8806	2.85566	1.44997	0	3.05745	0	1.99907	1.48843	0	0	2.8397	3.11172	1.48843	0
TMTC2	1.27363	1.63216	2.031	0	2.42377	1.75924	0	2.52659	0	2.45368	1.16113	0	1.82831	1.99907	2.20848	0	0	1.73089	1.99907	2.3005	0	0	0	0	2.82586	1.39555
TMTC1	3.57063	3.30047	3.34671	1.22863	1.60024	2.8806	2.65269	3.39227	2.40781	2.83441	2.83441	3.11172	2.62932	0	1.44997	0	2.78671	2.47033	2.8397	2.3005	0	2.13112	0	3.11172	0	1.39555
TMSB4X	15.8561	15.8561	16.1633	15.7654	16.4022	15.4656	16.6811	17.0716	16.8209	16.6463	17.0139	16.5809	16.2755	16.3734	15.8798	16.6094	16.0124	16.1335	15.6306	16.3015	15.9038	15.6034	15.9038	15.7317	15.962	16.6094
TMSB4	7.256	7.44936	8.52257	7.1012	8.89802	5.99781	9.34614	8.63893	8.17789	8.65579	8.03457	8.4697	8.13678	7.41637	7.43233	9.2647	8.6639	8.79613	7.68924	8.40125	8.31346	8.14378	9.19886	7.73383	9.26068	9.31886
TMPRSS9	3.12483	2.45368	2.86307	3.73795	4.53431	3.70882	2.94954	3.39227	3.799	1.99907	3.11583	2.29194	2.8806	2.67992	3.63035	1.52689	1.98669	1.20613	2.8397	3.83653	0	2.13112	1.73089	2.67992	1.48843	0
TMPRSS6	4.74943	4.23267	6.25823	6.11854	4.59848	5.47943	4.72136	3.82942	4.71025	2.94954	5.58718	5.12842	4.56942	5.04928	5.27092	4.86678	4.47036	3.33309	3.74177	4.421	3.60208	4.28699	5.12543	4.36309	4.11183	4.28017
TMPRSS3	0	0	1.27363	1.74686	1.60024	2.05707	0	1.48843	0	2.45368	2.96762	0	1.52689	2.85566	3.11172	0	0	0	2.8397	0	0	0	0	1.27363	1.48843	0
TMPRSS2	5.22934	6.02943	7.33934	3.83353	3.29518	4.82897	4.72136	5.3146	6.28552	3.30047	6.28137	5.4727	3.02033	5.18639	4.76351	7.18724	6.611	6.59652	7.49682	5.97471	7.46209	7.90945	6.52056	3.60208	7.57933	7.43602
TMPRSS13	2.031	1.63216	1.27363	1.99907	1.00075	0.468074	1.78758	0.0769231	0	1.99907	0.368652	0	2.13112	1.20613	1.44997	0	0	3.33309	0	1.48843	1.78758	0	0	1.27363	0	0
TMPO	9.34089	8.54316	9.45201	8.69815	10.1323	8.67836	8.99212	10.679	8.97225	9.07439	9.06304	8.96374	9.13127	9.43618	9.06599	7.94272	7.74138	8.09851	8.04726	8.58031	7.53653	8.27885	8.2754	7.92283	7.56967	7.72455
TMOD4	6.81715	6.77882	7.43713	7.44964	7.30777	7.14111	7.11778	6.24176	7.93985	6.88055	7.44592	6.95107	7.76896	7.41167	7.40097	7.89162	8.20215	8.26155	8.53117	8.17094	8.15422	7.89209	7.36664	7.95332	7.87171	8.31979
TMOD3	9.77617	9.08229	10.3109	9.10121	10.7184	9.41882	9.39504	11.039	9.30542	10.0517	9.83259	9.46685	9.93421	10.3925	9.52743	8.10813	8.48733	9.17648	7.80241	9.22119	7.6633	7.73555	8.73381	8.20164	8.27441	8.16514
TMOD2	0	3.58804	1.27363	0	1.60024	3.39227	1.78758	0	3.57668	2.64528	1.96061	2.29194	3.12853	1.20613	1.44997	2.31917	1.98669	0	3.74177	1.48843	2.5367	2.94954	3.14293	1.27363	2.29194	1.39555
TMIGD3	8.48896	9.72198	7.00521	8.84657	7.01443	7.93163	8.08285	8.41497	7.72839	10.6607	7.84252	8.85505	8.09715	7.84621	8.23996	6.03658	5.79209	5.66954	8.31964	6.04385	7.55598	6.16982	7.14	7.83422	6.83592	6.50487
TMIGD2	9.10307	7.74336	7.87877	8.67426	8.1954	9.08002	7.38209	8.15022	8.41621	7.81221	8.85454	7.7814	9.03461	8.3516	9.11211	10.2027	9.52577	10.023	10.4058	9.6655	8.12767	9.3213	9.08286	10.1366	9.3155	8.63479
TMIE	0	1.63216	0.429613	1.22863	0	0	0	2.031	1.60024	0	1.16113	0	1.06171	0.407114	0	1.52689	0	0	1.47247	2.3005	2.28183	0	0	2.45368	0	1.39555
TMF1	7.18704	7.13694	8.48234	6.76364	7.63597	6.74236	7.18647	8.32856	7.57582	7.72681	7.64189	7.3457	7.21175	7.7586	6.65897	6.44776	6.02174	7.299	6.8423	6.852	6.93771	6.79164	7.14	6.23987	6.31119	6.13734
TMEM91	3.72204	3.30047	2.031	4.18021	2.93044	3.60924	0	2.93044	3.799	2.64528	2.62932	2.71907	2.47888	2.85566	4.15737	4.13869	4.26285	3.86952	5.35341	4.421	4.82374	2.94954	4.41119	2.14124	4.02758	0.673453
TMEM8B	3.64859	3.58804	4.49465	4.83269	4.40819	4.662	4.72136	3.76529	5.16083	4.65501	4.12986	4.13323	4.92491	4.48212	4.54231	5.42781	5.59695	5.86201	4.16658	5.40404	5.33588	5.38625	5.72363	4.13323	5.71645	5.49528
TMEM89	3.12483	4.04097	3.78023	2.99254	3.44706	4.4249	2.65269	3.47676	4.27482	4.43591	3.11583	3.71878	4.02937	2.47888	3.26416	4.29323	3.49624	6.01805	3.36744	3.60924	5.79107	4.70864	6.02174	3.60208	4.41248	5.75345
TMEM88	7.32021	7.40584	7.41582	7.67724	6.51204	7.82194	7.23392	6.43842	7.98113	8.06158	7.60191	7.7353	7.56602	7.61792	7.05951	7.85016	7.29415	8.42376	8.47375	6.89914	8.81113	8.84631	7.99508	7.26134	7.906	8.34319
TMEM87B	6.09648	5.7428	7.02537	5.68243	7.05674	6.32323	6.83847	7.37035	6.89505	6.65776	6.30756	5.83268	6.35214	6.91532	6.01805	5.52072	5.72126	6.21192	5.05814	5.7946	5.9562	5.62301	5.72363	7.09967	5.86595	6.21662
TMEM87A	9.75596	9.23158	10.2962	9.38222	10.2239	9.33807	9.89363	10.85	9.92392	10.2291	10.257	9.69374	9.96147	10.5734	9.66735	9.19303	9.25452	9.39585	8.99428	9.32916	8.96692	9.18772	9.21195	8.83197	9.40177	9.32326
TMEM86B	8.41906	8.38236	9.55796	8.9124	8.15934	8.80477	8.67552	7.29548	9.75244	9.02108	9.21842	8.89893	8.68419	8.25221	9.08512	9.4048	10.0212	9.33719	10.2198	9.23135	9.75814	9.8064	10.0385	9.38222	9.68987	10.0045
TMEM82	1.27363	0	1.7752	1.99907	2.42377	2.8806	3.59908	0.955755	3.57668	2.83441	2.45368	0	2.62932	1.20613	1.91988	3.50536	4.47036	3.86952	4.51449	1.48843	4.56942	3.83653	4.11183	3.44706	3.16441	4.02758
TMEM71	11.1366	10.8179	11.4943	11.0533	11.2313	10.9518	11.2887	11.875	11.2564	11.3305	11.585	11.3472	11.0202	11.6467	10.7321	10.4916	10.3798	10.5422	10.053	10.242	10.0328	10.2321	10.988	10.4362	10.1792	10.8882
TMEM70	8.94868	8.97256	8.69013	8.49088	8.97193	8.45237	8.75501	9.0749	9.13104	9.05275	8.99189	9.15213	8.76685	8.86286	8.88627	8.25546	8.16514	8.57868	8.18926	8.69429	8.26718	7.40356	8.26718	7.72377	8.03309	8.59334
TMEM68	6.88239	6.41261	7.50029	6.66605	7.63597	6.72391	7.44188	8.19148	7.09478	7.74803	7.12045	7.33016	7.12842	7.39513	6.95384	6.02352	5.79209	6.65069	5.94949	6.22654	5.71212	6.00088	6.75365	6.03442	6.43633	6.21662
TMEM67	5.41737	4.98923	5.33402	5.35004	6.29185	4.87128	5.23934	6.43842	5.11401	5.33537	5.58718	4.80924	4.7852	5.75414	4.91111	4.43591	4.47036	5.42425	2.8397	5.36811	3.73014	2.13112	3.45434	4.13323	5.25975	4.7537
TMEM65	4.93204	3.92861	4.18623	4.12309	4.53431	5.10775	3.59908	4.40819	5.29025	4.29323	3.63035	4.8679	4.14206	4.48212	4.61288	3.18854	4.82526	4.36518	4.41377	4.28699	4.107	3.46253	3.14293	4.58725	3.33044	2.85566
TMEM64	5.48555	5.46561	5.87416	4.87632	5.07031	5.17711	4.54945	5.75615	5.92371	5.69807	5.32158	4.20475	4.99329	5.66464	5.23228	3.63035	4.00862	3.97886	3.36744	4.0509	4.56942	4.39326	4.11183	3.2686	4.61412	4.02758
TMEM63C	0	0	1.27363	1.22863	0	0	0	0.955755	1.60024	0	1.16113	0	2.30905	0	1.44997	2.85566	1.98669	1.73089	0	1.48843	2.5367	2.13112	0	0	2.82586	1.39555
TMEM59L	1.27363	1.63216	1.27363	2.47888	1.60024	2.50767	0	0.955755	0	0	1.16113	2.29194	1.06171	1.20613	4.02758	0	1.98669	1.73089	3.74177	3.71878	3.06718	2.13112	0	2.67992	0	1.39555
TMEM59	12.2647	11.7623	12.0189	11.5805	12.3289	11.6227	12.0625	12.8053	11.8099	12.4068	12.0574	12.0803	12.0892	12.3793	11.9496	11.52	11.168	11.8604	11.2768	11.7605	11.2687	11.3327	11.3647	11.3338	11.4419	11.2435
TMEM53	6.53706	6.77882	6.45162	6.38692	6.2222	6.8783	6.18993	5.77402	6.35976	6.96001	6.30756	6.29702	7.01499	6.17208	6.48954	7.50029	6.14107	7.64356	6.31263	6.56264	7.07743	6.59611	7.64802	6.88526	7.14055	6.68052
TMEM52	2.031	3.14293	3.45434	3.46253	2.42377	2.8806	3.18371	3.2496	3.26416	2.94954	2.45368	1.57774	3.64187	2.47888	2.71051	3.86952	4.89984	4.52929	2.8397	1.48843	4.107	4.00862	4.26721	3.83353	5.12021	3.02033
TMEM51	8.92573	8.26471	8.11965	8.53203	7.86333	9.0173	9.05914	8.29275	8.53544	8.96916	8.39828	7.99805	8.27369	8.12193	8.75786	8.22024	6.9114	7.23199	7.99582	8.8271	8.73235	7.06758	8.35922	7.49115	8.4432	8.30668
TMEM50B	10.5992	10.0901	10.6293	10.0655	11.5991	10.0994	9.93654	11.4455	10.4686	10.7661	10.6335	10.9173	10.6391	10.9979	10.3184	9.46179	10.0212	10.3009	9.11542	10.7932	9.25437	8.96857	9.18813	9.42806	10.1664	8.74849
TMEM50A	12.1756	11.5561	11.8453	11.6997	12.4165	11.5745	12.0307	12.9303	12.1276	12.434	12.0636	12.124	12.1157	12.5203	11.9605	11.4498	11.1549	11.7845	11.309	11.8798	11.3704	11.2539	11.4623	11.1686	11.5336	11.1997
TMEM45B	1.27363	2.75326	1.27363	1.22863	2.42377	2.30905	2.32772	1.48843	1.60024	0	0	1.99907	0	0	0	0	1.98669	1.73089	2.8397	3.03091	0	2.64528	3.14293	3.11172	0.84037	0
TMEM44	2.8397	0	2.49912	1.22863	2.93044	1.27363	2.65269	2.52659	2.8806	2.28183	3.11583	1.57774	1.82831	1.99907	2.91604	2.31917	4.47036	1.73089	3.74177	3.94896	3.06718	0	0	1.27363	2.82586	2.13112
TMEM41B	7.32021	6.46398	7.72661	6.73542	8.36363	6.92987	7.11778	8.42185	6.96618	7.35025	7.20972	7.07609	7.03421	7.37626	6.66847	5.26513	6.21284	6.48566	4.89234	7.19338	5.28485	4.14835	5.44655	5.17042	6.1701	5.70816
TMEM40	5.84836	6.82673	5.62881	6.75312	6.45711	6.46126	5.94565	5.46172	6.54983	5.92533	6.48104	6.18784	5.99653	5.60774	6.99946	7.35391	6.76407	6.84036	7.39513	6.98361	6.76346	7.50938	6.86231	6.44576	6.85459	6.63783
TMEM38B	4.45693	3.81842	5.10576	4.66427	5.36811	4.07697	5.12021	5.54437	5.01494	5.07031	5.46214	3.60924	3.91485	5.2184	5.15265	4.96947	4.47036	4.74076	5.18848	5.26224	5.07031	4.78923	4.65501	4.43974	4.67792	4.18464
TMEM38A	6.84577	7.50433	7.53884	7.47849	7.08865	7.02701	6.87784	6.71879	7.96377	6.63311	7.4026	7.46518	6.94971	6.97095	7.18647	6.74923	7.75128	7.24389	8.86796	7.05951	7.21849	6.46398	7.61875	6.46831	7.48893	7.42704
TMEM35A	1.27363	0	2.49912	0	2.42377	0	1.78758	0.955755	0	1.27363	0	2.29194	0	1.20613	1.44997	0	3.2686	0	1.99907	2.3005	1.78758	0	0	0	0	0
TMEM33	9.08286	8.50226	9.69864	8.37227	10.0917	8.48204	9.04672	10.802	9.03042	9.72124	9.3332	9.30673	9.07147	9.58379	8.5818	7.71995	7.40459	8.60448	7.57542	8.60978	7.72455	7.77352	7.94499	7.69965	7.67941	7.46518
TMEM30C	2.47888	2.75326	1.27363	1.74686	2.42377	1.75924	2.65269	0.955755	2.40781	2.94954	2.45368	0	0	3.02033	2.91604	1.00075	3.2686	2.47033	0	3.19181	1.27363	2.13112	3.45434	2.14124	2.82586	3.34017
TMEM30B	2.67992	3.46253	2.49912	1.99907	1.60024	2.05707	3.89087	2.52659	1.60024	2.45368	1.96061	1.10017	2.8806	3.14293	1.44997	2.31917	1.98669	0	0	0	2.5367	0	3.14293	1.81593	0	2.62191
TMEM30A	8.17043	7.96824	8.52712	7.54697	8.83989	8.2318	8.21613	9.18813	8.20623	8.75074	8.23205	8.16151	7.86831	8.66783	8.12345	7.51975	6.97029	7.59442	7.3196	8.06104	7.74336	7.78034	7.95739	7.22408	7.5113	7.28095
TMEM269	3.12483	4.58725	3.45434	4.12309	3.81542	4.07697	4.01537	3.82942	3.42163	3.46253	3.78023	3.799	3.7764	3.48003	4.41906	3.3616	3.84267	3.4833	4.03634	2.83441	4.107	4.14835	4.54231	3.93557	3.46253	4.18464
TMEM267	5.36939	4.39191	5.81892	5.07031	5.79806	5.20612	3.89087	5.62031	5.33791	5.55814	5.0642	5.53282	5.02159	5.04928	4.91111	2.85566	4.82526	4.08535	3.36744	5.11509	3.44706	4.14835	4.65501	4.43974	4.35596	3.83353
TMEM266	4.66427	4.04097	3.71466	4.18021	3.71466	3.51663	2.32772	2.8397	4.5154	4.1818	3.95274	5.20684	4.36005	4.85109	4.54231	4.05534	4.26285	3.63035	4.03634	3.48713	4.39566	2.13112	2.29194	3.11172	3.71878	2.40781
TMEM262	1.27363	2.45368	2.86307	1.99907	3.13708	1.27363	2.32772	3.39227	3.11172	0	2.45368	2.50767	0	2.67992	2.20848	2.31917	0	3.4833	0	3.19181	2.5367	2.13112	2.29194	2.45368	3.33044	2.85566
TMEM255B	0.506536	1.63216	3.01448	1.99907	0	1.27363	1.78758	0.0769231	0	0	0	0	0	0	2.20848	5.52072	7.01559	4.66427	5.29832	3.03091	2.85566	4.60725	2.8397	2.67992	3.59766	3.46253
TMEM255A	0	0	0	1.99907	0	1.27363	0	2.031	0	1.27363	1.16113	0	1.06171	0.407114	1.44997	1.52689	3.2686	0	0	1.48843	2.28183	2.94954	2.29194	0.429613	1.48843	0
TMEM253	0.506536	0	0	0	1.60024	1.75924	0	0.955755	1.06171	0	0	0	0.230769	2.47888	1.91988	3.04475	0	2.14124	1.99907	0.955755	0	0	2.29194	1.81593	1.48843	0.673453
TMEM25	8.34222	8.69266	9.31064	9.36811	8.79289	8.55383	9.42806	8.28235	9.01025	8.11338	9.03686	8.85233	9.00138	8.77407	8.89634	9.57807	10.2676	9.40732	9.67182	9.3169	9.31401	8.92193	9.63153	9.56711	9.5521	10.3017
TMEM249	5.2912	5.43281	5.8411	5.27205	4.65134	4.53431	5.0642	4.65299	5.37625	4.65501	5.25975	4.71395	5.05043	4.58177	5.88192	5.77755	5.94526	5.81334	6.01805	6.26634	6.20839	5.53375	5.12543	5.39904	5.92508	6.56091
TMEM245	4.89691	4.88276	6.10422	4.48212	5.66544	4.14206	5.4583	5.66954	5.81768	5.04685	5.64287	5.5592	4.85889	5.63534	4.8679	4.57971	4.82526	4.90687	5.2465	5.33639	3.86952	3.83653	4.87541	7.16085	5.89465	5.18236
TMEM240	4.19794	4.58725	3.01448	5.36939	4.47307	4.27482	2.65269	3.56397	4.86927	3.46253	3.63035	4.20475	3.57668	4.39566	4.61288	3.63035	4.26285	3.33309	4.97967	4.20643	4.48212	3.68004	3.92861	4.58725	3.16441	4.11183
TMEM236	1.27363	0	3.45434	1.22863	2.42377	3.06189	2.65269	2.93044	1.60024	3.63035	2.96762	3.60924	0.230769	2.47888	2.71051	2.31917	1.98669	0	2.8397	1.48843	2.5367	0	2.29194	3.11172	0	3.18371
TMEM232	5.17659	4.93204	5.46441	5.82355	4.26285	5.41942	3.89087	5.40913	6.38011	4.96947	5.46214	6.54923	5.67832	5.36811	5.41942	6.00176	6.611	5.78405	5.94949	4.7852	5.71212	5.4358	4.87541	5.63284	5.29968	4.65584
TMEM230	10.8789	10.5341	10.9422	10.5338	11.046	10.5126	10.6008	11.4355	10.508	10.6461	10.7039	10.4783	10.7848	11.1982	10.8097	9.90081	9.97781	10.291	10.1573	10.4249	10.1416	9.95907	9.87171	9.88936	10.0757	9.97939
TMEM223	8.80095	9.1017	8.32487	8.89668	8.83654	8.98238	8.87549	8.37529	8.60888	8.62007	8.60413	9.10967	8.8938	8.51482	9.25984	9.49139	9.42878	9.35569	9.66952	9.52923	9.49287	9.28033	8.99502	9.55864	9.40541	9.37691
TMEM220	4.61942	3.14293	3.45434	2.85566	3.29518	4.31991	3.59908	4.36309	2.11018	3.38643	3.86952	3.71878	3.4833	3.14293	3.63035	3.50536	3.2686	3.63035	4.60971	3.94896	4.29549	4.14835	2.29194	3.44706	4.67792	3.60208
TMEM217	0.506536	1.63216	2.031	0	0	2.05707	1.78758	2.23098	2.11018	1.27363	2.45368	3.25404	0	0	0	1.52689	1.98669	0	0	0	3.2686	0	0	0	1.48843	1.39555
TMEM213	6.19163	4.23267	4.29549	5.52072	4.65134	5.6185	4.12309	4.8027	4.76351	5.45784	4.63748	5.53282	6.05408	4.9199	6.22247	6.88753	6.33336	6.59652	6.68925	5.87112	5.9562	5.32797	5.77866	5.88802	5.01575	5.06329
TMEM205	6.98302	7.56314	5.78218	7.16489	6.31016	8.20282	6.89531	6.23062	6.23913	7.27224	6.34067	9.53782	6.48708	6.15646	7.70656	7.66446	9.34527	7.1754	7.89833	8.68473	7.97904	7.14396	6.70002	7.71146	9.42419	7.26747
TMEM202	3.57063	3.58804	3.71466	3.11583	3.29518	2.50767	3.18371	3.05216	3.26416	2.83441	2.20848	3.96347	2.8806	3.14293	3.63035	3.50536	4.47036	4.08535	3.74177	3.36744	3.60208	4.14835	3.14293	3.71878	2.82586	3.02033
TMEM192	8.54678	8.4559	8.40483	8.3083	8.91601	8.286	8.20994	9.18513	8.4384	8.57877	8.55641	8.45814	8.77801	9.13127	8.46441	7.86308	8.00155	8.13219	7.49682	7.87877	7.92556	7.46417	7.5787	7.9949	7.80336	7.73659
TMEM190	3.72204	3.58804	4.65843	4.12309	3.29518	4.9942	3.59908	3.56397	4.76351	4.1818	4.36005	5.12842	4.30549	3.37273	4.41906	5.26513	5.03662	4.59848	6.548	5.02757	4.56942	5.62301	6.02174	4.83451	5.17131	5.39218
TMEM184C	9.19365	8.75252	9.40715	9.0029	9.51493	9.2647	9.58031	9.69864	9.55631	9.88008	9.36047	9.31964	9.67037	9.36683	9.19739	8.60667	8.779	8.91668	8.51428	9.04209	8.85496	8.47989	8.48002	8.39506	8.77735	8.63479
TMEM184A	1.7752	2.45368	1.27363	2.29194	2.13112	0	1.78758	0	1.60024	1.99907	1.16113	1.57774	2.13112	0	2.20848	0	1.98669	2.47033	2.8397	1.48843	0	0	3.14293	0	2.29194	2.62191
TMEM182	1.27363	0	1.27363	1.99907	2.13112	0.468074	1.78758	2.23098	1.60024	2.45368	1.96061	1.10017	0	1.20613	0	2.31917	0	2.47033	0	0	1.78758	0	0	0.429613	0	2.13112
TMEM181	6.49464	6.89914	6.77647	6.86187	6.54497	7.1552	6.82285	6.61216	6.75014	6.60508	6.39839	6.82412	7.12842	6.63931	6.91333	7.67941	7.39185	7.05609	7.38422	7.32825	7.26909	7.41678	7.19821	7.13647	7.71459	7.66408
TMEM179	7.07952	7.30361	7.43713	8.0509	7.02537	7.16527	7.86409	6.12354	7.09478	6.72619	7.07696	7.22019	6.87654	6.98244	7.27114	7.2888	8.3516	7.32649	7.63058	7.27982	8.14302	7.35551	7.61875	8.65194	7.71459	9.05751
TMEM178A	1.27363	2.14124	2.031	1.99907	0	2.05707	0	2.031	0	3.08112	3.11583	3.96347	1.06171	2.85566	2.71051	0	1.98669	1.73089	0	1.48843	0	2.13112	3.14293	0	2.29194	0
TMEM177	6.46175	7.34371	6.00239	6.9872	6.66644	6.32323	6.85685	6.17471	6.35976	6.04867	6.42924	6.51501	6.84605	6.24676	7.21697	8.18415	7.80052	7.61614	7.57542	7.81113	7.64709	7.94735	7.11937	8.15064	7.7973	7.55295
TMEM176B	0	1.10017	2.30905	1.22863	2.42377	0	1.22863	3.2496	3.42163	1.99907	2.45368	1.57774	0	1.20613	2.91604	2.63944	2.45368	1.20613	1.99907	0	0	1.48843	4.65501	0	1.98669	2.85566
TMEM176A	4.26285	4.23267	5.51417	5.36939	5.29832	3.60924	5.55421	5.11401	5.73363	4.35513	5.82017	4.35896	4.14206	4.48212	6.01805	6.79325	6.3863	5.23828	6.92739	6.71399	5.71212	4.49181	5.88356	5.85557	6.83592	6.99529
TMEM171	2.8397	1.63216	1.27363	1.99907	1.60024	1.27363	1.78758	0.955755	2.8806	0	2.83441	2.29194	0	1.20613	3.63035	3.50536	1.98669	1.73089	1.99907	4.14588	1.78758	2.13112	0	2.14124	4.54231	3.02033
TMEM170B	3.34671	3.30047	2.71051	3.2496	3.29518	4.07697	0	3.76529	2.67992	3.80575	2.96762	3.36744	3.2496	2.28183	3.93067	2.63944	3.2686	3.4833	1.99907	3.71878	0	2.13112	3.14293	3.71878	1.48843	2.62191
TMEM170A	8.97704	8.43757	9.22604	8.77188	9.95575	8.71494	8.99871	9.98087	8.58461	9.3841	9.4395	9.05655	8.98801	9.34893	9.01025	7.29457	8.04627	8.48077	7.28626	8.85926	7.53653	7.50938	7.78419	7.92283	7.86262	7.78009
TMEM169	3.57063	3.81842	3.34671	2.29194	3.92861	2.8806	1.78758	1.7752	2.11018	2.45368	4.1818	3.96347	3.4833	3.58804	3.11172	0	0	2.47033	0	2.3005	2.5367	1.48843	2.29194	0	1.48843	1.39555
TMEM168	7.23424	6.73399	7.43713	6.8877	7.85568	7.06894	6.34021	8.07548	7.55796	7.48161	6.96984	6.81366	7.26934	8.02189	6.93427	6.41583	7.09052	7.11918	5.35341	7.29719	6.00951	5.92876	5.21451	6.63098	6.39621	5.72774
TMEM167B	8.33571	7.83618	8.34783	8.0064	8.56245	8.36241	8.05461	9.17368	8.11649	8.49927	8.37304	8.20076	8.26019	8.51914	8.31979	7.79756	7.70656	8.07586	7.40527	7.72284	7.63899	7.88254	7.86409	6.66644	7.52709	7.60236
TMEM167A	8.91862	8.12759	8.52712	8.19449	9.36036	8.07621	8.25738	9.78692	8.35359	8.91261	8.61373	8.79229	8.7602	8.87549	8.62585	8.06313	8.09454	8.72573	7.35717	9.08194	7.5943	7.873	7.95739	7.73383	8.18799	7.21571
TMEM165	8.30448	8.12759	8.66875	7.87019	8.72708	8.08134	8.20282	8.9455	8.54497	8.91638	8.64204	8.41452	8.29379	8.58956	8.1529	7.24159	7.68682	7.63498	7.48246	7.90681	7.53653	7.64215	7.59899	7.29202	7.43798	7.23816
TMEM161B	6.82621	6.27106	7.72661	6.36414	7.97349	6.94025	7.33934	8.36672	7.40125	7.32798	8.48713	7.37638	6.96746	7.88172	6.8723	6.02352	7.26883	6.80035	5.98582	6.72803	6.51465	6.41456	5.97733	6.56559	6.51607	7.38182
TMEM161A	9.94137	10.1901	10.197	10.2644	9.96763	10.3426	10.2529	9.47541	10.1741	9.59135	10.4439	10.1468	10.084	9.86335	10.2063	10.7192	11.1411	10.6087	10.8094	10.6313	10.6271	10.6112	10.6504	10.6098	10.5924	10.9479
TMEM159	6.244	7.0459	6.48361	7.06995	6.52897	7.19065	7.97051	7.65059	7.48223	8.06445	6.79893	7.5113	7.82047	6.82721	6.40469	6.9301	6.52944	8.49957	7.77983	6.21099	7.57643	6.74545	7.28143	5.92071	8.14378	8.43926
TMEM158	2.96521	2.75326	2.49912	2.85566	0	1.27363	3.18371	0.955755	1.60024	2.83441	1.96061	1.57774	1.06171	2.47888	1.44997	2.85566	1.98669	2.96762	1.99907	0	3.44706	3.83653	0	0	1.48843	1.39555
TMEM156	10.5686	9.96792	11.2547	10.1307	11.3401	10.1814	10.3524	11.9088	10.5879	11.1283	11.122	11.2575	10.5539	11.0113	9.97507	10.0912	9.8166	11.3267	9.31177	10.5911	9.81646	10.122	10.2962	9.44804	9.96881	9.76128
TMEM151B	2.47888	2.93044	3.45434	1.99907	3.58804	2.50767	3.89087	3.2496	3.26416	2.45368	3.56397	1.57774	3.41429	2.47888	4.29323	4.29323	3.68995	3.63035	3.74177	3.48713	3.06718	3.83653	3.14293	0	3.33044	3.60208
TMEM151A	9.36411	9.66535	8.46229	9.01592	9.17472	8.34803	8.58422	6.60508	9.94319	7.9063	8.21613	8.53029	8.65989	9.17617	9.20143	8.6344	9.99942	9.55667	9.61035	9.05432	9.5411	9.30922	9.55083	8.96374	9.99375	9.29201
TMEM150B	8.32589	9.25824	7.72661	8.4597	8.46014	9.10991	8.57877	8.4073	8.69924	9.47935	8.28099	8.59334	9.24205	8.03484	8.3838	8.56912	8.0748	9.41046	9.00816	9.09952	9.85522	8.92718	8.2754	7.9949	9.17125	8.70511
TMEM145	8.09492	8.70997	8.5367	9.66469	8.24324	8.84832	7.76593	7.20167	9.52791	7.86226	8.96345	8.80309	7.94514	8.42482	8.59671	8.32399	8.8743	7.85484	9.0838	7.95575	8.57859	8.22982	8.9769	8.30307	8.19202	8.13371
TMEM144	5.77081	5.92611	5.79806	5.29832	6.06762	5.64013	6.1585	6.35214	5.97202	6.94089	5.36626	5.41125	5.69493	6.21384	4.99511	4.86678	4.47036	6.61237	4.70864	5.57583	5.07031	5.08831	5.04928	2.67992	6.08514	4.85889
TMEM141	9.08055	9.9428	8.47557	9.56077	8.81749	9.64496	9.35108	8.77687	8.75649	9.73037	8.5693	8.83372	9.53753	8.9422	9.59343	10.3883	10.1202	10.2321	10.5101	10.5515	10.464	9.86247	9.94137	10.4207	10.1514	9.6529
TMEM140	12.5692	12.9393	12.9814	12.7964	12.4552	13.2618	12.4534	12.7872	12.282	13.3221	12.4762	12.7334	12.7435	12.6734	12.3534	13.8464	12.9226	14.1797	14.0284	13.1791	14.3358	14.4309	12.8109	12.9232	13.6659	13.5391
TMEM139	2.8397	2.75326	4.12986	3.2496	1.60024	2.50767	0	3.14293	2.8806	2.28183	2.45368	3.50536	3.4833	2.67992	0	3.3616	0	4.08535	4.51449	2.83441	3.06718	3.68004	3.92861	1.27363	3.46253	2.62191
TMEM135	7.12842	6.10319	7.16659	6.16516	7.49806	6.47383	6.96618	7.6018	6.40232	7.27224	7.02295	6.68254	6.63874	7.12281	6.22247	5.64013	6.04867	6.40027	5.50154	6.95123	5.75108	5.96645	6.2881	5.92071	6.83592	6.11854
TMEM132E	4.86678	5.35805	3.45434	4.83269	4.47307	3.51663	3.7515	0.955755	1.60024	3.46253	4.12986	1.57774	3.57668	3.98824	4.29323	1.52689	4.26285	3.4833	5.68775	3.60924	3.98546	4.28699	4.65501	4.36309	4.41248	2.85566
TMEM132B	4.14206	4.04097	4.35896	5.21032	4.40819	3.60924	1.78758	3.14293	4.11183	1.99907	4.07518	0	4.40676	4.75934	3.63035	4.5154	3.68995	5.49528	4.97967	0.955755	5.18761	4.14835	5.12543	5.69493	5.67912	4.28017
TMEM132A	7.72476	8.56834	7.69925	8.41497	6.63916	9.06258	7.61847	7.34359	8.66976	8.52682	7.78593	8.32439	8.43077	7.69173	8.69339	7.51107	7.3654	7.56419	8.76921	8.26781	8.31847	7.64215	7.63498	7.18855	7.84481	7.16454
TMEM128	7.9178	7.92114	7.87532	7.81277	8.57877	7.43429	7.68712	8.59671	8.26908	8.59806	8.46032	8.62452	7.84208	8.18567	7.75522	7.32798	8.14048	7.73745	7.4309	8.26781	7.42349	7.41678	7.05232	7.78865	7.80336	6.8423
TMEM121	4.61942	3.92861	3.71466	4.03892	1.60024	4.00862	4.35896	3.56397	4.5154	5.35341	3.2496	4.47577	4.80924	4.04826	4.76351	4.36309	3.84267	4.36518	6.05305	4.20643	4.29549	2.94954	4.11183	3.71878	4.26721	3.71878
TMEM119	8.31474	7.19644	7.80315	8.0944	5.84463	8.28235	6.80126	8.11642	8.62951	9.81163	6.00951	8.06801	7.82789	7.16527	6.25533	8.53907	8.06936	7.62189	9.40899	6.33507	8.49957	7.69357	8.55067	8.37959	8.72519	7.47355
TMEM117	2.8397	0	1.27363	1.22863	1.60024	1.27363	1.78758	1.7752	0	1.99907	1.96061	1.57774	2.8806	1.99907	1.44997	1.52689	0	0	0	0	0	0	0	0	0	1.39555
TMEM116	2.031	1.63216	2.71051	1.99907	0	1.27363	1.78758	3.14293	0	1.27363	1.16113	1.57774	2.30905	1.20613	0	1.52689	0	1.73089	1.99907	0	0	0	0	1.27363	1.98669	0.673453
TMEM114	2.031	1.63216	2.49912	2.47888	2.42377	0	0	2.23098	2.67992	2.45368	1.16113	0	1.82831	2.28183	1.44997	2.85566	1.48843	2.96762	2.489	1.48843	1.78758	0	0	3.44706	3.71878	3.02033
TMEM107	2.96521	3.14293	1.27363	2.99254	3.29518	3.93273	3.41429	3.2496	3.70882	3.56841	2.83441	3.50536	1.06171	4.11392	3.83353	1.52689	1.98669	2.47033	2.489	1.48843	2.28183	2.94954	2.29194	1.27363	2.29194	2.62191
TMEM106B	6.55758	6.32393	7.29415	6.5337	7.50915	6.52944	6.6629	8.37266	6.60626	7.38963	6.68254	7.10181	7.18981	7.11398	6.80052	5.80858	6.809	6.72325	5.35341	6.44776	4.39566	4.14835	5.52328	6.35976	6.35568	5.53282
TMEM104	8.83168	8.62705	8.3338	8.90216	8.17256	8.93095	8.25738	8.18161	8.67329	8.48713	8.5693	8.35457	8.8221	8.39732	8.81002	8.96037	9.23334	9.01983	9.457	8.9664	9.27907	9.25661	9.25207	9.11243	9.13827	9.25775
TMEM100	2.031	1.63216	3.13708	1.99907	3.81542	2.8806	2.94954	2.52659	1.60024	3.19991	2.45368	3.11172	3.4833	2.85566	2.20848	2.31917	2.78671	2.47033	2.8397	1.48843	1.78758	3.46253	4.11183	0.429613	2.82586	2.40781
TMED8	2.96521	3.58804	2.86307	2.85566	2.13112	3.60924	2.32772	2.69744	2.40781	2.94954	2.83441	3.36744	3.64187	2.47888	3.63035	3.76529	1.98669	3.86952	4.03634	3.36744	4.39566	2.94954	2.8397	4.58725	3.46253	3.02033
TMED7	9.55237	8.99235	9.31064	8.95536	9.52261	9.28649	9.44494	10.0833	9.24627	9.82593	9.36741	9.25452	9.41237	9.54617	9.34218	8.78411	8.05247	8.64721	8.53757	8.81251	8.84252	8.74234	8.99502	8.66901	8.60483	8.54329
TMED5	5.83232	5.08471	6.25823	5.235	6.72659	4.91876	4.86927	7.09277	5.56329	5.55814	5.23228	5.60901	5.63877	6.23023	5.70972	3.50536	4.00862	4.79818	4.16658	4.7852	5.01846	2.94954	4.65501	3.71878	4.47577	2.85566
TMED2	11.7476	10.6973	11.4975	10.5422	11.8576	11.0925	11.0646	12.5246	11.2607	11.7082	11.3083	11.0125	11.363	11.6107	11.1469	9.84675	9.85462	9.99375	9.73236	10.3457	9.65765	9.70715	9.87585	9.99144	9.70656	9.82889
TMCO2	4.61942	4.23267	3.92861	3.46253	4.02758	3.70882	3.7515	4.43591	4.11183	4.07339	5.02695	4.13323	3.41429	4.9199	2.71051	3.86952	3.84267	4.79818	4.03634	3.36744	4.19794	4.00862	4.41119	1.27363	4.91043	3.60208
TMCC3	7.78611	8.68861	8.21761	9.19942	8.45596	8.64404	8.28415	7.15642	8.39134	8.02244	8.65098	8.61461	7.80325	8.76164	9.17786	8.67552	8.91002	8.06936	9.1049	8.76275	8.79653	9.24392	8.76539	7.98563	8.18356	8.35754
TMCC2	8.28497	9.15233	7.06388	7.67006	7.12842	9.22604	7.60719	6.31393	7.69873	6.97305	6.63098	7.31025	9.17838	7.35726	8.63101	8.36306	8.54905	8.08085	9.41835	7.78426	8.06822	9.43404	7.75281	8.71199	7.76633	8.40588
TMC2	1.27363	3.14293	3.13708	2.29194	0	1.75924	1.22863	3.6164	4.65134	3.46253	3.46253	3.36744	2.8806	3.14293	1.44997	3.9673	2.78671	2.78671	3.58804	1.48843	0	2.94954	1.73089	0	3.59766	2.13112
TMC1	2.031	1.63216	0	1.99907	1.00075	3.39227	0	0.0769231	0	3.08112	1.96061	0	2.30905	1.20613	0.734413	1.52689	0	1.73089	0	3.19181	1.78758	0	1.73089	0	2.82586	0
TMBIM7	4.30549	5.35805	5.13417	3.73795	5.25975	5.02695	4.86927	4.36309	3.70882	5.67832	5.02695	4.80924	5.12543	3.37273	4.54231	4.21264	4.26285	5.7263	5.05814	3.19181	5.22824	3.46253	4.87541	3.44706	4.41248	5.62529
TM9SF3	10.6613	9.67342	10.9874	9.81266	11.4584	9.84092	10.1627	12.0234	10.3557	10.7487	10.5509	10.4583	10.7087	11.0793	10.2806	9.00315	9.265	9.70346	8.71494	10.047	8.59718	8.61035	9.17069	9.08312	9.34741	8.73251
TM9SF2	11.5884	10.7433	11.6208	10.7581	12.0393	10.8488	11.3192	12.2751	11.4862	11.8422	11.3708	10.9588	11.2597	11.6578	11.0769	9.94107	10.0544	10.2646	9.92634	10.6125	9.73259	9.63025	9.80027	10.2313	10.0091	10.0579
TM7SF3	8.85959	8.98857	9.70879	9.21179	9.34299	8.97256	9.64364	9.88707	9.26104	9.06356	9.49814	9.17291	9.00696	9.26824	8.83909	9.92154	10.2097	9.57707	9.75637	9.27858	9.41699	9.82955	9.41317	9.36047	9.6291	9.78095
TM7SF2	9.19101	9.78209	10.513	9.98672	9.75637	9.96903	9.78755	9.46955	10.7969	10.0448	10.3691	10.1293	9.93421	9.94091	9.68957	10.2568	10.6917	10.5683	9.74684	10.0571	10.7714	10.2976	10.5036	10.1023	10.4296	10.767
TM6SF2	2.031	2.45368	3.55914	2.85566	0	2.05707	4.54945	0	1.60024	3.87881	1.96061	1.10017	1.06171	2.47888	2.71051	5.57583	5.83092	4.96947	6.31263	5.87112	6.44085	4.78923	4.65501	3.60208	6.39621	5.80709
TM6SF1	10.0341	9.74392	10.3995	9.78132	10.5147	9.90869	10.4646	11.175	10.1822	10.5318	10.3225	9.9723	10.2532	10.5771	10.0271	9.30469	9.25452	9.6509	9.35031	9.35182	9.24849	9.2857	9.6579	9.09129	9.24779	9.46651
TM4SF5	6.56664	6.61282	5.76151	7.45929	6.48931	6.76346	7.00589	6.03075	6.56861	7.17423	6.3252	6.45053	6.5023	6.33806	6.65897	7.24159	6.10688	7.53241	8.0398	6.88578	5.36939	6.8134	7.34749	7.68977	7.76633	7.69455
TM2D1	7.57542	7.31486	7.69357	7.42378	7.96846	7.24208	7.23392	7.81113	7.41825	8.2012	8.03457	7.64189	7.84763	7.70731	7.35057	7.03535	7.42378	7.14558	6.57585	7.63276	6.31564	6.83305	6.39401	6.98823	6.48361	6.8988
TLX2	1.7752	2.14124	1.27363	2.47888	2.93044	2.05707	1.78758	2.23098	3.26416	0	1.96061	3.11172	2.8806	2.47888	2.91604	0	1.98669	1.73089	1.99907	0	1.27363	0	0	2.14124	1.48843	2.13112
TLR9	8.33182	9.3755	8.01817	9.09717	7.75256	8.92502	7.61847	6.98361	8.39134	8.06445	8.04257	8.11649	8.09715	8.31512	9.11211	8.7234	8.64601	8.48077	9.40565	8.62705	9.16298	9.22517	8.98287	8.82417	8.47628	8.16317
TLR7	10.1488	9.33818	10.1854	9.17069	10.674	9.73037	10.1269	11.0757	10.0917	10.8315	9.99802	9.86721	10.1963	10.4774	9.99144	9.09079	9.1705	9.45221	9.32683	9.63539	9.20011	9.41501	8.75224	8.15064	9.32793	8.86036
TLR5	5.46214	5.39125	4.77789	3.97886	5.11401	5.99781	4.35896	5.2912	5.8964	6.1585	4.63748	5.83268	6.11556	5.2184	5.4528	5.57583	5.10998	5.53012	5.80653	6.21099	6.47751	4.28699	4.65501	4.36309	6.50032	5.35805
TLR4	11.4065	11.6743	11.5372	11.2356	11.2582	11.278	10.7606	11.9296	10.8734	12.2082	10.6202	11.8405	11.5481	11.907	11.1179	11.6107	10.248	12.1149	11.5437	11.6593	12.4891	12.2897	11.6616	10.279	11.8294	11.27
TLR10	7.56287	7.51905	8.50733	7.66308	8.77331	7.47277	8.09151	8.18161	7.87373	7.64681	8.11974	7.44159	7.54735	8.807	7.43233	5.36504	6.8774	6.15646	5.90986	6.35568	5.45093	6.00088	5.93121	5.48087	5.77081	5.97824
TLN2	4.93204	4.52511	4.35896	4.53431	4.11183	4.78923	3.18371	2.52659	3.57668	2.45368	3.71878	4.20475	3.71878	3.48003	4.47577	4.36309	4.56942	4.36518	4.03634	4.20643	5.28485	5.72774	5.6663	5.56238	4.67792	4.85889
TLL2	5.34695	3.30047	4.12986	3.97886	4.1721	4.53431	4.8006	4.77789	4.00862	4.39191	4.47171	2.71907	5.16233	4.35513	4.61288	5.92371	4.00862	5.59512	4.51449	5.33639	3.86952	4.87128	4.41119	5.94599	4.85889	4.60971
TLK1	8.7602	8.48611	8.95054	8.34815	8.99756	8.37624	8.68909	9.13935	8.72708	8.56834	8.86973	8.47312	8.3965	9.12324	8.14013	7.72691	8.0748	8.07586	7.98639	8.00963	8.16345	8.08325	9.03289	7.9949	7.64276	8.26137
TLE6	5.2912	5.7428	6.28137	4.79709	4.59848	5.92611	5.94565	4.9199	7.3123	4.88428	6.35853	4.20475	6.46238	5.58182	7.30924	7.0132	9.45658	6.53298	7.35717	7.81679	6.46238	6.68534	7.5787	5.97765	7.5113	5.70816
TLE2	9.06017	7.90024	8.5132	7.24746	7.99704	8.64009	9.28127	7.9393	8.71516	7.54735	8.84422	7.70056	8.61303	7.95739	9.37901	8.61681	9.61972	8.54329	9.79658	8.41452	7.97291	7.60139	8.57376	8.60066	8.95109	9.12361
TLE1	9.57428	9.5316	8.8528	9.56258	9.53725	9.41631	9.96935	8.8394	8.67836	8.85139	9.01103	8.93752	9.01656	9.15311	9.25098	9.18111	9.70161	8.72573	9.68798	8.92797	9.38451	8.68622	9.10577	9.79012	9.29603	9.74487
TLCD4	0	2.93044	2.86307	1.22863	2.13112	2.05707	0	3.2496	1.60024	0	2.83441	3.11172	2.30905	2.85566	1.91988	0	0	0	1.99907	1.48843	0	2.94954	0	1.27363	1.48843	0
TLCD3B	4.78923	5.18805	4.96947	4.42931	4.53431	3.93273	5.40098	5.46172	4.58383	3.63035	4.89322	2.91604	4.92491	5.2912	4.41906	5.49598	6.0757	5.4583	4.16658	4.0509	4.29549	4.60725	4.26721	5.92071	5.34556	6.17611
TLCD2	0	1.63216	0	1.22863	0	0	1.78758	0.955755	0	0	1.16113	0	1.06171	1.20613	2.20848	2.31917	1.98669	0	1.99907	2.3005	0	0	0	2.14124	1.98669	0
TLCD1	5.48555	5.82017	5.25777	5.60161	5.18761	6.33806	5.4583	5.13117	6.05107	5.23067	4.89322	5.30556	5.45023	5.18639	6.22247	5.42781	6.14107	5.6321	6.15809	5.92746	6.06124	5.38625	6.48865	5.63284	6.23385	5.80709
TKTL2	0	0	2.031	1.22863	0	0	2.65269	1.7752	2.40781	1.99907	1.96061	1.57774	1.06171	1.20613	1.44997	1.52689	0	0	0	1.48843	0	0	0	0	0	1.39555
TKT	15.2891	15.4847	14.2348	15.454	14.5163	15.4019	14.6672	14.5374	14.6335	15.6577	14.5399	15.0062	14.7838	14.5747	14.9267	14.0394	13.2178	14.2348	14.3714	14.3029	14.7727	14.4483	15.2512	14.4362	14.8686	13.9625
TKFC	10.8005	11.0457	10.7213	11.3591	10.2191	10.8945	10.7574	9.51782	10.7697	10.368	10.451	10.7226	10.6794	10.4788	11.0003	11.4887	11.7138	11.3398	11.4461	11.4894	11.4666	11.3807	11.5032	11.8514	11.5688	11.5859
TJP2	6.30319	4.93204	5.81892	5.11401	5.98385	5.10775	6.09648	5.71091	4.18781	5.35341	5.73472	5.4414	4.74302	5.44655	5.60901	6.43047	5.5531	4.66427	6.90853	4.93558	5.01846	4.94905	5.77866	5.88802	5.56238	5.8656
TJP1	6.1585	6.32393	6.01805	6.78599	6.14957	5.88356	5.73208	5.34919	5.01494	4.80823	5.53976	4.94905	5.49715	5.14091	5.70972	5.64013	5.94526	5.53012	6.80052	5.40404	5.82262	5.02253	5.37561	5.92071	4.91043	6.26863
TIPARP	10.6986	10.2077	10.9213	10.291	11.4896	10.3614	10.5803	11.6325	10.6128	10.9098	10.97	10.9559	10.727	11.0155	10.6523	9.88576	10.1018	10.2581	9.86495	10.4035	9.63586	9.90524	10.125	9.65961	9.86121	9.89339
TINAGL1	2.47888	2.45368	0	1.99907	3.29518	2.05707	3.89087	0	1.60024	1.99907	1.96061	0	4.02937	1.20613	2.71051	2.85566	1.98669	1.73089	2.8397	0	1.78758	2.13112	4.41119	3.11172	2.29194	4.18464
TIMP4	0.506536	3.58804	4.73376	3.34671	4.11183	3.93273	3.7515	4.19794	3.90387	2.83441	3.71878	3.60924	4.26285	3.74706	3.93067	4.69593	4.65501	3.97886	2.489	3.94896	3.44706	4.28699	4.41119	4.13323	4.41248	4.7537
TIMM8A	6.86873	7.16527	7.38989	6.94567	7.0459	6.82135	7.08538	7.28282	7.75735	6.83349	7.62514	7.50456	6.73567	7.50444	6.62271	7.67941	7.3654	7.78215	7.1012	7.967	7.6633	7.82194	7.6994	7.11004	7.86262	7.95707
TIMELESS	9.41398	9.55596	9.76862	9.45457	8.70843	9.20681	9.10507	8.79653	9.30216	8.73851	9.23651	8.97103	9.18231	8.98219	9.59512	9.91831	9.80071	9.45572	10.0422	9.7028	9.95213	10.5438	9.76891	9.71308	9.68798	9.99942
TIMD4	3.12483	3.30047	2.031	3.11583	1.60024	2.50767	3.7515	2.52659	0	4.47577	2.45368	2.29194	3.71878	1.20613	2.20848	6.19385	6.0757	6.42432	5.76801	3.19181	5.75108	5.67832	5.04928	4.13323	4.96442	4.02758
TIGIT	8.11724	7.80325	8.14458	7.84896	8.39306	7.99193	7.99454	8.91251	7.87373	8.13491	8.22573	8.78733	7.79822	7.45166	7.93519	8.33611	7.61493	7.5116	7.1012	6.91349	6.76346	8.79689	8.56388	6.68117	7.14055	7.68586
TIGD3	4.78923	4.7852	4.35896	5.29832	4.93204	5.20612	3.41429	3.9944	2.8806	4.47577	4.85889	4.90974	4.43591	3.98824	4.662	6.70739	6.40996	5.19521	5.80653	6.13399	5.63823	7.05087	6.06209	5.72736	5.07031	5.64326
TIFAB	2.8397	0	2.86307	3.91041	1.60024	3.16441	1.78758	1.7752	3.57668	3.08112	1.16113	3.96347	3.64187	2.85566	3.63035	2.85566	2.78671	2.96762	1.99907	3.48713	4.56942	4.39326	3.14293	2.14124	3.16441	3.60208
TIFA	9.70416	9.5583	10.3887	9.37254	10.3849	9.40928	10.0836	10.7776	9.89029	10.4779	9.67463	10.1279	9.32496	9.70682	9.44527	8.81876	9.35472	8.94039	9.55315	9.26194	8.81666	9.21717	9.16447	8.46741	8.84457	9.09421
TIE1	8.94672	8.70997	8.94603	8.38557	7.23362	8.90645	9.05237	7.44828	8.24799	6.66722	8.40471	7.97456	8.97538	8.19041	8.79247	9.64656	9.95237	9.5305	8.86359	9.38756	9.53943	8.8064	9.50165	9.9212	9.64496	9.98592
TICRR	6.6632	6.54847	6.56611	6.67442	5.82017	6.91333	6.70636	6.63261	6.52944	5.85145	6.91945	6.35568	6.38692	5.68866	7.07326	7.83994	7.52661	6.37922	7.20861	6.86413	6.99736	8.41906	7.78419	7.14896	6.8988	7.49774
TIAM2	4.74943	5.39125	6.88332	5.64287	5.18761	6.41699	6.00176	6.31393	5.73363	5.98191	5.99422	6.29702	6.2881	6.99421	3.63035	4.36309	4.36309	6.91461	5.80653	4.88861	7.42349	6.9221	6.70002	5.85557	4.61412	5.835
THYN1	10.1191	10.4038	9.98794	10.5118	9.99121	10.2526	10.2919	9.27555	10.1411	9.6509	9.95237	10.1366	10.1036	10.2581	10.5803	10.8024	10.9805	10.581	10.754	10.9882	10.8741	10.785	10.4404	11.0273	10.8089	10.856
THY1	3.12483	6.02943	3.13708	6.0267	5.07031	5.92611	5.94565	5.22588	3.26416	5.00549	4.56942	4.62227	6.44823	5.2184	6.37449	6.33775	4.00862	8.52322	7.51145	5.63454	7.42349	8.92193	8.38682	5.44009	4.11183	6.86738
THSD7B	0	1.63216	0	0	1.60024	3.16441	0	0.955755	0	0	1.16113	1.57774	1.06171	0	2.20848	0	0	1.73089	1.99907	1.48843	1.78758	2.94954	0	0	2.29194	2.13112
THSD1	3.72204	3.30047	2.86307	3.34671	3.29518	3.60924	3.89087	2.52659	3.70882	3.19991	3.11583	2.29194	3.4833	2.85566	3.11172	3.50536	4.00862	2.96762	1.99907	2.83441	3.73014	3.46253	4.11183	3.44706	3.71878	0
THRB	5.04862	5.23345	3.78023	4.42931	4.74943	5.2912	4.86927	5.22588	3.799	5.63931	3.46253	3.96347	4.40676	3.74706	4.54231	3.76529	2.78671	4.66427	4.89234	5.07031	4.82374	2.94954	4.96947	3.83353	4.96442	4.43591
THOP1	10.3664	10.6827	10.5469	10.8445	10.1997	10.4919	10.5038	9.38972	10.5216	9.92178	10.4291	10.5563	10.2086	10.2305	10.6939	11.0228	11.1169	10.6578	11.159	10.9915	11.1717	11.3927	11.0044	11.0687	11.0136	11.154
THOC7	8.36898	7.80325	7.98728	8.28497	8.60778	7.36849	7.99454	8.70068	8.39134	8.07639	8.01573	7.63537	8.31655	8.8691	8.05461	8.31162	8.63717	8.34742	7.6112	8.55383	7.70879	7.86285	7.54377	8.31189	7.75707	8.05801
THOC2	7.07952	6.29764	8.01283	6.65166	7.79299	6.8783	7.56419	8.91427	7.45943	7.34256	7.21618	7.09277	6.83765	7.8304	6.61019	5.84637	6.611	6.11854	5.64013	6.40027	6.23495	5.96645	6.39401	7.01384	6.39621	6.11854
THNSL2	3.57063	3.46253	4.12986	3.46253	3.81542	4.53431	0	4.19794	4.27482	4.47577	3.71878	3.11172	3.2496	4.48212	4.02758	3.04475	2.78671	3.86952	2.8397	1.48843	4.19794	2.94954	3.70545	2.67992	4.67792	3.34017
THNSL1	3.72204	2.45368	3.45434	3.11583	0	3.39227	1.78758	3.56397	3.57668	3.08112	3.34671	3.799	3.02033	3.2686	2.71051	1.00075	0	1.73089	0	2.3005	0	2.13112	2.29194	1.27363	1.48843	2.13112
THEMIS	8.18025	6.96558	8.23165	7.60304	8.58597	7.36849	7.58514	9.0288	7.00218	7.57933	7.52528	7.84896	7.73543	8.13896	7.32958	7.32798	7.13541	7.45957	6.63931	7.42567	5.75108	6.46398	7.21734	7.68178	6.58632	7.304
THEM6	7.256	7.74336	7.34359	8.03096	7.2531	7.84742	7.5774	7.00394	7.00218	7.05609	7.41857	7.75128	7.42051	7.45166	7.86654	9.07246	9.23888	8.66617	9.36325	8.48723	8.5818	9.5056	7.85173	8.66901	8.59175	8.82479
THEM4	8.41172	8.73235	7.72661	8.45659	8.10323	7.98214	7.87282	7.90058	8.06313	8.11649	8.09249	8.08663	7.77566	8.29379	8.57464	8.9784	8.72549	8.05431	8.78802	8.975	8.82422	8.37366	8.35134	8.8643	8.76238	8.23165
THEG	2.47888	1.63216	1.27363	7.98479	5.63534	0	7.3019	6.80199	1.60024	0	7.4026	2.50767	7.89349	0	3.63035	8.45659	8.46661	8.27028	8.56147	2.3005	1.78758	2.13112	3.45434	8.57695	3.46253	7.87317
THBS4	1.27363	0	1.27363	3.2496	2.42377	2.30905	4.45693	2.40781	0	2.45368	2.45368	2.50767	1.52689	0	0	1.00075	3.05745	1.73089	2.8397	0	1.27363	0	2.8397	3.60208	3.33044	3.83353
THBS3	5.34695	5.84907	5.5572	6.33425	5.89673	5.98047	5.91689	5.3146	7.17656	6.03042	6.37035	6.22136	5.92439	5.90694	5.88192	7.0132	7.10492	6.548	6.48999	6.66576	6.6106	6.41456	7.28143	6.81868	5.98191	7.55295
THBS2	0	1.63216	4.12986	1.22863	2.93044	0	0	0.955755	4.11183	0	5.3908	1.99907	1.82831	3.74706	0	0	1.98669	4.36518	0	1.48843	1.78758	4.14835	4.11183	2.14124	4.35596	2.13112
THBS1	7.47175	6.71263	4.96947	7.22322	6.98441	7.5943	7.32798	8.05701	7.1281	8.76637	6.37035	7.50456	7.26397	7.10492	6.44823	6.25684	4.65501	7.74336	4.70864	5.97471	4.82374	7.11398	5.04928	5.63284	5.44893	6.59056
THBD	7.00218	7.87282	5.71174	6.73542	6.78941	6.98361	6.38692	6.33588	5.84282	7.57542	5.62415	6.51501	7.11491	6.43842	6.53868	6.08873	4.47036	7.25453	6.24638	6.00176	6.96639	6.13822	7.6849	5.66954	6.33282	5.67561
THAP5	5.53781	5.28403	5.88925	5.52072	5.84463	5.71867	4.94349	6.66238	5.66027	6.26911	5.77716	5.50333	5.61562	6.52944	5.23228	5.14234	5.2912	5.78405	4.41377	5.51758	5.13546	5.02253	5.21451	4.83451	5.12021	5.08531
THAP12	5.96408	5.18805	5.94326	5.27205	6.48931	4.9942	6.13244	6.70739	5.67967	5.5859	5.62415	5.20684	6.10051	5.96105	5.48514	4.21264	4.82526	4.08535	3.14293	5.29832	4.39566	4.00862	4.26721	4.28917	4.91043	4.65584
TH	8.45926	9.29258	8.27885	8.94497	8.13602	8.99004	9.31177	8.12767	8.81048	10.1018	8.53117	9.16475	9.01983	8.08052	7.76468	8.435	8.79167	8.13219	8.27405	6.82854	8.4203	8.46582	8.76539	8.75594	8.33531	9.34571
TGM7	5.46214	5.56583	3.84787	4.58383	4.40819	5.13868	4.72136	3.82942	3.70882	4.12986	4.63748	3.96347	4.89133	4.39566	3.39227	4.91601	6.14107	3.63035	3.36744	3.60924	4.89032	4.39326	4.65501	5.21136	5.25975	5.67561
TGM3	14.4869	15.1337	14.7155	15.1478	15.1478	15.9337	15.1139	15.3784	15.7826	15.1139	15.9775	15.5117	15.962	15.8561	14.5633	15.3618	12.4911	17.1802	15.9038	14.2237	16.4281	16.3015	15.8949	14.7889	14.8888	16.1633
TGM2	10.368	9.44114	9.45201	9.65645	7.60191	10.4605	8.94969	7.49064	9.70161	8.23847	7.8174	9.05256	9.56673	8.4789	9.8558	10.2063	11.3457	9.3863	10.4371	9.53915	9.52402	11.195	10.7744	10.2297	9.5418	10.5678
TGM1	6.3712	6.84019	7.31153	7.4672	6.39868	6.5953	7.83325	6.29226	7.45943	6.96618	7.37614	7.59832	7.05609	6.81639	7.36998	7.44718	8.01557	8.40905	7.98639	7.1828	8.60177	8.65086	7.47483	7.46311	7.45943	8.43926
TGFBR3	6.29037	6.2449	6.13851	5.84692	6.29185	6.55047	5.55421	6.81084	5.56329	6.22578	5.64287	5.78708	5.85236	6.04195	6.01805	4.91601	4.56942	3.76529	4.89234	4.71535	4.82374	5.32797	4.77789	5.72736	3.92577	5.12543
TGFBR2	11.6484	11.32	11.9672	11.2409	11.8445	11.0574	11.6508	12.3697	11.6985	12.1778	11.6659	11.5941	11.7647	11.8046	11.3311	10.3157	10.4967	10.674	10.2546	10.3742	10.6043	10.0822	10.9915	10.2034	10.4155	10.682
TGFBR1	4.03116	3.46253	4.29549	2.68732	5.22538	4.20257	4.12309	6.10422	4.27482	4.00862	4.02518	3.50536	3.7764	4.16658	4.02758	2.01503	0	3.4833	0	3.03091	2.5367	3.2496	2.29194	4.58725	1.48843	1.39555
TGFBI	14.5797	14.7677	13.6726	14.3029	14.267	14.8686	14.2783	14.2375	14.2204	15.5373	14.0372	14.6634	14.6844	14.3114	14.1696	13.7719	12.6449	14.5797	13.7719	13.6467	14.7397	14.511	14.6047	13.5009	14.475	13.8262
TGFB3	6.94025	6.92915	6.75493	7.4672	6.91333	7.11857	7.15506	6.40469	6.50268	6.34044	7.11275	6.79164	7.03421	6.54286	6.73399	7.63619	7.59379	7.32649	7.7586	6.59144	7.4119	7.09922	7.5787	7.80786	7.1281	8.02189
TGFB2	1.27363	3.30047	2.86307	4.12309	1.60024	6.69015	3.89087	1.7752	4.5154	4.80823	4.56942	5.2357	5.71897	2.28183	3.11172	0	1.98669	5.9131	5.35341	0	3.44706	5.72774	3.14293	4.28917	3.16441	2.85566
TGFB1I1	7.02638	7.47638	5.79806	7.40055	6.48931	7.29548	6.36414	5.84038	6.82412	6.28754	6.00951	6.63045	6.84605	6.26634	7.46184	7.89916	8.20215	7.64356	8.58031	7.93172	7.62879	7.72681	7.78419	8.76201	7.98256	7.73659
TGFA	3.57063	4.71025	5.2184	4.58383	4.7	4.662	4.12309	5.2912	4.65134	5.00549	4.47171	4.71395	4.19794	5.07297	2.489	5.10576	0	5.96169	5.72736	5.02757	6.70139	6.30018	4.87541	3.71878	4.91043	4.28017
TGDS	7.45083	7.15642	8.15185	6.93858	7.82214	7.08972	7.63026	8.3398	7.65059	7.56262	7.69357	7.16527	7.17423	7.98692	7.20861	6.85492	7.07326	6.84036	6.548	7.1012	6.49415	6.43899	6.66883	6.23987	6.8099	6.47007
TG	7.35117	7.53929	6.73399	7.18673	7.0459	8.14287	7.42715	7.05194	7.09478	8.02244	7.35665	7.95996	8.02523	7.09345	7.15506	7.69357	7.1687	8.06018	7.30262	7.41857	7.76112	7.74505	6.97095	6.97463	8.43662	7.97201
TFRC	5.79182	5.35805	6.34067	5.27205	6.14957	5.2912	5.77831	6.66683	5.50154	6.03042	6.03888	5.65117	5.59949	5.53282	5.90289	5.89465	5.44655	3.4833	5.55054	5.51758	4.56942	5.72774	6.13873	6.26634	5.01575	5.06329
TFR2	5.2912	5.23345	5.79806	5.66954	4.98473	5.64013	5.55421	5.06672	5.79107	5.42781	5.53976	5.63494	5.65871	5.79182	5.5554	6.43047	6.36006	6.24255	5.98582	6.0661	6.39839	5.21504	6.13873	6.69643	6.54983	6.37691
TFPT	10.2116	10.521	9.56017	10.2305	9.3357	10.4106	9.92598	9.13935	9.76299	10.0307	9.61387	10.0939	10.1128	9.4279	10.4216	10.7579	10.6533	10.6568	10.9395	10.9524	11.059	10.908	10.5591	10.6183	10.7818	10.3973
TFPI	2.67992	0	2.031	0	0	2.8806	1.22863	0.955755	1.60024	1.27363	0	1.99907	1.06171	0.407114	0.734413	0	1.48843	3.63035	0	3.36744	1.27363	3.68004	3.14293	0	0	2.13112
TFF2	9.15283	8.13906	8.662	8.60143	9.50845	9.34672	6.80126	5.06672	8.11121	6.17414	9.0838	8.68419	8.44017	7.13008	8.18861	8.17941	10.6758	8.17981	8.78802	6.04385	7.61686	10.0784	11.15	9.98163	9.04209	7.93327
TFEC	7.95311	6.792	7.55081	7.23889	7.4694	7.30924	7.1012	8.67876	7.09478	8.54172	7.22127	8.07381	7.80786	7.50444	6.95384	6.98401	5.44655	8.33675	6.80052	7.573	8.0509	8.05358	7.32798	6.06342	7.89228	6.61393
TFDP2	9.31489	8.99724	8.37017	8.90645	7.65222	9.50424	8.65331	8.20893	8.39732	8.6251	8.62904	8.99502	8.58442	9.04034	8.5236	8.83741	8.76471	9.31929	9.21467	8.82413	9.03686	9.75979	9.7028	9.20786	9.6791	9.21484
TFB2M	7.09877	6.46398	8.04627	6.55628	7.9154	6.48807	7.32798	7.7421	7.28049	7.79193	7.58514	7.10181	7.02556	7.83654	6.81425	6.32323	6.55711	6.50268	5.88192	6.75223	6.16573	5.8159	6.54677	6.65127	6.44968	6.3607
TFAP4	8.24714	9.07457	7.86654	8.80477	7.9393	8.61492	8.28415	7.20848	8.17789	7.57933	8.0748	8.00939	8.01219	8.70493	8.50198	8.59439	8.89133	8.59393	8.67371	8.83741	9.2507	8.81656	8.74453	9.26919	9.24392	8.88987
TFAM	5.99726	4.71025	5.76151	5.29832	6.06762	5.66464	5.77831	6.74545	5.56329	5.72077	6.03888	4.8679	4.89133	5.32061	6.12868	5.01575	5.59695	5.11401	4.70864	4.7852	5.22824	5.85236	4.65501	4.71025	4.35596	4.02758
TEX9	3.12483	2.45368	3.45434	2.99254	4.1721	3.30047	1.78758	3.76529	4.43591	3.80575	2.62932	3.89087	2.8806	4.75934	1.44997	2.31917	1.98669	3.4833	1.99907	4.0509	2.5367	0	3.70545	3.71878	3.02033	2.85566
TEX38	2.96521	0	2.86307	2.47888	3.81542	2.05707	2.65269	2.23098	3.799	1.27363	2.62932	3.11172	1.06171	2.47888	3.11172	0	3.68995	0	1.99907	4.0509	3.73014	2.94954	3.92861	3.71878	3.81542	3.46253
TEX33	0	0	1.27363	1.22863	0	2.50767	1.78758	0.955755	1.60024	1.99907	0	3.60924	0	2.67992	1.44997	2.01503	0	0	1.99907	0	1.78758	2.13112	0	0	0	0
TEX30	7.20141	6.71263	7.01384	6.61019	7.65222	6.29651	6.38692	7.78789	6.9905	6.79236	7.09345	7.14859	7.07894	7.3196	6.81425	6.79325	6.97029	7.091	5.29832	7.74803	6.03075	5.89069	6.17993	6.03442	6.33282	6.48865
TEX29	3.45434	3.81842	3.71466	4.12309	2.93044	4.27482	4.8006	3.05216	3.90387	2.94954	4.25208	3.96347	3.71878	3.2686	4.61288	5.18848	7.62514	6.63261	5.68775	5.66027	5.45093	6.66605	3.45434	4.28917	7.1281	6.43181
TEX14	4.08535	5.56583	5.17042	4.95731	4.47307	5.25975	5.85506	4.89234	4.65134	4.85737	5.3908	4.80924	4.6113	4.48212	5.38783	5.22588	5.98455	5.78405	5.76801	4.65843	4.19794	4.39326	4.11183	5.11631	5.98191	5.8656
TEX12	4.41119	3.71466	4.8027	3.2496	4.7	3.30047	3.18371	4.11183	4.00862	3.80575	4.36005	2.71907	3.97403	4.11392	3.51663	3.3616	4.13869	3.33309	0	4.59936	0	3.2496	3.70545	0.429613	3.33044	2.40781
TET3	5.77081	7.00521	6.33336	6.16516	5.77209	6.56375	5.73208	6.25154	6.34021	6.26911	5.99422	5.53282	5.55626	6.36549	5.77831	6.06124	6.10688	6.09729	6.27944	6.431	6.74565	5.38625	7.02701	8.01321	7.07161	6.11854
TERT	10.1825	10.0467	11.1311	10.5485	10.5165	10.2491	11.0047	10.1592	11.0539	9.92823	10.9827	10.5529	10.7142	10.5576	10.508	11.0367	11.9218	11.1964	11.0309	10.8353	10.8741	10.8452	10.9698	10.984	11.2212	11.8124
TERF1	6.79164	5.56583	7.54585	5.35004	7.05674	5.88356	7.15506	7.90486	6.96618	7.41893	6.51531	5.78708	6.6172	6.90565	6.20492	5.39571	5.83092	5.33266	4.16658	5.68504	3.86952	5.38625	4.87541	5.44009	5.44893	5.39218
TERB1	2.47888	0	2.031	0.429613	2.13112	1.27363	1.78758	0	2.40781	2.28183	1.16113	2.29194	1.82831	1.20613	0	1.00075	2.78671	0	0	1.48843	1.78758	0	2.29194	0.429613	0	0.673453
TENT5B	1.27363	1.63216	1.27363	2.47888	2.42377	1.27363	0	2.52659	0	2.83441	0	0	3.33044	2.47888	2.20848	1.52689	0	2.96762	0	3.19181	0	0	2.29194	1.27363	3.16441	2.62191
TENT5A	8.73297	8.62705	9.14684	8.4203	9.3977	8.74251	9.03551	9.62506	9.35156	10.1354	9.07063	9.59813	9.1587	8.9898	8.35674	9.02348	8.63343	9.82556	8.68812	9.2081	9.45717	9.95907	8.49401	7.49115	9.1139	8.81349
TENM4	1.7752	5.68404	5.73472	6.18784	4.02758	2.05707	5.67912	2.52659	3.57668	4.52693	2.45368	4.28699	1.52689	5.73472	4.71395	2.85566	4.65501	1.73089	4.03634	4.28699	5.75108	0	5.88356	7.12281	5.59454	5.67561
TENM1	4.30549	4.23267	4.49465	3.65564	5.29832	5.17711	4.35896	5.17896	5.23722	4.88428	5.44403	5.41125	4.47577	5.90694	3.83353	4.74685	4.74302	4.85737	4.16658	3.83653	3.73014	5.08831	3.45434	4.7852	4.02758	5.39218
TEN1	7.14823	7.40584	6.13851	7.31859	6.7717	6.96618	7.13647	6.51093	7.08062	7.12456	6.66998	6.92847	7.18348	7.10492	7.28833	7.80315	7.69688	7.5412	7.58787	7.93172	7.9063	7.7187	6.63916	7.17405	7.60811	7.26747
TEKT2	6.27346	6.34724	6.21974	6.97822	6.04867	6.48807	6.48708	5.50333	6.62477	5.835	6.26911	6.11636	6.06762	5.81044	6.51204	7.17957	7.57226	6.65069	7.1012	7.01281	6.86066	6.49107	6.44896	7.55141	7.39671	7.12931
TEK	3.72204	0	5.2184	3.73795	4.79709	3.39227	5.29832	4.74685	3.799	4.00862	4.36005	3.11172	4.02937	4.16658	3.39227	3.18854	4.65501	4.79818	2.8397	3.60924	2.5367	4.00862	4.11183	4.13323	3.33044	4.11183
TEFM	6.1585	5.46561	6.13851	5.60161	6.47241	5.25975	5.73208	6.62573	5.8964	5.79144	5.94704	6.41676	5.63877	6.44823	5.15265	5.80858	6.04867	6.17208	5.29832	5.66027	5.13546	5.27205	6.13873	5.69493	5.98191	5.06329
TEDC1	5.0209	4.93204	4.5466	3.34671	4.98473	3.70882	5.12021	5.17896	2.8806	4.69839	4.47171	4.8679	5.37689	4.23523	5.15265	5.36504	4.56942	4.66427	4.29635	4.7852	4.82374	5.48514	5.29832	4.13323	5.01575	4.94583
TECTB	1.27363	2.93044	1.27363	1.99907	0	1.27363	0	3.05216	0	3.46253	0.368652	2.29194	1.82831	0	1.44997	3.3616	0	0	0	0	0	2.94954	0	0	1.48843	1.39555
TECR	12.0704	12.0928	11.6578	12.1624	11.6358	12.322	11.846	11.0422	11.8761	11.5143	11.7051	11.7418	11.8554	11.5998	12.2917	12.4137	12.4075	12.1567	12.5431	12.5478	12.258	12.6472	12.2146	12.7475	12.3114	12.2935
TEAD3	5.79182	6.22024	5.28327	6.16516	5.33588	5.44655	5.60203	5.22588	6.62477	4.29323	5.41811	5.17042	6.02749	4.9199	5.30708	6.21874	7.03363	6.7906	7.26828	5.87112	5.28485	5.62301	6.35976	5.76675	6.03561	5.18236
TEAD2	5.2024	5.28403	5.23345	5.92662	4.53431	5.44655	5.12021	4.74685	5.41811	5.35341	4.47171	5.85468	5.20927	4.48212	6.16071	6.15646	6.58798	6.23023	6.40232	6.29329	6.16573	6.23152	6.44896	6.33336	6.58632	6.13734
TDRP	1.27363	0	1.27363	1.99907	1.60024	0	0	2.40781	1.60024	1.27363	0	1.57774	0	1.99907	2.71051	1.52689	1.98669	1.73089	0	2.3005	1.78758	0	0	1.27363	0	1.82831
TDRKH	4.48844	4.52511	4.86293	5.57517	4.7	3.60924	3.89087	4.11183	4.82374	3.63035	4.63748	4.28699	4.52929	4.8027	5.5554	3.76529	5.03662	4.96947	3.74177	4.65843	4.19794	4.39326	4.11183	4.71025	4.54231	3.83353
TDRD9	2.96521	6.37691	7.28748	3.73795	3.92861	4.14206	6.82285	3.76529	4.43591	4.69839	2.45368	4.52929	3.4833	3.90387	3.83353	4.8027	3.49624	4.59848	5.18848	3.03091	7.40076	4.28699	7.6849	4.52511	7.4672	7.87317
TDRD7	9.20965	9.46059	10.4967	9.10121	9.41145	9.53511	9.30304	9.92367	9.29558	10.1737	9.37254	9.28033	9.43316	9.79346	8.90454	9.94955	10.1669	10.3589	10.3475	9.42806	10.1	10.4599	9.47105	9.13321	9.96172	9.77133
TDRD6	3.72204	3.58804	4.35896	3.2496	4.40819	3.86541	3.89087	5.11401	3.26416	5.04685	3.78023	3.71878	3.64187	3.68004	3.39227	3.76529	1.98669	3.97886	4.60971	3.94896	3.98546	2.13112	2.29194	3.11172	3.71878	4.18464
TDRD10	6.36364	6.96558	8.47557	6.59406	6.78941	7.3997	6.72822	7.12842	7.62514	6.91741	7.36769	7.65232	7.30381	6.92739	5.34556	8.37366	4.13869	8.0239	7.86262	5.97471	8.8582	6.54497	8.13547	6.15741	7.373	7.38182
TDP2	8.00939	7.27029	8.27441	7.50819	8.291	7.4464	7.9447	8.82956	7.88254	8.06445	7.92669	7.39703	8.02106	8.16612	7.72964	6.97095	7.21186	7.65863	6.71027	7.74253	6.79786	6.74545	7.47483	6.63098	6.93166	7.43602
TDO2	2.031	2.45368	2.031	2.85566	3.44706	2.05707	2.65269	2.23098	2.67992	1.99907	1.63835	2.29194	0.230769	0.407114	1.44997	2.31917	1.98669	2.14124	1.99907	2.83441	3.44706	2.94954	0	1.81593	0.84037	2.13112
TDH	0	0	2.031	0	0	0	0	2.8397	0	1.99907	1.96061	2.71907	1.06171	0	1.44997	1.52689	2.45368	0	2.8397	1.48843	1.78758	3.46253	0	0	2.29194	0
TDG	7.91527	7.69645	8.43557	7.62608	8.83989	7.69925	8.41405	9.26355	8.01698	8.79573	8.41737	8.24324	8.06513	8.66783	7.37747	6.88753	7.03363	7.42319	6.74923	7.38989	6.53464	6.16982	7.32798	6.81868	7.17423	7.12931
TCTN2	6.17581	6.76346	6.76765	7.36998	7.2531	6.8102	6.63808	6.24176	7.56602	6.80017	6.85524	6.98196	6.03973	7.01062	7.15506	7.39513	7.78426	7.42319	5.80653	7.54909	6.66722	7.03566	6.54677	7.53358	7.24456	7.36053
TCTE3	2.8397	2.93044	2.031	3.11583	3.29518	2.50767	3.41429	3.05216	2.40781	3.19991	3.46253	4.03892	3.71878	1.20613	2.20848	2.85566	3.84267	4.1818	1.99907	3.71878	2.28183	3.46253	0	3.60208	2.29194	3.60208
TCP11L2	11.6828	11.201	12.0678	11.2391	12.6218	11.1008	11.8527	12.5431	11.4932	11.6474	12.1363	11.8008	11.6558	12.2395	11.4846	10.5833	10.8317	11.2913	10.3915	11.1994	10.2835	10.1888	10.6303	10.5546	10.8734	10.8993
TCP11	4.8245	4.71025	4.44232	3.73795	4.59848	4.4249	1.78758	3.2496	4.00862	4.00862	3.34671	3.96347	4.08871	3.68004	2.71051	5.14234	2.78671	3.33309	5.68775	3.36744	5.07031	4.78923	4.65501	3.71878	4.67792	3.93273
TCN2	11.4103	11.5239	10.8366	11.2768	10.7497	11.602	10.8628	10.6655	11.163	11.8985	10.7296	11.3459	10.9341	10.9886	10.6699	11.26	10.656	11.3302	11.3021	11.0144	12.1742	11.4168	11.7521	10.7407	11.9956	10.9648
TCN1	11.9105	12.3786	12.343	11.5143	11.7418	12.3919	11.7347	12.5377	11.3239	12.8179	12.1705	12.5246	12.5356	13.2149	11.3061	11.027	9.40302	13.277	11.9012	10.4947	12.9243	13.2149	13.5066	10.8072	11.5526	11.7515
TCF7L2	6.58442	6.52944	7.38449	6.68466	7.63597	6.43181	7.31546	7.74886	7.10527	7.0334	7.0349	6.78176	6.93676	6.97095	6.40469	6.38692	5.83092	6.84036	6.43523	6.431	7.77704	5.08831	6.21874	6.06342	6.8988	5.89746
TCF7L1	3.72204	3.30047	1.27363	3.97886	3.29518	2.50767	3.89087	2.23098	4.27482	3.80575	3.11583	3.36744	3.7764	2.85566	4.22711	3.50536	4.13869	3.33309	4.03634	2.3005	4.19794	4.94905	3.14293	3.71878	3.33044	3.34017
TCF4	6.548	6.84019	6.95202	6.97822	5.92371	6.69015	6.06702	6.03075	6.76971	5.73472	6.90313	6.48128	5.59949	6.26634	6.56704	5.4583	5.59695	6.05107	7.06964	5.68504	6.31564	6.51949	6.63916	6.79236	6.06124	5.18236
TCF23	4.26285	4.39191	4.12986	2.85566	4.32645	3.60924	5.4583	5.08471	5.8964	5.07031	4.7537	4.47577	4.02937	3.58804	4.29323	4.8027	4.89984	2.47033	3.14293	4.0509	4.29549	3.46253	3.70545	3.60208	3.81542	6.19307
TCF12	7.96876	7.10033	7.96682	7.12688	8.14254	7.86	7.87282	8.08765	7.79212	8.02244	7.93922	7.17423	7.6407	8.07603	7.59365	6.66644	6.49871	6.50268	6.77426	6.61237	6.65127	6.56861	6.54677	6.86873	6.62374	7.10076
TCEAL1	5.92876	5.79182	6.04059	6.20492	6.69791	6.15809	6.26373	6.41287	6.90853	6.54953	5.96535	5.76566	6.33425	6.47648	6.40469	6.76346	6.74681	7.18704	6.548	6.47729	6.99736	7.01886	4.26721	5.06975	6.91609	5.89746
TCEA2	7.32021	7.88172	7.42148	7.95976	7.20608	7.53698	7.90194	6.57541	7.93985	6.8233	7.32546	7.82252	7.59405	7.00337	7.89209	8.52917	8.68	7.84803	9.03461	8.10344	8.0064	7.70056	8.28474	8.8743	8.4878	8.38507
TCAM1	4.45693	4.71025	5.71174	4.95731	5.74555	4.20257	5.34919	5.40913	5.97202	4.88428	6.3252	6.00835	5.47224	6.01327	5.77831	5.52072	5.10998	5.49528	5.98582	5.63454	4.95798	4.14835	4.65501	3.93557	5.44893	4.89691
TCAIM	6.88239	7.07913	7.25659	6.80126	7.3814	6.56375	7.60719	7.62514	7.15092	7.07972	7.95369	7.2911	7.32662	7.38257	6.48954	6.68254	5.86665	7.06894	6.18402	6.29329	6.31564	6.33229	6.48865	6.3833	6.1701	6.66576
TCAF2	6.07749	6.84978	5.92371	6.81425	6.08813	5.36875	6.18993	5.42569	5.56329	4.96947	5.73472	5.76566	5.71897	6.21384	6.16071	6.46784	6.97029	6.18993	6.27944	6.46238	7.56641	6.79164	6.86231	7.68178	6.35568	6.80352
TCAF1	7.50644	6.64458	7.53884	6.83592	7.07871	6.46126	7.52616	7.35057	6.23913	6.79236	7.36769	6.86838	7.06388	6.80564	6.56704	6.21874	6.83926	6.548	6.86494	6.41421	6.06124	6.41456	6.94256	7.41548	6.03561	7.25782
TBX6	4.66427	5.43281	4.83129	5.60161	3.92861	5.10775	5.34919	4.25208	5.97202	4.12986	4.96345	5.34307	5.65871	4.48212	5.41942	6.48591	6.70954	6.17208	6.37691	6.36889	6.66722	6.41456	5.83346	6.08813	6.39621	6.60352
TBX21	11.9443	12.0142	12.5133	12.3942	12.1543	12.0145	11.149	11.7948	12.286	11.5969	12.0973	12.3802	11.763	12.5838	12.0944	11.6609	11.2625	11.0521	11.0482	10.6084	11.0257	11.6437	11.9928	11.1792	10.5599	10.3801
TBX19	5.22934	4.88276	6.33336	5.63014	5.02934	5.25975	5.4583	4.89234	5.70901	4.39191	4.52929	4.573	5.49715	5.04928	4.54231	6.61259	5.44655	5.38524	5.35341	5.26224	5.33588	6.07431	6.17993	5.97765	6.1701	6.43181
TBX10	1.7752	2.14124	2.30905	0.429613	2.13112	0	1.22863	0.955755	0	0	3.2496	1.10017	1.06171	1.73089	0	1.00075	0	2.14124	1.99907	0	0	0	2.29194	2.14124	1.98669	1.39555
TBL3	11.7468	11.814	11.8071	11.8798	11.3213	11.697	11.9658	11.0695	11.9186	11.4837	11.6588	12.0068	11.5862	11.3619	11.8245	12.4123	12.711	12.322	12.2751	12.4463	12.3334	12.4092	12.1835	12.4507	12.4101	12.711
TBL1XR1	7.30606	7.55577	7.64769	7.27677	7.07871	7.33422	7.21849	8.14378	7.57582	7.76746	7.77205	7.62162	6.99736	7.51975	7.36026	6.95686	6.36006	6.6882	7.26828	7.09004	7.03604	7.26606	7.6653	7.58787	6.76258	6.59056
TBK1	7.11398	7.13694	8.26602	6.61019	8.15022	6.66426	7.24814	8.64998	7.59453	8.18971	7.31651	7.89656	7.2748	7.78215	6.65897	5.57583	5.63877	6.37922	6.18402	6.47729	5.75108	5.4358	5.29832	4.95865	6.35568	5.72774
TBCE	9.5001	9.10991	10.5247	9.50902	8.85043	8.67836	9.41002	9.65993	10.0286	10.1746	10.0151	9.51064	9.77202	10.3377	9.62853	10.0912	9.91164	10.0105	9.23158	9.99963	9.1955	9.38685	10.0286	9.70817	10.1122	9.49568
TBC1D9	7.59379	8.10303	7.35665	7.87524	7.5363	7.83239	8.01719	8.0957	7.75735	8.63343	7.49115	7.8593	7.2975	7.68608	7.46963	7.30099	6.43682	7.11918	7.48246	7.23199	8.8582	7.17118	7.16147	6.72993	8.17534	7.35282
TBC1D8B	4.03116	3.46253	4.12986	2.99254	3.71466	3.86541	3.18371	4.82897	3.57668	4.1818	3.86952	2.71907	3.91485	3.98824	2.91604	2.31917	2.78671	2.47033	2.8397	2.83441	3.44706	3.46253	3.14293	2.45368	4.47577	3.02033
TBC1D8	12.1179	11.018	11.8422	11.6395	12.3494	12.3452	12.3407	11.7544	11.5932	12.3561	12.5392	12.1314	12.3611	12.1696	11.5225	10.5165	10.7069	11.5237	10.5294	11.0983	11.014	10.9366	11.59	10.1552	11.1343	11.4236
TBC1D32	2.031	3.30047	3.13708	3.34671	3.29518	2.30905	3.41429	4.3179	1.60024	1.99907	2.83441	2.71907	1.82831	3.68004	2.71051	2.31917	0	0	0	2.83441	0	0	0	2.14124	0	1.82831
TBC1D30	6.81715	7.49308	7.21668	7.33231	5.89673	7.20861	6.34021	6.43842	7.45943	6.90565	6.76142	7.18981	6.79112	6.30258	6.94256	7.83994	7.51841	7.55295	8.40694	7.53951	8.55126	8.0398	6.48865	7.52425	7.86262	7.02701
TBC1D25	9.80147	10.4257	9.36515	10.3687	9.08715	10.2176	9.53016	8.70068	9.45221	9.47172	9.26086	9.678	9.71925	9.05378	10.0865	10.3076	10.3694	10.3342	10.4193	10.2593	10.5709	10.5833	10.5856	10.5751	10.3651	10.2646
TBC1D23	7.92451	7.2819	8.81708	7.35717	9.08286	7.95882	8.11615	10.0376	8.08561	8.90054	8.57272	8.194	8.30119	8.93822	7.02701	6.77815	6.63331	8.12504	5.84871	6.72803	6.70139	7.22082	7.5787	6.21099	6.72015	6.6503
TBC1D21	2.96521	3.46253	2.49912	3.91041	2.13112	2.30905	1.78758	2.93044	0	1.75924	1.96061	2.91604	0.230769	2.47888	3.93067	2.31917	3.49624	4.66427	3.58804	2.3005	2.85566	2.64528	2.8397	4.20257	3.59766	3.46253
TBC1D19	4.89691	4.58725	5.13417	4.75048	6.32726	4.91876	5.23934	5.50333	5.79107	5.38297	5.75524	4.7617	4.99329	5.36811	5.48514	5.18848	5.83092	5.66954	4.29635	5.66027	4.95798	4.87128	4.11183	5.79182	5.07031	6.09688
TBC1D16	3.81284	5.39125	3.25669	4.63234	4.32645	4.31991	4.86927	3.05216	4.35896	4.07339	3.95274	4.03892	4.14206	3.58804	2.20848	4.05534	4.00862	3.63035	3.36744	4.47577	5.45093	3.83653	3.14293	4.03892	4.11183	4.80344
TBC1D15	7.52558	6.2449	8.16884	6.06573	8.28452	5.98047	7.33934	8.94257	7.6407	7.75281	7.41179	7.23889	7.2819	7.8898	6.37449	6.02352	5.90694	6.84036	5.2465	6.91349	4.71025	5.08831	5.83346	5.39904	5.67912	5.62529
TBC1D12	3.12483	3.58804	3.78023	3.11583	4.47307	2.8806	4.12309	5.48762	3.11172	4.85737	4.07518	4.62227	4.26285	3.98824	4.54231	1.52689	0	3.63035	1.99907	1.48843	2.85566	0	0	0.429613	3.16441	1.39555
TAX1BP1	8.974	8.15911	9.83108	8.30095	9.31772	8.2685	9.16298	10.8077	9.04874	9.5963	9.06561	8.76325	8.7602	9.7457	8.03431	8.10813	7.96646	8.37842	7.37035	8.15629	7.9063	7.73555	8.64269	7.92283	8.07036	8.26592
TASOR2	9.39856	9.3863	10.0015	9.38018	9.79709	9.4645	9.89363	10.2491	9.73078	9.43533	9.76797	9.19101	9.53016	9.94524	9.43087	8.86945	9.22158	8.86482	8.93498	9.03113	8.91652	9.03713	9.33592	9.5209	9.13063	9.46037
TASOR	9.69771	8.66161	10.5179	9.15528	10.8829	8.94497	9.87375	11.4236	9.62655	9.72758	10.1054	9.89483	9.65401	10.4032	9.18752	8.35457	8.89876	9.13001	7.81491	9.11813	7.81458	7.90945	8.47383	8.38921	8.41906	8.64783
TAS1R3	5.48555	5.18805	6.07645	5.84692	5.29832	4.87128	6.09648	5.50333	6.48931	4.52693	6.5541	6.28419	5.79388	5.23722	5.19521	6.66644	6.78823	6.50268	7.51145	6.31263	6.49415	6.33229	7.43487	5.97765	6.33282	7.32798
TARS3	6.13399	5.92611	6.81754	7.1794	5.87052	6.62879	5.77831	4.54231	6.82412	4.65501	7.21618	6.39288	6.43842	6.92739	5.81489	6.46784	7.93834	7.43921	6.548	7.29719	6.06124	6.35927	7.07609	7.72377	7.32649	5.67561
TARS1	13.0347	13.2564	13.7951	12.9913	13.0969	13.0757	12.9393	13.7448	13.1327	14.0031	13.3901	13.4849	13.2133	13.6467	12.5803	12.7069	11.7408	13.5478	12.783	12.55	13.8538	13.5126	13.51	12.0951	12.7359	12.7484
TARP	9.24424	7.43019	8.94603	7.22322	8.80878	9.19399	9.30542	7.81927	7.79212	7.65691	7.64189	7.6793	8.79094	7.79694	9.81557	7.56089	8.64204	7.35614	9.55315	7.94529	6.91758	7.96437	8.55654	8.80235	8.08507	7.93938
TARM1	10.3548	11.3786	10.8945	11.1093	10.9942	11.5385	10.4843	11.859	11.0418	11.7188	11.1283	11.0658	11.0465	12.0397	10.343	11.4458	9.83259	11.7873	12.0189	10.2689	12.2259	12.1098	11.291	10.3559	11.0755	10.7935
TARDBP	9.79509	9.42134	10.5011	9.6068	10.102	9.43928	10.1409	10.5063	9.84875	9.97561	10.0779	9.74011	9.79169	10.1825	9.51273	9.16191	9.31284	9.10439	9.13127	9.06119	9.2847	8.91684	9.21195	9.40565	9.01624	9.51568
TAP	1.7752	0	0	0	2.13112	0	2.32772	1.48843	0	0	0	1.10017	1.06171	0.407114	0.734413	2.31917	0	0	0	0.955755	1.78758	0	1.73089	0	1.98669	1.82831
TAOK1	5.22934	6.00176	5.44009	5.36939	4.87398	4.95865	5.67912	5.82105	5.84282	5.07031	5.0642	4.98058	4.92491	5.18639	4.91111	5.36504	5.17711	5.56238	4.51449	5.48514	5.63823	4.49181	5.77866	6.79236	5.07031	4.7537
TANK	8.51458	8.41906	9.5624	8.28806	9.5794	8.32232	8.86796	10.5231	8.93796	9.8176	9.12015	9.00876	9.30518	9.47464	7.88505	7.84572	7.61493	8.89324	7.41857	8.04376	7.8898	7.84064	8.24879	7.22408	7.67941	7.69455
TANGO6	9.75086	9.81646	9.40028	9.93354	9.21429	9.81208	9.4232	8.62999	9.48851	9.11612	9.70908	9.46414	9.35246	9.52261	9.94524	10.1307	10.1712	9.90524	10.1702	9.94875	10.0328	10.3499	9.83056	10.1109	10.0984	10.0032
TANC2	3.45434	2.93044	2.031	3.46253	0	3.16441	2.65269	2.031	3.26416	3.30047	3.71878	3.89087	3.02033	1.20613	2.489	3.3616	3.2686	3.4833	0	2.83441	3.06718	0	4.11183	2.67992	3.46253	3.34017
TAMALIN	7.18704	6.61282	6.25823	7.20972	6.86738	7.46106	6.41287	6.04742	7.44859	6.56178	6.45602	6.6958	6.22756	6.39791	6.82837	7.38257	7.23837	5.96169	8.16458	6.47729	6.70139	6.86976	6.83823	7.18855	7.03048	6.15741
TAL1	11.9012	11.5672	11.0836	11.4876	11.8962	11.662	11.8829	12.3033	12.4573	11.6082	11.6886	11.6747	12.282	11.2291	11.5751	11.4807	10.7878	11.4044	10.8829	10.9123	11.2184	11.1172	10.9958	10.9968	11.0384	11.1607
TAGLN	1.7752	2.45368	2.71051	3.11583	2.13112	2.50767	1.78758	2.23098	1.60024	2.64528	2.45368	3.50536	1.82831	3.02033	1.91988	3.18854	2.45368	2.14124	3.36744	3.03091	1.78758	2.64528	4.87541	4.20257	2.56863	3.02033
TAFA5	3.12483	2.45368	2.49912	3.73795	1.60024	1.27363	2.65269	2.23098	2.40781	1.27363	2.45368	3.11172	2.62932	3.48003	2.71051	2.31917	0	0	3.36744	1.48843	3.44706	0	0	3.44706	2.82586	2.62191
TAFA4	1.27363	2.45368	3.34671	1.99907	1.60024	2.50767	1.78758	0.955755	0	3.38643	3.56397	1.57774	1.52689	0.407114	0	0	0	2.78671	1.47247	2.58101	4.48212	3.46253	2.8397	0	1.48843	1.39555
TAF9B	5.84836	5.35805	6.02811	6.48079	6.34772	6.31016	5.97471	6.37691	6.34021	6.08813	5.89465	6.32827	6.32358	6.04195	6.20492	5.22588	5.2912	5.9131	5.2465	5.71867	5.82262	5.15847	5.12543	5.63284	5.86595	5.80709
TAF8	8.52322	8.79516	9.17679	9.00093	9.31999	8.97256	9.26801	9.26863	8.96007	9.05432	9.1752	8.64857	8.884	9.18399	8.90794	8.48296	8.6639	8.17981	8.29507	8.21593	8.30919	8.50261	8.48713	8.60066	8.47628	8.86036
TAF5	7.87797	7.6514	8.3287	7.17235	8.32439	7.12749	7.9447	8.23889	7.8581	7.62108	8.00883	7.82252	7.65863	7.9362	7.79647	7.26198	7.59379	7.22019	6.94698	7.62471	6.6852	6.85348	7.28143	6.96094	7.27285	7.51545
TAF3	9.15101	9.84512	8.35237	9.75834	8.34763	9.4551	8.70276	7.85739	8.48428	8.76637	8.61585	8.82151	8.7259	8.36241	9.38431	9.37691	9.54579	9.08664	9.58461	9.13021	9.7144	9.85099	9.29061	9.96881	9.70656	9.19987
TAF2	10.0541	10.0433	10.6204	9.85462	10.765	9.92675	10.4693	11.0422	10.2379	10.6207	10.393	10.3025	10.0275	10.5385	10.0694	9.05303	9.43698	9.74743	9.11005	9.3701	9.27727	9.14203	9.38982	9.56711	9.20363	9.60748
TAF1D	6.6632	6.9447	8.10563	6.33425	7.60191	6.52944	7.79422	8.44136	8.07381	7.40892	8.17666	7.65232	6.86976	7.92093	6.48954	7.95514	7.84201	7.75141	7.1453	7.27001	6.76346	6.61748	7.32798	6.77462	6.77358	7.25012
TAF1C	10.8951	11.3361	11.6138	11.5071	11.2139	11.0836	12.0732	10.8756	11.8995	10.9279	11.3447	11.333	11.5032	10.9917	11.2419	12.1394	13.0877	12.0556	11.8686	11.7647	12.13	11.9691	11.7105	11.905	11.9784	12.9412
TAF1B	6.44456	5.68404	7.75735	6.06573	6.39868	6.29651	6.91413	7.6062	6.63916	6.98482	6.82008	6.35568	6.83765	7.1767	5.77831	6.79325	5.98455	6.77462	6.40232	6.59144	5.98323	5.72774	7.02701	6.46831	5.62031	6.548
TAF1A	5.92876	5.84907	7.17484	6.06573	6.85492	5.34459	7.08538	7.35999	6.34021	6.08813	6.56559	6.44085	5.90458	6.78224	4.95627	5.87416	5.50154	6.01805	4.97967	5.11509	5.13546	5.48514	5.29832	5.52396	5.98191	5.4583
TAF13	4.30549	3.58804	5.17042	4.12309	4.98473	4.62453	4.35896	5.62031	5.11401	4.80823	4.85889	4.20475	4.92491	4.53431	4.02758	3.3616	4.47036	4.27482	1.47247	1.48843	3.73014	3.83653	2.29194	2.14124	3.46253	3.02033
TADA2B	7.82933	6.85628	6.89531	7.21734	7.45457	7.54746	7.39439	7.38257	7.29081	7.60843	7.13694	6.91569	7.3654	7.40527	7.53579	6.95686	6.76407	6.61237	6.80052	6.38692	6.99736	7.38233	6.63916	7.07253	6.56803	6.6503
TADA1	9.20965	9.2626	9.75814	9.19472	10.1507	9.05378	9.48037	9.56077	9.87083	9.10243	9.72758	9.62061	9.28127	9.70849	9.36657	8.70866	9.2835	8.85926	8.80531	8.92429	8.728	8.77057	8.84384	9.13321	8.85106	9.23825
TACR2	4.08535	2.93044	3.55914	2.85566	2.93044	3.06189	4.23523	3.70545	3.90387	2.28183	3.11583	3.36744	4.26285	2.67992	4.662	3.04475	4.89984	3.63035	1.47247	4.0509	2.5367	1.48843	3.45434	4.36309	3.59766	3.46253
TACO1	6.09648	5.60664	6.29383	6.11854	6.10597	5.52396	6.41287	6.59611	6.40232	6.67894	6.00951	6.05451	5.87008	6.65186	5.99232	5.54937	6.36006	5.0209	5.64013	5.26224	6.11431	5.48514	5.83346	5.82017	6.08514	5.39218
TACC2	2.031	1.10017	1.7752	2.85566	2.93044	2.50767	0	0.955755	2.8806	1.99907	1.16113	3.36744	2.13112	2.47888	1.44997	2.31917	0	0	1.99907	0	0	0	3.14293	1.27363	0	2.62191
TACC1	7.95827	8.32054	7.719	8.08097	7.5787	8.24324	7.40356	7.47416	7.49013	7.66678	7.83946	7.9898	7.46106	7.69925	8.10948	8.662	8.3516	7.91213	8.39828	8.12591	8.5241	9.13398	8.57376	8.4972	8.0509	8.28433
TAC3	12.5124	11.6883	11.6174	10.5769	8.77028	12.3659	11.5627	10.9283	12.5154	10.4881	10.3358	11.3949	11.7303	10.2568	11.2618	13.2745	12.9727	10.6883	13.318	11.7563	10.6752	10.9678	11.9038	11.0777	11.4804	12.0636
TAB2	9.31719	9.11467	9.53961	9.1855	9.43649	9.21717	9.24274	10.0199	9.27232	9.57246	9.38008	9.31356	9.40772	9.4622	8.98857	8.62452	8.52479	8.92797	8.48332	8.38236	8.70079	8.81078	8.99502	8.52616	8.43662	8.67234
SYTL2	8.50892	7.75993	8.80987	8.48733	9.47139	8.43557	8.57253	9.1832	9.21792	8.53544	8.59393	8.53029	8.46683	8.89214	8.47628	8.12542	7.75755	8.05431	7.37035	7.573	6.84172	7.51905	8.3398	8.34371	7.44358	7.90486
SYT8	6.66847	9.27252	10.9395	8.61833	6.27437	9.33807	8.43347	7.18966	8.30867	6.33336	8.67084	7.96691	10.2346	7.5113	5.27092	9.33818	11.5878	10.8926	5.80653	5.68504	9.73752	7.05087	10.3873	6.72993	8.32439	8.41478
SYT7	9.74539	8.6154	8.8802	8.94257	8.91601	8.21613	7.3019	9.66422	8.07381	6.89846	7.90681	9.15213	10.3032	9.71333	9.43495	9.5411	9.33719	9.37529	8.93063	9.34741	8.27343	8.10407	8.45743	9.50215	6.31119	6.61393
SYT5	5.56329	5.64094	4.35896	4.58383	4.87398	6.40664	5.00049	4.40819	5.06919	5.39833	4.56942	5.12842	4.08871	4.28917	4.76351	6.32323	5.72126	6.15646	6.31263	6.431	5.92371	5.8159	5.72363	5.11631	6.31119	6.05335
SYT4	4.41119	2.93044	4.35896	1.22863	3.71466	3.39227	4.12309	4.61288	3.799	4.12986	4.71025	4.52929	4.26285	5.18639	2.20848	2.85566	2.78671	4.85737	1.47247	5.57583	3.98546	2.13112	4.41119	0	3.71878	4.36309
SYT3	6.68857	7.95208	8.71083	8.98263	6.94125	7.11004	7.74351	6.38692	8.39732	5.88733	7.15506	7.18348	7.75707	7.43265	8.56515	7.52787	7.05387	8.12504	7.95301	8.64009	8.34146	8.69175	9.02693	9.11678	7.2819	8.4497
SYT2	4.14206	4.30549	5.07031	4.99611	3.81542	4.74814	5.00049	3.39227	4.00862	4.78155	3.71878	4.13323	3.97403	3.58804	4.35896	4.5154	4.74302	3.4833	5.29832	4.20643	5.33588	3.46253	3.92861	6.3833	4.61412	5.59596
SYT17	3.9673	4.52511	4.25208	4.03892	2.93044	5.20612	1.78758	3.89087	2.8806	4.00862	3.71878	3.96347	3.97403	3.02033	4.29323	5.57583	5.86665	5.2912	5.2465	5.4457	5.41737	6.0353	4.87541	3.93557	5.53012	5.62529
SYT11	9.3662	9.66837	9.52832	9.43052	10.1059	9.37213	8.53466	10.4272	9.87083	9.77569	9.47616	10.7969	9.81113	9.72617	9.76491	10.4686	8.91427	9.2436	9.09891	8.71068	8.70079	9.72198	9.73678	8.81775	9.05512	8.52888
SYPL1	9.72484	9.09068	9.34857	9.12073	9.65476	8.81193	8.89513	10.3859	9.46263	9.96212	9.46333	9.09834	9.1017	9.68553	9.37033	8.81153	8.23015	9.23741	8.66473	9.13891	8.83909	9.06732	9.2468	8.37498	9.13827	8.12759
SYP	7.54735	7.35551	7.53125	7.97349	7.5363	7.48161	7.59512	6.42143	8.08561	6.64419	7.20167	7.24746	7.32662	7.47337	7.96691	7.82252	8.28497	7.5412	7.92752	7.96172	7.87524	8.04598	7.61875	8.08364	7.72964	8.19163
SYNPO2L	0.506536	3.71466	1.27363	2.47888	2.42377	0	2.32772	0	2.67992	0	1.16113	0	1.06171	1.20613	0	0	1.48843	2.14124	0	0	1.78758	1.48843	2.29194	2.14124	1.48843	1.39555
SYNPO2	2.8397	3.92861	2.86307	1.99907	3.29518	4.87128	2.94954	0.955755	4.18781	3.30047	1.16113	3.60924	2.30905	1.73089	3.39227	2.31917	0	4.27482	2.8397	2.3005	3.73014	4.70864	3.14293	4.83451	0	3.60208
SYNGR4	2.031	2.14124	3.01448	1.99907	0	4.27482	1.22863	2.93044	2.11018	3.46253	2.83441	2.29194	4.85889	2.47888	4.15737	4.69593	1.98669	5.23828	1.99907	3.60924	3.44706	3.83653	3.70545	3.44706	4.02758	2.40781
SYNGR1	6.41235	6.809	5.44009	6.246	4.98473	5.96105	4.45693	5.66954	5.56329	6.87036	5.60245	6.63045	5.92439	5.79182	6.34158	6.37035	6.49871	4.90687	7.34514	6.41421	5.8582	5.4358	6.13873	6.94089	6.53298	5.4583
SYNE4	2.96521	4.04097	4.35896	4.48212	3.13708	3.06189	5.18805	0.955755	3.57668	2.83441	3.56397	3.50536	3.91485	4.04826	4.15737	2.31917	5.23345	4.59848	3.36744	3.60924	4.107	3.46253	2.29194	4.36309	4.18464	4.65584
SYNE2	12.0951	11.3849	12.4071	11.9353	12.2278	11.6878	12.2961	12.3875	11.4423	11.2219	12.0728	11.3401	11.6307	11.7338	11.6057	11.7408	12.0086	11.2876	11.7634	11.2151	11.4207	11.3807	11.7197	12.1488	11.311	12.2251
SYNE1	11.6371	12.0686	12.557	12.1701	12.3199	12.0282	11.6938	12.0569	12.5246	12.437	12.5118	13.0092	12.1818	11.9696	11.6719	11.7334	11.5467	11.5291	10.9705	10.8809	11.2557	11.541	12.1215	11.3673	11.2081	11.3409
SYNDIG1L	2.47888	3.46253	4.44232	3.57668	3.92861	3.16441	3.18371	3.39227	4.11183	3.80575	3.71878	4.71395	3.41429	4.39566	2.71051	4.36309	4.82526	4.44811	4.29635	2.83441	5.22824	3.83653	4.41119	1.27363	2.82586	3.83353
SYN3	0	0	0.429613	1.22863	1.00075	0	0	1.48843	0	0.567496	0	2.29194	1.52689	1.20613	1.44997	0	0	1.73089	1.99907	1.99907	1.78758	1.48843	0	0	2.29194	1.39555
SYN2	7.62572	8.36241	8.83013	8.29529	8.46995	8.44735	8.69563	8.15828	8.12123	7.50545	8.06525	8.61461	8.53949	7.92093	7.87532	9.17088	9.51419	8.57868	8.37335	8.34319	8.6082	8.54329	9.21717	8.98801	8.85514	9.58189
SYN1	9.50241	9.51257	8.31964	9.60866	8.0239	9.82556	8.52769	7.48436	8.39732	8.35415	8.50114	8.28235	9.04577	7.98214	9.37033	10.1465	9.90409	9.81362	10.6435	9.59813	9.87533	10.0655	10.1093	10.7627	9.89871	9.89339
SYCP3	4.36114	4.44232	5.13417	4.42931	5.72204	4.37073	5.23934	5.77402	4.96947	5.30632	5.02695	5.83268	4.65501	5.04928	4.15737	3.18854	4.36309	3.86952	3.90387	3.94896	3.98546	2.13112	3.45434	1.81593	3.92577	2.85566
SYCP2L	1.27363	2.93044	2.86307	1.99907	0	2.8806	3.89087	0.955755	3.26416	1.27363	2.83441	1.57774	1.82831	1.99907	3.11172	1.52689	2.78671	0	0	0	3.98546	0	3.14293	1.27363	1.48843	0
SYCP2	2.8397	2.14124	3.92861	3.11583	4.40819	3.39227	3.18371	6.07495	2.40781	3.38643	3.34671	4.13323	3.12853	3.58804	0	3.04475	0	2.47033	0	2.3005	1.78758	2.64528	2.29194	1.27363	1.48843	0.673453
SYCE2	7.20861	7.48396	7.64237	7.93239	6.92298	7.49648	7.71266	6.87393	7.99065	7.29759	7.85269	7.7671	7.32662	7.52644	7.87532	8.60667	8.6639	7.96496	8.12326	8.36144	8.08097	8.21271	8.0288	8.38352	8.00715	8.55806
SYBU	5.25861	3.58804	3.34671	5.235	2.93044	5.23228	3.18371	2.23098	4.58383	4.12986	2.45368	5.06238	2.62932	4.04826	4.91111	1.52689	3.68995	2.96762	4.29635	4.93558	3.73014	5.15847	4.11183	4.89234	1.48843	2.40781
SWT1	5.77081	5.60664	6.63946	4.42931	6.21099	5.17711	5.73208	6.60508	5.41811	6.22578	6.30756	5.36988	5.63877	6.15646	4.80924	4.64305	3.2686	5.0209	3.14293	4.54061	3.86952	4.94905	3.45434	4.52511	4.26721	5.18236
SWAP70	10.9084	10.6185	11.2835	10.7395	11.296	10.5512	11.0191	11.2396	11.0947	10.4818	11.0751	10.3664	10.708	10.9381	11.0533	10.1803	10.5748	10.5029	10.4677	10.4643	10.1211	9.97868	10.1093	10.1151	10.5641	10.4659
SVOPL	4.61942	4.04097	4.0718	4.2972	5.11401	3.70882	2.94954	4.8027	5.16083	5.17087	4.63748	5.53282	4.7852	4.8027	4.29323	4.91601	2.45368	4.59848	3.74177	3.03091	2.85566	3.83653	4.54231	4.95865	4.18464	4.02758
SVIL	10.6836	10.9246	11.5716	11.3472	11.3125	11.4049	11.149	10.9179	11.3454	11.653	11.2811	11.3688	10.7398	11.1906	10.8567	10.5701	10.6406	10.9377	10.8338	10.5149	10.5258	11.0549	11.4434	10.9765	10.5714	11.1433
SV2C	0.506536	0	0	4.03892	2.42377	4.47577	1.78758	0.955755	2.67992	5.81691	2.20848	0	1.06171	4.04826	4.22711	2.31917	0	0	5.41737	0	0	5.02253	0	2.14124	0	5.02573
SV2B	5.79182	6.61282	3.84787	6.38692	4.02758	5.50023	4.86927	5.13117	4.35896	8.14548	4.63748	6.78176	5.37689	4.16658	5.41942	2.31917	1.98669	1.73089	3.36744	3.19181	4.71025	2.13112	4.41119	4.71025	3.92577	2.13112
SV2A	10.6296	10.2624	11.4723	10.8317	10.9526	10.547	11.4336	11.2196	11.35	10.2523	11.2827	10.7482	10.654	10.9518	10.8225	10.6494	11.1113	10.3514	10.9992	10.1904	10.1672	9.95552	10.7519	10.8182	10.3032	11.432
SUZ12	8.40767	7.68682	9.07505	7.80124	9.60415	7.69396	8.30461	9.99942	8.13389	8.5132	8.75042	8.53029	8.60563	8.8945	7.86183	7.44718	7.83239	7.73336	7.06964	8.0748	6.26634	6.9104	7.32798	7.33953	7.17423	7.41959
SUSD5	1.27363	2.45368	0	2.85566	0	2.8806	0	1.7752	1.60024	1.27363	2.83441	0	2.30905	1.20613	1.91988	1.52689	2.78671	2.47033	3.36744	0	0	3.83653	0	1.27363	2.82586	0
SUSD4	2.47888	2.14124	1.27363	1.22863	0	2.50767	1.78758	3.47676	2.40781	4.65501	1.16113	2.29194	3.64187	3.37273	1.44997	1.52689	2.78671	0	2.8397	0	0	2.13112	2.29194	1.27363	0	0
SUSD2	1.27363	1.63216	2.71051	0.429613	1.60024	2.50767	2.32772	2.40781	1.60024	3.63035	1.96061	2.29194	2.47888	1.73089	2.20848	3.76529	1.48843	3.15429	1.99907	2.58101	2.5367	2.64528	3.45434	0	3.92577	2.85566
SURF6	9.6445	9.83547	9.38792	9.86905	9.01241	9.76628	9.33719	8.80987	9.38078	8.9898	9.23651	9.34387	9.28127	9.32528	9.89573	10.3582	10.2676	10.2712	10.2355	10.6836	10.2883	10.3205	10.2681	10.2297	10.4781	10.2207
SURF2	7.81491	8.59175	7.53884	8.50733	7.5562	8.02582	7.8551	6.91532	8.01698	7.28095	8.01573	7.9178	7.92134	7.80762	8.14013	8.8945	8.85454	8.65728	8.65585	8.71068	9.34147	8.99259	8.70806	8.65194	9.29229	8.87314
SUPT3H	9.14929	8.8691	8.662	8.59243	8.46995	8.98498	8.77314	7.99704	8.43293	8.22454	8.435	7.9178	8.56367	8.21974	9.25422	9.54233	9.54858	9.09575	9.09484	9.38431	9.06788	9.47872	9.24302	9.18142	9.17125	9.17838
SUPT20H	10.3826	10.3477	11.154	10.6142	10.9249	10.5998	11.0455	11.2061	10.9753	10.7119	11.6135	11.2136	10.8718	10.9279	10.3299	10.3452	10.6866	10.5144	10.2266	10.2593	10.3225	10.5767	10.3677	10.3321	10.6863	10.8447
SUN1	8.05461	8.1529	9.07505	7.92556	8.90526	8.34803	8.52769	8.93822	8.45032	8.22454	8.40096	7.92283	8.221	8.67171	7.99334	7.75406	7.92047	7.67953	7.52644	7.77058	7.54697	7.68415	8.19449	8.56332	7.72059	8.54701
SUMO2	11.9168	11.5229	11.5071	11.4183	11.9992	11.6424	11.8008	12.2716	11.7506	11.6345	11.8572	11.9045	11.6598	11.9116	11.8596	11.3023	11.2561	11.1661	11.1875	11.5985	10.9688	11.2343	11.0869	11.1837	11.3015	11.0556
SULT6B1	3.12483	3.14293	4.7	2.47888	2.13112	3.70882	0	3.39227	4.11183	3.46253	2.83441	4.47577	2.62932	3.82625	3.26416	5.22588	5.10998	5.11401	5.35341	3.83653	4.39566	5.02253	3.70545	2.67992	4.18464	4.5466
SULT4A1	2.031	2.45368	3.55914	2.29194	2.93044	3.16441	2.94954	0	2.40781	2.45368	2.20848	3.60924	2.13112	1.20613	0	0	1.98669	2.78671	1.47247	2.83441	2.5367	2.13112	5.04928	1.27363	1.48843	3.71878
SULT2B1	5.2912	4.23267	3.62708	3.91041	4.02758	4.95865	4.12309	3.56397	2.8806	2.28183	4.30549	3.71878	3.12853	3.14293	5.34556	3.18854	5.10998	0	5.18848	3.19181	3.06718	0	2.29194	5.35395	2.29194	1.39555
SULT1C4	5.11055	9.43243	9.07906	8.69507	7.06894	8.44375	8.90367	7.6018	8.13862	8.974	7.46518	8.80677	8.24608	7.13911	8.74673	8.20531	8.12504	8.14302	9.04248	8.2343	9.70629	9.66735	9.46298	8.59272	7.62227	9.45818
SULT1A1	13.6642	13.8043	12.4101	13.2373	13.1055	13.8703	13.3956	13.452	13.017	14.1838	12.7964	13.1897	13.5922	13.3161	13.3634	13.0133	11.8274	13.51	13.1929	13.6765	14.0199	13.4259	13.424	12.7606	13.7745	12.8829
SULF2	7.04893	7.56314	7.13358	6.92698	6.99505	6.7954	6.57498	7.46952	7.6407	8.18682	6.94073	7.75664	8.27369	7.00337	6.65897	5.89465	5.39352	5.0209	5.35341	4.93558	5.63823	5.77831	6.02174	6.40567	5.29968	6.0267
SUGCT	4.08535	4.14835	4.86293	4.42931	4.40819	4.20257	3.41429	2.52659	4.27482	3.80575	3.34671	4.7617	3.7764	3.98824	4.35896	3.86952	4.47036	3.86952	4.03634	3.94896	4.39566	3.83653	3.14293	4.83451	4.74497	4.02758
SUCO	7.8581	7.27029	9.00176	7.55202	9.20562	7.2636	8.29432	9.43458	8.4384	8.45196	8.62065	8.43895	8.29676	8.75302	7.62572	7.21353	7.55717	7.87246	6.63931	7.86123	6.51465	6.56861	7.87858	6.96094	7.16659	7.6097
SUCNR1	7.73383	7.58072	7.47216	7.72661	7.32103	6.69015	6.93551	8.77407	7.22985	8.95414	7.08538	8.43895	7.50699	7.13008	6.62271	5.4583	2.45368	5.6321	5.05814	4.7852	5.71212	5.21504	5.52328	5.52396	5.12021	4.36309
SUCLG2	11.3822	10.9518	11.0862	10.5328	11.5768	10.257	10.9271	11.5058	11.0287	10.9235	11.2783	10.9158	10.761	11.3885	11.0957	9.87387	10.1739	10.1059	10.0857	10.6678	10.1176	9.19828	10.0784	10.0549	10.1792	10.0133
SUCLA2	8.42494	7.80325	9.06561	8.26908	8.96358	8.0392	8.88159	9.39394	8.46582	8.9346	8.57868	8.15108	8.27369	8.88987	8.18373	7.39513	7.96646	7.4688	7.63058	7.88696	7.43997	7.62908	7.74051	7.84163	7.22807	7.72455
SUB1	8.9377	8.79516	9.60579	8.61833	10.0289	8.74251	8.4432	10.4624	8.59718	9.65926	9.05062	9.28731	9.138	9.27428	8.60514	8.56414	8.51583	9.84751	8.26504	9.85988	8.58475	8.49642	9.30386	8.37959	9.13063	8.47157
STYXL1	5.39352	4.98923	4.12986	4.18021	4.40819	4.662	4.72136	4.5154	4.00862	4.12986	4.25208	4.03892	4.65501	4.23523	4.662	5.72736	4.56942	6.35804	6.27944	4.88861	6.00951	6.07431	5.21451	4.83451	4.96442	5.4583
STYX	6.0278	5.53282	6.41421	5.88802	6.45711	5.44655	6.18993	6.97095	5.73363	6.42353	6.30756	5.76566	6.01259	6.59701	6.06068	4.86678	5.72126	6.05107	5.41737	5.84523	5.01846	6.1975	5.83346	4.89234	5.01575	5.89746
STYK1	4.30549	3.58804	3.71466	2.47888	3.81542	1.27363	3.59908	3.76529	1.60024	3.30047	2.45368	4.13323	3.12853	3.14293	3.83353	2.31917	4.26285	2.96762	0	3.19181	1.78758	4.28699	4.11183	0.429613	1.48843	3.02033
STXBP6	4.61942	5.35805	4.00591	4.12309	2.42377	4.58383	4.12309	3.70545	3.70882	5.38297	3.34671	5.20684	4.80924	3.37273	3.83353	2.85566	3.2686	4.27482	5.55054	5.23228	6.06124	3.83653	4.65501	4.36309	4.96442	3.83353
STXBP5L	1.7752	1.63216	0.429613	0.429613	1.00075	0	0	2.52659	1.60024	2.64528	2.20848	0	3.2496	0	1.44997	0	1.98669	0	0	0.955755	0	0	0	2.45368	2.56863	0
STXBP4	3.57063	2.45368	4.40263	2.85566	3.92861	2.50767	2.32772	4.5154	3.799	3.08112	4.30549	2.91604	3.41429	3.2686	3.74436	2.63944	3.2686	3.33309	2.8397	3.48713	2.5367	2.13112	3.14293	3.11172	3.59766	2.62191
STXBP3	7.38475	6.68052	8.55067	6.9872	8.66617	6.85779	7.42715	9.38008	8.17789	8.40694	7.92244	7.59265	7.74276	8.40554	7.16454	6.57848	6.70954	7.61614	6.08873	7.38289	5.8582	5.89069	6.88962	6.15741	6.54983	6.39512
STXBP1	3.64859	3.30047	3.71466	2.85566	2.93044	2.8806	3.41429	2.8397	3.11172	2.45368	1.96061	3.36744	1.06171	3.14293	2.20848	3.76529	3.2686	1.20613	3.36744	5.11509	4.65299	2.13112	3.70545	4.13323	3.71878	2.62191
STX7	10.1069	9.5571	10.8198	9.64175	11.0892	9.61246	9.97989	11.4504	10.4029	10.5938	10.4018	10.0757	10.0182	10.7969	9.75979	7.86308	8.37455	9.01756	8.27961	9.34645	8.08097	7.97514	8.1265	8.20164	8.70821	7.93938
STX6	8.92776	9.63025	9.18616	9.32885	8.90851	9.36036	8.97704	9.54907	9.25408	9.49719	8.90434	9.33369	9.40772	8.90009	8.77687	9.28577	8.69924	10.242	9.74037	8.8717	10.1122	9.9703	9.3755	8.93203	9.70258	9.50793
STX3	9.29461	10.2362	9.09996	10.1095	9.15167	9.52832	9.58461	10.4306	10.1148	11.0057	9.6545	10.4404	9.75637	9.65993	9.50267	9.30469	8.55785	9.09575	9.43189	8.435	9.1559	9.09974	9.40054	8.99363	9.02531	9.40972
STX2	9.02025	9.24551	9.42419	9.30908	9.8989	9.19399	9.71766	10.4123	9.99942	10.2856	9.6678	9.65712	9.73864	9.6791	8.92099	8.53907	8.28497	9.08664	8.31964	9.13891	8.94909	8.20357	9.17069	7.79892	9.18649	8.51458
STX1B	3.64859	3.71466	2.86307	3.46253	2.42377	2.8806	3.18371	0.955755	3.90387	1.99907	3.56397	3.11172	2.62932	3.90387	2.20848	2.63944	3.2686	2.47033	0	3.19181	3.86952	1.48843	2.29194	4.13323	3.71878	2.85566
STX1A	4.26285	3.58804	4.25208	3.91041	4.32645	4.58383	3.18371	3.70545	4.76351	3.63035	7.85269	4.421	3.7764	7.25688	7.82304	3.76529	2.78671	4.44811	8.46229	7.1378	1.78758	5.08831	4.54231	3.93557	7.77983	4.18464
STX18	9.29133	9.58031	8.75277	9.80371	8.93127	9.41317	9.18853	8.93043	9.33818	9.11431	9.09079	9.36312	9.31529	9.18166	9.46015	9.79084	9.63084	9.76938	9.59404	9.85062	10.0061	9.85281	9.42419	9.9399	9.9201	9.45019
STX12	8.28497	8.00189	8.32487	7.95976	8.44637	7.83239	7.96016	8.54215	8.51458	8.5902	8.26275	8.05948	7.98256	8.39279	8.00009	7.57036	7.58423	7.75141	7.65571	7.93172	7.97291	7.68415	7.71296	7.42334	7.83869	7.06737
STUM	4.03116	4.58725	3.45434	3.11583	0	3.60924	1.22863	0.955755	2.40781	1.99907	2.20848	3.36744	3.83653	2.47888	4.29323	4.13869	5.44655	4.90687	6.12776	5.16233	4.71025	0	3.70545	3.93557	2.82586	3.34017
STT3B	10.7395	9.77497	10.7631	9.95798	11.0811	10.1528	10.5602	11.7091	10.2223	10.7245	10.7003	10.5255	10.5291	10.9165	10.3517	9.70557	9.46767	9.83827	9.21842	10.1657	9.36047	9.35877	9.81954	9.5305	9.63469	9.57471
STS	3.89087	5.35805	4.5466	3.11583	3.92861	4.20257	2.94954	4.19794	4.82374	4.52693	4.96345	4.20475	4.74302	5.32061	4.41906	6.5215	5.72126	5.81334	6.08873	5.60321	5.49528	7.26606	5.52328	4.20257	5.07031	4.43591
STRN3	7.14823	6.99505	7.95976	6.87049	7.81365	6.83887	7.45736	8.26394	7.29081	7.87532	7.65451	7.89009	7.19821	7.63239	7.25045	6.27013	6.02174	6.6882	5.64013	6.61237	6.11431	5.32797	5.6663	6.06342	5.98191	5.835
STRN	7.02638	6.3621	7.00521	6.20492	6.54497	6.88787	6.21597	7.24208	6.47042	6.8233	6.45602	6.54923	6.16544	6.83823	6.78103	5.72736	6.611	5.59512	6.01805	6.53218	5.52803	6.23152	6.06209	6.76087	5.8217	5.7798
STRIP2	6.1585	6.57948	6.17088	6.13399	5.79806	7.42165	5.23934	5.92876	6.23913	6.68756	5.60245	6.56559	5.53619	5.66464	6.24176	5.84637	5.23345	6.07431	6.51848	6.04385	5.92371	6.63916	7.07609	6.52433	5.59454	5.72774
STRC	2.031	0	2.49912	2.47888	1.60024	1.75924	0	2.23098	2.8806	1.27363	2.45368	0	1.52689	3.14293	0	0	3.2686	1.73089	1.99907	0	1.78758	0	0	1.27363	1.48843	1.39555
STRAP	10.9546	10.5457	11.003	10.5438	11.1628	10.6227	10.7559	11.6052	10.9119	10.9648	10.9208	10.6549	10.7238	11.2156	10.7479	10.1206	10.0323	10.3037	10.0701	10.5346	9.88387	10.2402	10.2397	10.1465	10.0802	10.0549
STRA8	2.29194	1.10017	1.7752	2.47888	1.00075	2.75326	2.94954	1.48843	2.40781	1.75924	0.368652	3.25404	2.47888	2.47888	0	2.85566	2.78671	2.78671	3.14293	1.99907	2.85566	2.13112	0	0.429613	2.82586	3.02033
STRA6	0	0	2.031	0	2.13112	2.05707	0	0.955755	0	0	0	0	1.82831	1.20613	0	3.18854	0	2.14124	2.8397	1.48843	3.06718	2.13112	3.70545	3.11172	0	2.62191
STPG4	4.26285	5.04157	4.65843	4.99611	5.43948	5.41942	4.65299	4.5154	6.02749	5.099	5.56473	5.76566	5.29832	4.96947	4.8679	4.5154	4.26285	4.08535	5.46214	4.20643	4.82374	3.46253	4.26721	4.43974	5.01575	4.65584
STPG1	3.57063	4.52511	2.49912	3.57668	3.29518	2.8806	4.45693	3.2496	3.26416	2.83441	4.36005	3.11172	4.43591	3.90387	1.44997	4.57971	3.2686	3.86952	4.29635	3.19181	4.19794	5.38625	3.92861	3.44706	4.47577	4.36309
STOX1	2.031	0	1.27363	1.22863	1.60024	0	1.78758	3.05216	0	0.567496	1.96061	2.29194	0.230769	1.20613	1.44997	1.52689	1.98669	1.73089	1.99907	0	0	0	0	0	1.48843	0
STON2	4.14206	5.60664	3.13708	4.87632	3.58804	4.74814	4.94349	3.14293	3.11172	3.9394	3.95274	1.57774	4.56942	2.85566	4.08871	4.36309	3.84267	3.97886	4.29635	3.48713	3.06718	3.46253	3.14293	5.06975	4.54231	4.65584
STON1	3.89087	4.65299	4.18623	3.46253	4.53431	3.60924	4.54945	4.40819	2.40781	4.23523	4.02518	4.03892	3.4833	3.58804	4.54231	4.8027	4.65501	2.96762	3.74177	4.35896	1.78758	2.13112	4.11183	2.89781	2.82586	3.34017
STOML3	2.67992	1.63216	2.031	2.47888	1.60024	2.50767	0	3.05216	1.60024	1.27363	1.16113	2.29194	1.52689	2.28183	0	0	3.2686	1.73089	0	1.99907	0	0	0	0	1.48843	1.39555
STOML1	8.6814	9.12463	10.2118	9.17069	9.07392	9.30469	8.95372	8.58461	9.29258	8.58348	9.0137	8.87492	8.7602	9.25593	8.92818	11.5385	11.2237	12.3095	11.8305	10.9038	11.9289	12.0916	10.5591	10.0372	11.3122	11.3744
STOM	11.5275	11.0625	10.6422	10.4806	11.4896	11.5241	11.628	11.9691	10.8042	11.819	11.2882	10.7383	11.4028	11.172	11.0377	10.989	9.65944	11.2323	10.9329	11.4254	11.6511	10.7985	10.5591	10.0812	11.1611	10.9448
STMP1	9.7162	9.23804	8.99259	9.13515	9.74487	9.17786	8.83594	9.64881	9.24849	9.46472	9.28449	9.39137	9.56673	9.16475	9.4187	8.46995	8.84282	9.05378	8.48839	9.50737	8.42782	8.381	8.53231	8.75594	8.88715	8.19163
STMN4	1.27363	1.63216	1.27363	0	0	0	0	0	0	1.99907	1.96061	0	1.06171	0	2.20848	0	2.78671	1.73089	1.47247	1.48843	4.39566	2.13112	2.29194	0	2.82586	0
STMN3	8.26146	8.11642	6.65848	7.66308	8.6614	7.7814	7.48451	6.39791	7.95107	6.43682	6.71316	6.68254	7.78433	6.86838	8.77331	9.06017	10.423	9.78818	9.32683	9.62299	9.02048	9.06419	7.7973	9.39833	9.94495	8.85545
STKLD1	5.34695	4.7852	5.90694	6.11854	5.79806	5.10775	6.03561	5.51872	6.1585	5.99515	5.87793	6.00835	6.11556	5.58182	5.68022	6.74923	6.31016	6.90098	7.1012	6.431	6.86066	6.8134	6.44896	6.13676	6.78599	6.6503
STK38L	8.11263	8.43334	8.11965	7.82325	7.60191	7.86	7.9447	8.67876	8.07381	8.71494	8.09249	8.16151	7.79822	8.30455	7.68213	8.41505	8.0748	8.67836	8.57547	7.81679	8.54905	8.94098	8.29325	7.44159	8.09872	7.79212
STK36	6.29037	6.68052	6.51364	6.76364	6.29185	6.63833	6.57498	6.22247	5.94776	7.2399	6.7906	6.3712	7.1207	5.97765	6.12868	7.14259	7.1687	7.38161	7.18981	6.70002	7.03604	7.11398	7.07609	7.12281	7.39671	7.49774
STK32C	4.61942	5.35805	3.34671	3.57668	4.02758	4.4249	4.54945	3.56397	4.18781	4.88428	2.96762	4.62227	5.23345	4.75934	4.54231	3.9673	4.26285	4.59848	3.36744	4.14588	5.22824	3.83653	4.41119	3.93557	4.67792	4.36309
STK3	6.14209	5.43281	6.34067	6.36414	6.18925	5.59695	5.8159	6.93551	5.53328	6.80941	5.77716	6.79164	5.69493	6.41287	6.01805	5.14234	5.34459	6.23023	4.60971	5.94776	5.98323	6.49107	6.10102	5.39904	6.19061	5.62529
STK26	10.0199	8.94618	10.3599	9.13983	10.9496	9.12143	9.82182	11.3503	9.35156	9.91604	9.91796	9.74959	9.35246	10.4184	9.15101	7.78929	8.74618	8.70463	8.06247	9.00376	7.5943	7.25045	8.7011	8.12458	8.1954	8.22129
STK17A	12.8201	12.5021	12.8605	12.3313	13.0757	12.4006	12.6814	13.2993	12.6873	12.9562	12.8486	12.7254	12.8638	13.0465	12.4851	11.9073	11.6834	12.2949	11.947	11.8586	11.8843	12.0969	12.1662	11.867	11.6385	11.753
STING1	10.552	10.0536	10.8379	10.2871	10.9886	10.6732	10.853	11.4631	10.5419	10.8868	10.5451	10.2029	10.5591	11.0738	10.259	9.89743	9.90908	10.3063	9.87491	10.0154	9.98794	9.40444	9.91674	9.79012	10.2652	10.2759
STIM2	9.07692	8.49783	9.4877	8.67054	9.20363	8.4851	8.88159	9.58815	8.78366	8.94257	9.12493	8.85233	8.75074	9.42187	8.6154	8.07548	7.87736	8.04627	7.6112	7.79756	7.89261	8.21271	8.01817	7.86285	8.14378	8.34742
STIL	5.63284	5.7181	6.15646	5.49892	6.39868	5.92611	5.88733	6.1585	6.05107	5.86665	6.39839	6.32827	5.79388	6.04195	5.50439	5.77755	6.58798	5.23828	5.18848	6.04385	5.49528	6.41456	7.00252	5.44009	5.56238	5.35805
STEAP4	9.46139	8.96358	11.0787	8.99502	9.70656	9.63438	9.4515	11.8627	9.46263	10.8315	9.54617	9.73324	10.0215	10.7381	8.28901	9.40259	6.25952	9.29749	8.70806	7.78426	9.98087	9.23093	9.66626	7.64475	9.92793	9.07039
STEAP2	6.7717	5.28403	6.42959	6.35214	6.32726	5.66464	6.09648	6.35214	5.81768	5.79144	6.56559	5.06238	6.38692	5.96105	6.37449	6.79325	6.94125	6.07431	6.31263	6.1585	6.18784	6.10728	5.6663	6.97463	5.71645	6.548
STEAP1	1.27363	0	2.031	1.22863	1.60024	0	1.78758	1.7752	0	0	1.96061	0	0	1.20613	1.44997	0	0	1.73089	1.99907	1.48843	3.73014	2.94954	0	2.67992	2.82586	1.39555
STARD8	6.1585	5.56583	6.74634	5.86665	5.46685	6.29651	6.00176	5.46172	6.45271	5.33537	6.41491	5.83268	5.92439	5.92876	6.76407	5.75414	4.96947	5.14779	5.98582	5.87112	5.28485	6.23152	5.52328	5.30708	5.41737	5.64326
STARD13	6.10728	6.29764	5.88925	6.0267	5.82017	6.15809	5.4583	6.38692	4.91309	6.66722	6.17993	5.69124	5.8126	5.4727	5.4528	6.27013	5.72126	5.53012	6.63931	5.51758	5.8582	5.77831	6.2881	5.94599	5.49416	5.42569
STAP2	5.75079	5.97471	4.44232	5.90458	4.87398	5.88356	5.55421	5.11401	4.43591	4.39191	4.99511	5.71867	5.77716	5.14091	5.88192	6.30617	7.37887	6.7906	6.31263	6.57749	6.26634	6.0353	6.52056	7.17405	6.63916	6.50487
STAP1	6.57628	6.5957	7.6635	6.11854	7.24258	6.57498	7.04781	7.56089	7.74931	7.25161	7.68385	6.65326	6.5888	7.86357	7.01624	6.66644	6.72842	7.04343	5.84871	7.30686	5.9562	6.61748	6.32323	5.01414	6.73286	6.237
STAM2	7.06779	6.96558	7.45121	6.57911	7.23362	6.73023	7.3019	7.85739	7.13911	7.72681	7.58514	7.10181	7.3832	7.54993	7.01624	6.72391	6.72842	7.83257	7.26828	7.35342	7.52644	7.67255	7.75281	6.5023	6.94618	7.06737
STAG3	9.6283	9.90291	10.5469	10.3813	9.92808	9.71776	10.7484	9.52873	10.1963	9.2841	10.5938	9.73078	9.5972	9.75979	9.9383	9.91288	10.9451	9.01103	10.3859	9.82524	10.5542	8.83594	10.4488	11.0549	10.2431	11.1283
STAG2	9.22051	8.53029	9.93735	8.83685	10.4459	8.621	8.79463	11.2566	9.27468	9.73678	9.26086	9.2835	8.87607	9.84675	8.62904	7.11368	7.74138	7.81221	7.44098	8.42349	7.01243	7.00173	7.44797	7.98563	7.48099	6.70975
STAG1	7.97585	7.43019	8.29932	7.35282	8.00774	7.33422	7.96016	8.58981	7.9217	7.54735	8.04257	7.69732	7.65261	8.04122	7.49564	7.17957	7.03363	6.65069	6.86494	6.66576	6.91758	6.9396	7.05232	7.13647	6.62374	7.05402
STAC3	6.83592	7.38568	7.50029	7.82325	6.63916	7.06015	6.63808	6.19877	7.77499	6.97305	7.28947	7.40584	7.18981	7.20695	7.23333	8.04466	8.36241	7.73336	7.85484	7.71493	8.24056	7.48803	7.9696	8.18161	7.81052	7.79694
STAC2	9.02165	9.80354	9.41765	9.8098	9.26944	10.9032	9.07937	8.03229	11.3317	9.82743	10.0826	10.0343	9.07457	9.39504	10.0946	8.73274	9.45996	8.67552	10.1904	8.90367	9.20394	9.59791	9.33592	9.1705	9.20867	8.76921
STAC	3.64859	4.23267	2.86307	4.53431	4.32645	3.39227	3.59908	4.8027	3.26416	1.27363	4.25208	3.36744	5.10821	4.16658	4.29323	5.80858	4.56942	5.38524	5.18848	5.07031	4.39566	3.46253	0	5.06975	5.38677	2.13112
STAB2	3.57063	2.45368	2.49912	1.99907	2.93044	2.75326	1.78758	2.69744	2.67992	1.99907	4.25208	1.57774	3.64187	2.85566	2.489	0	1.98669	3.15429	0	2.83441	4.107	2.94954	2.29194	2.67992	3.33044	3.34017
STAB1	10.6114	11.2497	10.5962	10.5911	10.4244	11.9333	11.4078	10.5576	11.2032	11.682	10.8327	11.553	11.3135	10.3821	10.7035	10.8048	10.762	11.2708	10.8191	10.6823	11.6266	11.4486	11.1096	10.6553	11.2691	11.4268
ST8SIA5	3.45434	5.28403	2.49912	5.11401	1.60024	4.00862	2.65269	3.2496	1.60024	4.56942	4.40969	3.50536	3.91485	3.2686	3.63035	3.9673	4.00862	4.59848	4.70864	4.7852	6.63261	3.46253	3.70545	3.71878	2.82586	3.34017
ST8SIA4	8.19041	8.1884	8.19107	7.95208	8.17941	7.90477	7.76593	8.97158	7.84046	8.80756	8.36233	8.00939	8.19202	8.81096	7.8544	7.75406	6.49871	8.14709	7.78992	7.40097	8.70079	8.51684	8.57376	7.78865	7.39671	7.67108
ST8SIA1	2.96521	2.14124	2.71051	4.03892	2.93044	3.93273	3.18371	2.52659	3.11172	3.08112	3.56397	3.799	2.30905	2.47888	1.44997	2.31917	4.26285	0	3.36744	0	2.85566	2.94954	0	0	2.29194	1.82831
ST7L	5.90083	6.00176	6.7088	5.79005	6.56559	6.0959	6.28754	6.95686	6.35976	6.697	6.60199	5.63494	5.83268	6.26634	6.16071	5.42781	4.89984	6.40027	5.11753	5.94776	5.67746	5.02253	4.96947	5.01414	5.49416	6.28754
ST7	8.79608	9.06493	8.3287	8.43096	7.9459	9.43404	8.41405	7.75649	8.30867	8.33048	8.22573	8.66423	8.77268	8.03484	8.71842	8.72561	8.8743	8.69203	9.03461	8.6899	9.09502	9.19504	8.81961	9.12203	8.62273	8.98066
ST6GALNAC2	13.8262	13.8464	14.5633	13.9534	14.511	13.649	14.1056	14.1434	14.7565	14.0457	14.3909	14.6079	14.1214	14.6891	14.0739	13.6252	13.5526	13.27	13.0847	13.3527	13.1601	12.9913	13.6893	13.0008	13.6467	13.0615
ST6GAL1	12.0814	11.9385	12.4695	11.8843	12.7116	11.8008	12.3154	12.604	12.2209	11.6489	12.1077	12.1434	11.859	12.5254	12.0879	11.0439	11.2309	10.988	11.0062	11.2629	10.8196	10.6367	11.1019	11.1394	10.9329	11.2465
ST3GAL6	8.80653	8.36241	9.74725	8.63815	9.71399	8.27527	9.44255	10.3242	8.94868	9.22517	9.53198	8.99502	8.7602	9.54372	8.30251	8.24608	8.51064	8.73489	8.05448	8.49767	8.0064	8.381	8.44806	8.52616	8.33931	8.65326
ST3GAL5	11.1019	10.6902	11.4324	10.995	11.2373	10.7019	11.3727	11.5117	10.737	10.6986	11.2489	10.9945	10.9968	11.3601	10.9521	10.3821	10.6638	10.1837	10.4439	10.3532	10.2173	9.72997	10.2936	10.9356	10.2201	10.7238
ST3GAL2	12.8281	12.4956	12.7205	12.4826	12.5523	12.3716	12.6595	12.7401	12.6758	12.9089	12.6866	12.5377	12.688	13.0133	12.8513	11.4862	11.3935	11.5372	11.8976	11.681	11.5737	11.2431	12.0745	11.5893	11.7114	11.6434
ST14	6.39791	7.51905	6.3905	7.1378	6.45711	6.71485	7.00589	4.85889	7.58769	5.98191	6.44035	6.96694	5.83268	5.68866	7.51119	6.79325	8.17859	6.6882	7.57542	7.66319	7.84843	7.61172	6.86231	6.83545	8.06445	7.51545
SSX2IP	6.30319	6.64458	6.63261	6.11854	6.21099	6.33806	7.00589	7.29081	6.63916	6.67894	6.60199	6.56559	6.56091	6.43842	5.60901	6.13537	5.72126	6.66722	5.72736	6.31263	5.41737	5.62301	5.97733	6.18128	6.00951	6.68052
SSTR2	3.34671	1.10017	3.01448	3.2496	2.93044	1.27363	3.7515	2.52659	1.60024	2.45368	0.368652	0	3.57668	2.47888	0	3.9673	0	2.96762	1.99907	1.48843	1.27363	0	0	1.81593	0	3.46253
SSPO	9.72311	10.4769	10.8209	10.4627	8.97643	11.0356	10.9644	8.56346	10.1895	10.5767	10.5007	9.95855	11.6417	10.3899	9.29001	10.242	12.0745	11.931	11.7212	9.67492	11.4201	11.2575	10.5591	10.7463	11.4458	11.7344
SSPN	4.61942	4.44232	4.96947	4.2972	4.7	4.70945	3.59908	4.15193	4.82374	4.12986	4.71025	4.421	3.7764	4.58177	3.83353	4.21264	4.82526	5.14779	4.51449	4.421	3.98546	4.39326	5.29832	3.93557	3.59766	2.40781
SSLP1	5.53781	6.22024	5.71174	6.41491	5.43948	6.56375	5.29832	5.54437	6.34021	5.13953	5.87793	6.3712	6.31393	5.53282	6.10464	7.9154	8.06211	7.16527	8.27961	6.86413	7.28626	7.92022	6.44896	7.35282	6.88221	7.41959
SSC5D	1.27363	0	2.30905	1.74686	2.42377	0.468074	1.78758	0	2.11018	0	2.20848	1.57774	1.06171	0	2.20848	1.52689	3.2686	3.76529	3.14293	1.99907	1.78758	2.64528	2.29194	1.27363	2.56863	3.18371
SSC4D	3.12483	2.75326	3.13708	3.2496	3.71466	2.05707	3.18371	3.05216	2.67992	3.71878	3.2496	3.50536	3.64187	3.82625	3.51663	3.76529	3.49624	4.1818	3.14293	4.0509	3.44706	4.49181	2.29194	3.44706	3.92577	4.43591
SS18	9.54543	8.69266	10.1008	8.9495	9.90926	8.97461	9.82182	10.5607	9.363	9.44255	9.56333	9.13515	9.35987	9.67693	9.15101	8.53564	8.79608	8.38758	8.16458	8.45797	8.26718	8.52539	8.72573	8.67426	7.99836	8.80728
SRXN1	8.61585	8.40568	7.79383	8.11395	7.29415	9.03429	7.90194	7.0355	7.72059	7.65691	6.42924	8.00577	8.47023	7.65948	8.28415	7.74886	7.95771	8.59393	8.27405	7.82325	7.73255	8.92949	8.53231	8.31189	8.59857	8.21138
SRSF2	12.7165	12.5812	13.7384	12.5411	13.638	12.5848	13.2602	13.7544	13.3016	12.9277	13.3476	13.0358	12.8192	13.4705	12.5025	12.3411	12.592	12.2524	12.0114	12.4794	11.9491	11.8733	12.421	12.1666	12.2999	12.6251
SRSF12	4.93204	5.79182	5.90694	5.44655	5.22538	5.56765	4.86927	5.2912	5.33791	4.74189	5.17711	5.4414	5.53619	5.2912	5.27092	4.96947	4.65501	3.63035	5.76801	4.28699	5.56027	4.39326	5.21451	5.11631	4.91043	3.93273
SRSF11	9.09502	9.0168	10.3125	9.19611	10.1616	9.17443	9.82858	10.9882	9.66535	9.46037	9.9553	9.02048	9.33818	10.4134	9.02542	8.64357	8.779	8.54989	8.47375	8.70239	8.37121	8.56196	8.86871	9.04933	8.8743	9.02716
SRSF1	12.0125	11.6622	13.0017	11.8358	12.4956	11.6901	12.1769	12.9338	12.5113	12.235	12.6064	12.1281	12.0863	12.6162	11.7722	11.3627	11.5086	11.5932	11.3622	11.5289	11.2529	11.1314	11.4968	11.255	11.2981	11.7805
SRRM5	5.04862	5.53282	6.37691	6.48999	6.32726	5.8644	6.63808	5.34919	7.1166	5.38297	6.53298	6.13399	6.5023	6.41287	6.03609	7.30099	7.87736	7.091	6.90853	7.03535	6.66722	5.77831	6.72803	7.45166	7.4672	7.6097
SRRM1	11.563	11.3149	11.8484	11.4532	11.6831	11.3023	11.6434	11.9897	11.5728	11.4277	11.5514	11.1733	11.2827	11.6543	11.5316	10.8659	11.0312	10.7579	10.7815	10.8611	10.8955	10.9144	10.9659	11.138	10.9259	11.0595
SRPX	3.57063	3.81842	4.29549	3.11583	4.32645	4.20257	3.59908	3.56397	4.00862	3.80575	3.71878	4.90974	3.64187	3.14293	4.08871	4.5154	2.45368	2.96762	3.74177	3.71878	4.39566	2.13112	3.14293	1.27363	3.33044	3.34017
SRPK3	5.36939	5.90189	4.86293	5.49892	4.32645	4.74814	6.13244	4.28699	4.96947	5.835	5.29506	5.69124	5.61562	4.23523	5.02819	5.05814	6.46109	6.24255	6.18402	5.55094	6.06124	5.4358	5.37561	5.82017	5.98191	6.86738
SRP9	7.01559	6.3621	7.49589	6.43181	7.33131	6.52944	7.04781	8.24887	7.06388	7.73296	7.32546	6.85995	7.04893	7.38257	7.16454	5.57583	5.94526	5.6321	5.05814	6.10943	5.49528	5.96645	5.97733	3.60208	5.38677	5.59596
SRMS	4.61942	3.46253	4.5466	5.36939	5.40913	4.70945	4.86927	4.25208	4.35896	3.19991	4.7537	4.13323	3.57668	4.35513	5.07031	4.57971	5.50154	4.74076	5.35341	5.40404	5.07031	4.49181	4.87541	3.71878	5.59454	5.08531
SRL	4.89691	4.04097	4.73376	4.75048	4.79709	5.13868	5.94565	4.71025	5.84282	4.88428	4.52929	4.62227	5.23345	5.50288	4.61288	4.64305	4.74302	3.97886	4.03634	5.4457	5.41737	0	5.60003	1.27363	5.67912	5.29073
SRGN	14.7509	14.1277	15.1035	14.2418	15.641	14.0952	14.2492	16.4566	14.7988	15.7826	15.1139	15.2995	15.073	15.454	14.0311	13.9419	12.974	15.0127	12.7909	14.5893	13.5276	13.397	13.8978	13.0864	14.0344	13.1753
SRGAP1	4.89691	4.93204	3.45434	4.12309	4.26285	5.66464	1.78758	3.56397	4.5154	3.87881	1.63835	4.35896	3.33044	2.85566	2.20848	2.85566	2.78671	3.4833	5.59596	4.14588	4.95798	4.70864	3.14293	4.7852	5.07031	3.02033
SRFBP1	5.68907	4.88276	6.35328	4.42931	5.56765	4.20257	6.13244	6.78122	5.53328	5.72077	5.92746	5.50333	5.05043	5.99422	4.95627	5.10576	5.5531	5.07031	5.05814	5.51758	4.19794	4.70864	5.88356	4.65299	3.59766	4.70864
SREK1IP1	4.03116	4.04097	4.49465	4.58383	3.58804	3.51663	4.8006	4.65299	4.11183	4.47577	4.7537	4.62227	4.02937	4.48212	4.76351	4.13869	3.84267	3.33309	4.70864	4.421	3.98546	4.39326	4.77789	4.13323	3.71878	3.60208
SRD5A1	8.90886	8.55067	7.65222	8.13942	7.06894	8.4851	8.36158	7.31651	7.34338	7.77863	7.38888	7.20043	7.98563	7.18498	7.88505	8.41505	8.58597	8.05431	8.31172	7.8397	7.92556	8.24887	7.76896	8.38352	9.28757	8.5236
SRCIN1	4.26285	2.93044	3.45434	2.99254	2.93044	3.30047	4.12309	3.32752	2.8806	2.64528	3.11583	3.60924	3.83653	2.47888	2.489	2.63944	3.68995	2.78671	4.51449	3.71878	3.73014	4.00862	4.65501	3.44706	4.26721	4.11183
SRC	6.07749	5.43281	4.8027	5.84692	4.93204	5.90189	5.18805	5.2465	4.43591	5.79144	5.0642	4.8679	4.80924	5.60774	5.63823	5.18848	4.96947	4.85737	5.64013	5.48514	5.41737	5.56934	5.60003	5.21136	5.38677	5.18236
SRBD1	8.42494	8.10303	9.33147	8.30461	9.06319	7.97704	8.90032	9.05424	8.74849	8.42782	8.89634	8.75993	8.4739	9.24592	8.47628	8.48296	8.33625	8.34742	7.83587	8.52479	7.62879	7.61979	8.26718	8.57695	8.04394	8.25374
SQLE	10.9387	10.4769	11.1777	9.99287	11.0839	9.70232	10.721	11.1769	10.7228	10.8948	10.8466	10.885	10.6909	10.8351	10.2027	9.53697	9.44269	8.67234	9.42419	9.29201	8.54905	9.04538	9.61834	9.6161	8.91601	9.38972
SPTSSA	8.728	8.11338	8.49767	8.2012	9.08982	8.5677	8.45089	10.1605	8.31416	8.9346	8.50489	8.56075	9.00696	8.86598	8.61075	8.02976	7.15288	8.16478	7.26828	8.48234	7.47337	7.22082	7.61875	7.0876	7.87171	7.01698
SPTLC1	9.1315	8.38236	9.41978	8.45237	9.71757	8.7494	8.9837	10.2759	9.1139	9.16475	8.85959	8.73898	9.052	9.31571	8.42349	8.21364	8.13303	8.40483	7.4688	8.57297	7.68736	7.6529	7.75281	7.66319	8.19911	7.87317
SPTBN2	7.29719	8.01998	6.93676	7.67006	7.05674	7.75438	7.71266	6.4918	7.18745	7.01426	7.22788	7.06328	7.02556	7.67804	7.46184	8.4913	8.98238	7.578	8.38064	8.19816	8.26137	7.67255	8.40518	8.93203	8.45878	8.4432
SPTB	5.96408	5.68404	5.17042	5.52072	5.43948	6.61393	4.94349	5.67832	5.41811	6.30828	5.41811	4.8679	5.96054	5.99422	5.63823	4.29323	3.84267	4.44811	5.41737	4.65843	5.28485	5.15847	5.60003	5.06975	4.26721	5.22588
SPTA1	1.7752	2.45368	1.27363	1.22863	1.00075	3.39227	3.18371	1.7752	0	2.94954	2.45368	1.57774	4.47577	2.28183	1.44997	1.52689	0	0	0	2.83441	1.78758	2.13112	0	0	0	2.62191
SPSB2	10.3237	10.9603	9.43789	10.456	9.90926	10.9895	10.2593	9.95647	10.0973	11.1249	9.40621	9.99063	10.0193	10.2061	10.2363	10.1746	9.85646	10.6993	10.3943	10.5307	10.9022	10.7167	10.8793	10.2478	10.666	10.21
SPRY2	6.76302	6.27106	5.62881	6.36414	6.80769	6.58354	6.21597	6.78787	6.62477	6.96618	6.84388	7.46518	7.1012	6.59701	6.85459	6.2881	5.86665	5.835	5.35341	6.00176	5.88855	6.16982	6.94256	5.69493	5.79718	6.21662
SPRY1	4.36114	4.65299	3.71466	3.57668	4.47307	2.05707	4.35896	4.71025	3.42163	6.17414	3.34671	4.13323	4.6113	4.48212	4.54231	3.18854	1.98669	2.47033	2.8397	3.71878	4.29549	4.14835	3.70545	3.44706	4.35596	4.36309
SPRN	3.45434	2.14124	3.13708	2.29194	2.71051	3.7764	1.78758	2.40781	3.26416	2.83441	2.20848	3.36744	1.06171	1.20613	3.11172	2.85566	1.98669	4.08535	3.14293	2.58101	2.28183	2.94954	4.11183	2.45368	2.82586	2.62191
SPRED3	1.27363	0	1.27363	1.22863	2.42377	0	1.78758	0.955755	2.40781	0	1.63835	0	0.230769	0	2.20848	0	0	2.14124	0	2.83441	0	0	0	1.27363	0.84037	2.40781
SPRED2	5.79182	5.28403	5.29873	4.75048	5.56765	5.73472	5.34919	5.73796	4.71025	5.50712	5.29506	4.71395	5.87008	5.23722	5.5554	5.18848	4.36309	4.59848	4.70864	3.83653	5.18761	6.1975	5.72363	4.89234	5.01575	4.982
SPRED1	4.74943	4.52511	4.5466	3.34671	5.33588	4.37073	4.01537	6.04742	3.26416	5.33537	4.30549	3.11172	4.52929	4.04826	3.93067	0	1.98669	3.86952	0	4.28699	3.73014	0	2.29194	1.27363	2.29194	1.39555
SPR	7.32021	7.6514	6.40232	7.67006	6.63916	7.33422	7.20326	7.26772	6.42143	7.35736	7.0349	7.77419	7.35244	6.82721	7.58482	8.13896	7.34001	7.59442	8.02553	7.78426	7.3751	8.43334	7.7973	8.18882	7.38989	7.92093
SPPL2A	8.93305	8.30423	8.857	8.29846	9.36351	8.47711	8.65331	9.77916	8.68361	9.3773	8.58754	8.36697	8.52479	9.34163	8.76505	8.38051	8.08663	8.34742	7.40527	8.99968	8.14302	7.92996	8.13547	8.06087	8.35712	7.80269
SPOPL	3.2496	3.46253	3.84787	3.2496	4.11183	3.60924	0	4.43591	3.799	3.56841	3.95274	3.89087	3.83653	3.90387	2.489	3.50536	1.98669	3.76529	1.99907	2.83441	3.44706	4.39326	2.29194	2.14124	3.71878	1.39555
SPON2	4.53431	5.46561	3.01448	2.85566	4.7	5.02695	4.54945	3.39227	2.40781	3.08112	4.12986	3.96347	3.2496	3.90387	2.20848	5.52072	4.74302	3.33309	4.8027	2.3005	5.60057	2.13112	3.70545	4.58725	4.67792	5.06329
SPOCK2	14.6133	14.8415	15.5788	15.0253	15.2512	14.7565	15.1242	14.9085	15.2791	14.3411	15.2592	14.9147	14.6796	15.2361	14.8888	14.3524	14.9974	14.1088	14.4065	14.475	14.4033	14.0344	14.5476	14.6796	14.492	14.9527
SPOCD1	4.45693	4.44232	4.77789	4.48212	4.32645	4.53431	3.18371	4.65299	3.799	4.91043	3.86952	4.421	5.12543	4.53431	3.11172	4.36309	4.00862	2.14124	4.29635	1.48843	3.2686	2.13112	3.14293	2.45368	1.98669	4.5466
SPNS3	6.14209	7.34371	6.20557	6.70739	6.23624	6.12868	6.34021	5.19623	6.54983	5.98191	6.89045	7.14859	6.42704	6.58222	7.06801	6.8099	6.85685	6.44576	6.05305	6.76346	7.42349	6.49107	7.24084	6.52433	6.96427	7.00589
SPNS2	4.26285	4.04097	3.01448	4.12309	4.02758	3.16441	4.86927	2.93044	4.5154	3.08112	3.2496	4.66427	3.64187	4.23523	4.15737	3.18854	3.68995	4.08535	2.8397	1.99907	3.06718	0	3.70545	1.27363	4.02758	4.5466
SPIRE1	5.04862	5.13868	5.19238	4.66427	5.07031	5.34459	5.8159	5.01414	3.57668	4.85737	4.96345	4.71395	5.49715	4.58177	4.95627	4.64305	4.74302	5.2912	4.29635	4.59936	4.19794	5.62301	3.70545	5.25777	4.61412	4.982
SPINT1	5.96408	5.43281	4.73376	6.2925	5.56765	5.71867	6.03561	4.98923	5.70901	5.11509	6.30756	5.58809	5.45023	5.53282	5.8411	6.66644	6.58798	5.75414	7.44098	6.00176	5.45093	6.86976	6.21874	6.76087	5.44893	7.15037
SPIN1	9.41237	9.31401	9.84512	9.19942	10.1128	9.33662	9.43495	10.2523	9.55315	10.1605	9.71508	9.82279	9.44298	9.89363	9.27295	8.23048	8.28497	9.02693	8.27961	9.04775	8.22241	8.0398	8.74453	8.10186	8.71516	8.31162
SPIC	3.2496	3.14293	4.12986	1.99907	3.29518	2.50767	4.12309	4.5154	3.799	3.19991	1.16113	4.35896	3.64187	3.37273	2.71051	2.63944	1.98669	2.47033	1.99907	1.48843	0	2.94954	0	0	1.48843	0
SPHK1	11.4207	11.4295	11.1717	11.1628	11.361	12.1431	11.5748	11.478	11.2133	12.1567	10.9092	11.3045	11.6282	11.2564	11.1829	11.5526	10.4919	12.3199	11.7739	11.7902	12.4478	12.2913	11.5748	10.8162	12.1061	11.7937
SPEM2	1.27363	0	1.27363	1.99907	2.42377	1.27363	0	0	1.60024	1.99907	1.16113	2.29194	1.06171	0	1.44997	0	1.98669	2.47033	0	2.3005	2.5367	2.13112	0	1.27363	2.29194	2.13112
SPEM1	4.66427	5.56583	5.44009	5.82355	4.02758	4.53431	5.29832	2.8397	4.43591	3.71878	2.45368	4.62227	5.39833	4.71025	4.80924	4.36309	5.23345	5.42425	6.40232	5.33639	5.88855	3.46253	5.60003	6.06342	5.53012	5.70816
SPEG	7.37887	6.809	7.11331	7.66308	7.21638	6.40664	7.80442	6.63261	7.45943	6.14107	6.99656	6.244	7.63608	7.23535	7.20861	7.87532	8.92018	7.10327	7.68924	7.44936	7.61686	6.9396	7.72525	8.16383	7.75128	8.35754
SPEF2	2.96521	3.81842	3.13708	4.36309	3.13708	3.7764	4.12309	2.8397	2.8806	3.08112	1.16113	3.71878	4.14206	1.20613	2.20848	3.50536	3.2686	3.63035	5.05814	3.03091	3.44706	2.13112	3.14293	4.20257	2.82586	3.83353
SPEF1	5.0209	5.43281	4.49465	4.48212	4.40819	5.41942	4.8006	4.57527	5.50154	4.56942	5.34307	4.421	3.4833	2.85566	4.80924	5.10576	3.68995	4.90687	5.29832	5.40404	6.41781	5.72774	5.37561	4.65299	5.53012	5.97824
SPECC1	5.98226	6.69518	5.81892	6.77647	5.60382	6.89597	6.06702	6.17471	5.73363	7.07972	6.1585	6.3712	6.10051	5.77249	5.60901	6.08873	5.90694	7.32649	6.90853	5.02757	6.82673	7.08247	6.35976	5.44009	6.70591	5.92611
SPDYC	1.27363	0	1.27363	1.22863	0	1.27363	0	0.955755	0	2.83441	2.62932	1.57774	1.82831	1.20613	1.91988	1.52689	2.78671	0	0	0	1.78758	0	2.29194	1.81593	0.84037	2.13112
SPDYA	4.53431	3.81842	4.77789	4.66427	4.7	3.06189	4.65299	4.19794	4.11183	3.9394	4.99511	5.02445	3.7764	4.662	3.93067	4.43591	5.10998	4.44811	5.11753	4.65843	3.73014	4.28699	4.11183	3.44706	3.71878	4.36309
SPDL1	5.56329	6.07949	5.96735	6.06573	5.94486	6.47383	5.8159	6.43842	6.2156	5.33537	6.5541	5.78708	6.13822	5.50288	5.79316	6.44776	6.23385	4.52929	6.18402	6.24638	5.63823	6.97071	6.72803	6.23987	5.44893	6.72751
SPDEF	10.0417	10.7629	10.8706	10.8577	9.77817	10.0608	9.70029	7.70731	11.0479	9.93035	10.1549	10.7306	9.78818	11.5179	10.7538	9.4048	10.6999	9.67757	9.76572	9.73281	10.3982	9.47488	10.1739	9.99287	9.61035	8.96269
SPCS2	11.4256	10.8587	11.5573	10.8525	11.935	10.9332	11.3638	12.2832	11.2409	11.2649	11.4649	11.1169	11.3255	11.7889	11.3	10.6135	10.6999	10.9307	10.5559	11.2659	10.318	10.3992	10.6347	10.6465	10.5761	10.5492
SPC25	4.14206	0	4.12986	3.57668	4.59848	3.60924	3.89087	5.17896	4.65134	4.39191	4.63748	3.36744	3.12853	4.11392	1.91988	4.29323	2.78671	2.96762	4.29635	4.0509	1.78758	5.32797	4.41119	4.58725	2.82586	5.4583
SPC24	8.08663	7.90975	6.63946	7.99836	7.14259	8.36927	7.31546	7.54746	7.41825	7.28095	7.61531	7.94869	7.58044	7.06051	8.3287	9.6068	8.65675	7.5412	8.44522	9.21842	8.17003	9.40732	8.62917	8.83685	8.50261	8.47157
SPATS2L	8.69429	6.77882	6.51364	7.93922	7.43958	7.6637	6.13244	7.99704	7.29081	8.80756	6.22654	7.8593	8.62331	6.66625	7.74467	7.7423	7.34001	8.15911	6.94698	6.26634	6.95443	8.46582	6.60457	7.09967	5.65013	6.00176
SPATC1L	5.90083	4.83595	5.73472	5.32484	4.02758	4.95865	5.50333	3.14293	4.65134	4.43591	4.7537	5.02445	5.05043	4.662	4.47577	4.43591	6.18324	5.23828	5.55054	4.28699	6.18784	4.94905	6.41951	6.7108	6.00951	6.94811
SPATC1	6.7717	6.91365	6.50306	7.49115	6.73682	6.74236	6.96618	6.9278	6.13461	6.84134	6.9578	6.75014	6.83765	7.01062	7.51816	7.67143	7.44797	8.19178	8.13139	7.31929	7.94829	7.74505	7.6994	7.49115	7.60811	7.64681
SPATA9	2.47888	2.45368	2.30905	1.74686	0	2.50767	1.78758	0.955755	1.60024	0	1.96061	2.29194	1.82831	1.99907	0	0	2.78671	1.73089	1.99907	3.19181	1.78758	2.13112	1.73089	0	0	2.13112
SPATA6L	4.03116	2.75326	3.71466	4.87632	4.02758	4.47577	4.35896	4.54231	3.57668	4.07339	4.79377	3.60924	3.64187	4.28917	2.20848	4.5154	4.47036	4.27482	4.03634	3.83653	3.86952	4.60725	3.45434	4.03892	3.46253	3.60208
SPATA6	6.99345	7.69645	6.65848	7.02814	6.82135	7.44098	6.43633	6.65166	6.85524	7.47058	6.34067	7.01559	7.42715	7.05247	6.18402	6.92023	5.2912	7.57036	6.90853	6.63916	7.82194	7.7187	7.83689	6.69643	7.06078	6.81754
SPATA46	2.031	1.10017	1.27363	1.99907	0	1.27363	0	0.955755	1.60024	2.28183	3.56397	0	2.13112	0.407114	1.44997	3.04475	0	1.20613	2.8397	0	1.78758	3.83653	4.65501	0	2.29194	2.13112
SPATA2L	9.29644	9.71776	8.56802	9.70995	8.88295	9.71308	9.00659	8.23578	9.27883	8.90726	8.8394	9.20517	9.12912	8.88284	9.55757	10.0281	9.78842	9.72957	10.1054	9.77474	10.0683	10.2454	10.0048	10.1635	9.99942	9.98345
SPATA25	2.47888	2.14124	3.34671	3.57668	2.13112	1.75924	1.78758	3.39227	2.8806	3.80575	1.96061	0	2.30905	3.14293	2.71051	2.01503	3.68995	0	2.8397	0	1.78758	0	3.70545	3.11172	2.29194	0
SPATA21	6.35328	6.85628	6.02811	6.246	5.89673	7.19946	6.38692	6.26373	7.98113	5.60283	5.64287	6.07749	5.61562	6.43842	6.03609	4.8027	6.611	5.07031	5.11753	5.48514	7.14946	7.00173	5.52328	6.11227	5.77081	6.00176
SPATA20	7.14	7.80325	6.57749	7.94357	7.29415	6.83887	8.21613	7.2205	6.66847	8.62999	7.48421	6.1669	7.11491	6.82721	7.56287	8.6899	7.07326	7.45957	7.80241	7.94029	8.5132	8.06868	7.47483	8.0957	8.22412	8.70281
SPATA16	2.031	2.93044	1.27363	2.85566	3.29518	2.05707	2.65269	0	1.60024	0	0.368652	0	1.82831	1.20613	1.44997	2.31917	4.26285	0	2.8397	0	0	2.94954	0	0	3.59766	1.39555
SPAST	8.80653	8.46876	9.1955	8.24973	9.23257	8.62408	8.92534	9.30942	8.89351	9.07439	8.92534	8.70756	8.84176	8.92776	8.5274	7.79756	8.65042	8.26155	8.0398	8.40125	8.06273	8.02637	8.13547	7.67234	8.01557	8.13371
SPART	6.39791	7.23045	5.8411	7.21734	8.30919	7.83239	6.26373	7.06737	5.99781	7.83869	7.49115	7.4896	6.22756	6.08574	5.86288	5.92371	5.10998	5.56238	6.548	6.10943	7.33934	4.78923	6.2881	6.40567	6.44968	5.42569
SPARC	4.98923	5.56583	5.25777	4.12309	5.07031	5.92611	9.4996	4.65299	5.29025	5.48514	4.56942	4.13323	5.88802	6.59701	6.44823	6.06124	4.96947	4.96947	2.8397	4.7852	4.95798	5.32797	6.48865	6.15741	5.41737	6.47007
SPAM1	3.34671	4.23267	4.60971	4.25208	4.32645	3.7764	4.54945	4.82897	3.57668	5.39833	4.89322	4.8679	3.41429	4.96947	2.489	3.04475	0	4.1818	2.8397	2.58101	2.5367	3.46253	3.92861	3.2686	2.29194	3.46253
SPAG8	7.27722	8.22756	8.25427	8.23932	7.56341	8.04559	8.21613	6.9278	8.47492	7.9414	8.1851	8.07753	7.76414	7.86357	8.01633	8.62917	8.69203	8.31396	8.8838	8.32161	8.99616	8.75166	8.79146	8.95154	8.54989	9.10388
SPAG5	8.40125	8.48077	8.02414	8.48174	7.87317	8.76539	7.84763	7.86244	8.22062	7.77863	8.71783	8.56834	7.97696	7.91527	8.47628	9.20905	8.43446	7.60191	8.80531	8.61612	8.51744	9.85745	9.03713	9.10749	8.4878	8.61558
SPAG4	4.14206	4.44232	6.81754	3.65564	4.1721	4.27482	4.01537	3.6164	4.65134	4.1818	4.40969	4.52929	4.02937	6.63931	4.35896	4.69593	4.89984	3.63035	5.11753	4.97757	3.98546	4.14835	6.91532	5.35395	5.17131	4.5466
SPAG17	0.506536	0	1.27363	3.11583	1.00075	0	3.59908	1.48843	1.60024	1.99907	3.34671	2.50767	0	2.47888	2.489	0	0	1.73089	2.8397	1.48843	3.06718	0	1.73089	1.27363	0	0
SPAG1	0	0	0	0.429613	0	1.27363	0	0.955755	0	0	2.83441	1.57774	2.47888	1.99907	2.91604	2.31917	0	1.73089	1.99907	0.955755	0	0	2.29194	0	0.84037	2.13112
SPADH1	0	2.93044	1.27363	2.47888	1.60024	3.39227	0	0	1.60024	1.99907	0	2.29194	1.82831	1.20613	1.44997	0	2.45368	0	3.36744	0	0	0	0	1.27363	1.48843	0
SPACA9	3.57063	5.23345	2.71051	5.54937	3.29518	4.70945	4.35896	3.2496	3.26416	3.63035	3.34671	4.66427	4.56942	3.02033	5.27092	5.10576	0	4.08535	5.41737	5.8194	5.9562	5.72774	3.14293	3.93557	6.29144	5.835
SPACA7	1.27363	3.30047	3.92861	0	1.60024	2.50767	2.32772	1.48843	0	2.28183	3.34671	2.91604	0.230769	0.407114	3.39227	1.00075	0	3.33309	1.99907	3.83653	3.73014	1.48843	2.8397	0	1.98669	4.11183
SPACA6	5.77081	5.56583	6.09361	5.84692	6.08813	6.64991	6.31328	5.40913	6.54983	5.67832	6.64991	6.20427	5.90458	5.60774	6.10464	6.79325	8.39149	6.66722	6.71027	6.94041	6.11431	6.13822	6.81563	6.52433	6.7998	7.29499
SPACA5	3.45434	1.10017	0	0	2.13112	0	1.78758	2.23098	2.40781	0	2.20848	0	0	1.73089	0	2.01503	0	0	1.99907	0	1.78758	2.64528	2.29194	0	2.56863	2.85566
SPA17	5.14039	4.52511	3.71466	5.52072	5.18761	4.91876	3.59908	4.28699	4.86927	5.30632	5.23228	4.52929	3.02033	5.50288	4.662	4.96947	5.67912	4.66427	5.11753	5.74321	5.60057	6.07431	4.96947	6.33336	5.77081	5.18236
SP7	3.64859	2.45368	2.30905	3.11583	1.60024	2.8806	1.78758	0.955755	3.57668	1.27363	2.83441	2.71907	1.82831	2.85566	2.20848	3.76529	4.00862	2.96762	4.03634	2.83441	4.19794	3.68004	0	0	1.48843	3.60208
SP6	3.12483	1.10017	2.031	2.85566	2.93044	2.05707	1.78758	0.955755	1.60024	1.27363	1.96061	1.10017	1.06171	1.99907	2.20848	0	0	1.73089	0	1.48843	0	3.2496	0	1.27363	1.48843	1.39555
SP4	4.48844	4.65299	5.03662	3.91041	5.46685	4.47577	4.01537	6.04742	4.11183	5.42781	4.40969	4.80924	4.7852	4.71025	4.47577	3.76529	3.68995	4.1818	3.36744	5.16233	1.78758	4.28699	4.65501	6.30668	5.22371	3.02033
SP3	8.47557	7.27029	8.857	7.70656	9.1851	8.12966	8.6614	10.291	8.56864	8.9898	8.53524	8.09454	8.32956	8.96083	7.60997	6.46784	6.36006	6.8728	5.64013	6.66576	6.55546	6.43899	7.00252	7.06051	6.50032	6.57498
SP140L	7.94072	8.20838	8.46229	8.37227	7.98425	8.02213	7.90194	7.9529	8.15911	8.03309	7.73383	7.74306	7.58586	8.4577	7.95545	8.57763	8.82956	8.75277	8.99909	8.57763	9.03686	9.34992	8.30179	8.99363	8.77513	8.59334
SOX8	0	1.63216	1.27363	3.11583	0	2.05707	3.18371	0	1.60024	1.27363	1.96061	0	0	1.20613	2.20848	0	0	0	1.99907	2.3005	0	0	2.29194	0	2.56863	1.82831
SOX5	4.61942	5.79182	5.71174	6.2925	5.07031	5.25975	1.78758	4.03892	5.97202	4.56942	5.98072	6.45053	4.26285	6.52944	5.38783	4.13869	5.83092	5.14779	5.50154	4.0509	5.60057	4.39326	6.44896	4.28917	4.11183	3.02033
SOX4	7.44259	5.82017	5.90694	5.88802	6.23624	6.88787	7.35781	6.68254	6.26132	5.88733	5.34307	5.63494	6.32358	5.73472	6.78103	6.83782	7.1687	6.46441	6.82514	6.33507	6.53464	6.41456	4.96947	7.53358	6.44968	7.00589
SOX30	0.506536	1.63216	0	2.47888	1.60024	3.16441	0	2.52659	2.40781	1.27363	2.45368	2.29194	1.82831	2.85566	2.71051	2.85566	0	3.33309	0	1.48843	0	0	2.29194	1.27363	2.29194	0
SOX18	3.12483	3.30047	1.27363	3.11583	3.58804	4.14206	4.54945	2.8397	2.40781	3.30047	3.11583	2.29194	3.12853	2.47888	2.71051	0	3.84267	3.33309	3.36744	2.3005	4.19794	3.46253	0	3.71878	3.92577	3.83353
SOX13	11.6334	9.50298	11.4254	10.0168	11.6782	11.5485	10.9708	11.1931	10.7988	9.94242	11.422	9.50356	11.3744	10.9601	11.0748	11.859	11.6787	11.3475	11.5691	11.57	10.423	10.7776	11.0745	11.9157	11.4186	11.579
SOX12	6.36364	6.39457	5.33402	6.82412	6.36549	6.14107	6.1585	5.2465	6.18264	5.23067	5.64287	4.8679	6.47383	5.4727	7.27114	7.0132	6.76407	7.02895	7.6112	7.48339	6.90565	7.06758	7.05232	6.69643	7.29719	6.80352
SOX10	0	2.14124	0	1.22863	1.60024	0	2.65269	1.7752	1.60024	0	0	1.57774	1.06171	0	0	2.31917	3.05745	0	2.8397	3.19181	1.27363	3.83653	0	0	3.02033	2.62191
SOST	1.27363	0	2.031	1.22863	1.60024	2.50767	0	2.031	2.40781	0	2.20848	1.57774	2.30905	0	1.44997	1.52689	1.98669	1.73089	1.99907	0	1.78758	0	0	1.27363	2.29194	0
SOS2	8.323	8.30423	8.91709	8.04191	8.83989	8.47711	8.49811	8.94969	8.52001	8.45806	8.60978	8.24714	8.67344	8.74509	8.39868	6.85492	6.95762	7.13453	7.70356	7.11368	7.07743	7.18745	7.59899	7.40153	7.66947	7.66408
SORT1	7.36443	7.92114	6.95202	7.62162	6.62688	7.79712	7.44188	7.53552	6.83765	8.03495	6.70436	7.08515	8.28415	6.21384	7.79647	8.22509	7.05387	9.04467	7.98639	7.97993	8.09249	8.68236	7.95739	7.4309	8.51326	7.92752
SORD	6.3712	6.54847	5.44009	5.86665	5.89673	6.98361	5.94565	5.84038	6.1585	6.78405	5.23228	5.92876	6.11556	5.55421	5.86288	7.9154	8.22378	7.73745	8.30287	7.12856	7.44964	8.53731	6.2881	7.14896	8.17256	7.21571
SORBS3	7.9063	8.40081	8.26953	8.46261	8.55833	8.51365	7.87282	7.77983	9.00584	7.87974	8.86482	8.41452	8.71783	8.26019	8.37979	9.2468	9.54858	9.13001	9.17329	9.59422	9.61834	8.78802	9.18061	8.62808	9.61035	9.15938
SORBS2	2.031	0	2.031	1.99907	0	1.27363	3.59908	0.955755	0	0	0	0	2.8806	1.20613	1.44997	1.52689	1.98669	0	3.36744	1.48843	1.78758	0	2.29194	2.14124	1.48843	2.13112
SORBS1	5.60901	5.23345	6.36364	5.60161	6.18925	5.92611	6.13244	5.77402	4.82374	4.47577	5.56473	5.12842	5.77716	5.90694	5.90289	5.36504	5.5531	5.81334	5.41737	5.40404	5.07031	5.08831	5.93121	6.18128	5.01575	5.7798
SON	12.3687	11.973	13.0598	12.0636	13.0041	12.122	12.5955	13.0615	12.6978	12.5133	12.7657	12.473	12.2435	12.8788	12.0938	11.4371	11.8113	11.7468	11.3327	11.6467	11.4619	11.4393	11.9098	11.781	11.7027	11.8496
SOGA1	4.41119	4.93204	4.65843	5.60161	5.36811	5.44655	5.50333	4.96947	4.76351	4.94583	4.99511	5.12842	4.65501	4.39566	4.662	5.64013	6.33336	4.36518	5.80653	5.63454	5.52803	5.67832	5.29832	6.97463	5.29968	6.09688
SOD3	1.7752	2.75326	0.429613	1.99907	2.13112	4.9942	1.22863	0.955755	0	2.45368	0	1.57774	3.33044	1.73089	2.91604	3.9673	1.48843	2.96762	0	1.48843	0	4.78923	3.14293	2.14124	2.82586	2.62191
SOD2	12.9323	12.8896	12.9289	12.7785	13.3698	12.8896	12.5113	13.3365	13.3607	13.4198	13.2525	12.756	13.1255	14.1277	12.1717	12.7195	11.308	14.4362	12.8037	12.8574	14.5533	14.4781	12.5885	12.1749	14.0773	12.6582
SOCS7	6.0278	6.37691	5.13417	5.52072	5.36811	5.90189	6.34021	6.30466	6.18264	5.53282	5.85905	5.97062	5.61562	5.79182	6.22247	6.02352	6.31016	5.33266	5.50154	6.17882	6.03075	7.03566	6.48865	6.98823	5.8217	6.00176
SOCS6	4.98923	5.08471	4.83129	5.66954	4.87398	5.02695	4.72136	3.9944	5.11401	5.92533	4.47171	4.62227	5.18761	5.41942	5.11401	4.5154	4.00862	5.38524	4.29635	4.83451	6.6106	5.85236	5.37561	4.52511	5.71645	5.32609
SOCS5	6.27346	6.27106	6.84002	6.18784	6.86738	6.19142	6.55125	7.33422	5.99781	6.03042	6.45602	6.29702	6.02749	6.38258	6.25533	5.18848	5.5531	5.38524	4.29635	6.00176	4.82374	4.14835	4.41119	5.76675	4.67792	4.65584
SOCS4	5.84836	5.64094	6.10422	5.46605	6.1701	5.71867	5.64013	6.83456	5.70901	5.96602	5.99422	6.45053	5.73924	6.10153	5.38783	5.22588	3.2686	5.7263	4.89234	5.7946	4.19794	4.49181	4.87541	4.58725	5.29968	4.28017
SOCS2	7.58015	7.45957	7.09498	6.84632	7.2531	7.47277	7.00589	7.28819	6.54983	7.79782	5.79762	7.67058	7.72875	7.01062	6.98196	6.15646	5.5531	6.21192	5.84871	5.07031	5.8582	6.46398	6.21874	5.35395	5.56238	6.34067
SOCS1	6.58442	6.96558	6.88911	7.02814	6.27437	6.39345	6.34021	6.19877	6.43561	6.85459	6.13399	8.51398	8.09427	5.83142	7.39276	8.23048	6.58798	7.091	7.72753	8.01719	8.0064	8.35553	7.6994	6.63098	7.26501	7.12931
SOBP	6.3712	5.56583	6.02811	6.59406	5.72204	6.52944	5.85506	6.10422	5.79107	6.29826	6.44035	6.53138	6.5023	6.0267	6.22247	6.90996	6.9905	8.3613	7.6112	6.1585	7.12485	7.84064	6.97095	7.14896	6.70591	7.08515
SOAT1	10.64	10.1072	11.0533	10.0845	11.1414	10.5388	10.5612	11.9098	10.6043	11.3344	10.5798	10.6638	10.9569	11.0689	10.1049	10.0205	9.44951	11.1391	10.0165	10.3829	10.4944	10.2418	10.1786	9.10068	10.2305	10.3036
SNX7	2.031	0	3.01448	0	2.42377	2.05707	3.59908	3.2496	1.60024	3.80575	0	2.71907	2.79324	1.20613	1.44997	1.52689	0	1.73089	3.36744	3.19181	1.78758	2.13112	0	0	2.29194	1.39555
SNX4	8.01573	7.43019	8.5132	7.49115	8.81749	7.16527	7.8551	9.34893	8.32843	8.40694	8.12998	8.30214	7.88142	8.39732	7.38371	6.37035	6.63331	7.31025	6.66722	7.84843	5.9562	6.0353	7.16147	6.23987	6.8988	6.07495
SNX33	5.64502	5.97471	4.00591	4.2972	5.56765	6.28419	5.34919	5.03244	4.58383	6.0119	4.36005	5.12842	5.20927	4.71025	5.75859	5.64013	4.56942	5.835	5.29832	6.04385	7.43997	6.13822	4.77789	4.95865	6.25154	5.29073
SNX31	1.27363	1.63216	1.27363	0	1.00075	2.30905	0	0	0	0	1.16113	0	1.06171	0	1.44997	1.52689	0	2.47033	0	1.48843	0	2.13112	0	0	0	1.39555
SNX30	6.86873	7.00521	5.76151	6.68466	6.12685	6.99421	6.55125	7.12842	6.66847	7.0876	5.90892	6.244	6.9109	6.61776	6.94256	6.41583	6.43682	6.73399	7.1453	6.852	7.29759	6.9396	5.60003	6.35976	7.44358	6.00176
SNX27	10.9006	10.671	11.2547	10.7156	11.1924	10.8522	11.1698	11.4423	10.729	11.3197	10.8736	10.9548	10.9458	10.9801	10.7303	10.2161	10.2161	10.3232	10.4015	10.3592	10.2762	10.1586	10.4568	10.2231	10.2558	10.4892
SNX24	7.6112	7.3672	6.7088	7.0876	7.62431	7.90477	7.40356	8.67481	7.05139	8.83168	7.05854	7.83869	8.48008	7.33143	7.41959	7.69925	6.85685	8.4305	7.35717	7.79756	7.94072	7.64215	6.41951	6.54677	8.13219	7.01698
SNX22	7.43544	8.10813	8.05247	8.36203	7.37035	7.73543	7.88922	7.21457	8.87834	7.10613	8.11974	7.90681	7.74845	8.08522	8.32584	8.1971	8.59301	8.00678	9.49662	8.44017	8.61585	7.46417	8.39481	8.13406	8.39506	7.83707
SNX21	5.2912	4.04097	4.35896	4.18021	5.33588	5.32061	5.23934	4.28699	4.65134	4.80823	4.79377	5.2687	5.23345	4.75934	4.76351	5.4583	5.83092	4.59848	5.55054	5.19521	5.36939	5.53375	4.65501	5.88802	5.07031	4.18464
SNX2	10.3582	9.44826	11.0628	9.71399	11.4408	9.88644	10.5126	11.7117	10.8636	10.9223	10.7492	10.5388	10.3132	11.0469	9.88644	9.50298	9.65944	9.96483	9.27883	10.1599	9.26719	9.63025	9.78724	9.26329	9.92441	9.53369
SNX18	10.4371	10.0659	11.0787	10.2602	10.8246	10.6422	10.1462	11.5886	10.6128	11.2057	10.8351	10.5213	11.0922	10.9639	9.66535	9.43189	8.23944	10.6883	9.95013	9.11813	10.3694	10.0205	10.0751	8.77188	9.51818	9.38238
SNX16	2.8397	3.71466	2.031	2.29194	4.32645	4.20257	3.41429	5.06672	4.00862	3.63035	4.1818	3.50536	3.91485	4.35513	3.83353	1.52689	4.00862	3.86952	0	3.48713	2.85566	2.94954	3.70545	1.27363	4.11183	1.82831
SNX14	8.28901	7.1122	8.94603	7.50819	9.3551	7.28806	7.83325	9.7493	8.09348	8.54172	8.39828	8.26908	7.99365	8.62029	7.43909	7.33773	6.65734	7.67143	6.66722	7.49115	6.70139	6.13822	7.61875	6.91495	7.11631	7.091
SNX13	5.90083	4.14835	6.34067	4.87632	6.65357	5.82355	5.00049	7.20167	5.8964	6.41146	6.09526	5.69124	5.87008	5.88767	5.34556	5.05814	4.56942	5.69577	5.18848	5.16233	4.48212	4.87128	5.04928	5.25777	4.8006	5.12543
SNX10	9.73396	9.20965	10.2196	9.19472	10.8766	9.48323	9.05472	11.534	9.60748	10.4339	9.29785	9.62751	9.76299	10.3758	9.08512	7.60139	7.39185	9.39802	7.98639	10.0015	8.75074	7.78034	8.45743	7.0876	9.11579	8.06543
SNW1	10.851	10.0732	11.2196	10.1029	10.867	10.0517	10.9144	11.7012	11.0298	11.1609	11.1366	10.6076	10.7559	10.9529	10.3411	10.5221	10.1651	10.5385	9.78132	10.4371	9.99348	10.2976	10.0048	10.033	10.1488	10.4306
SNTG2	4.41119	3.92861	5.92371	5.46605	4.02758	4.07697	5.88733	4.36309	4.82374	5.23067	5.11631	5.2687	4.96947	5.32061	5.15265	5.10576	5.67912	5.19521	6.24638	4.7852	5.33588	4.94905	5.77866	6.58222	4.91043	6.91333
SNTB2	4.57749	5.84907	5.28327	4.99611	5.22538	5.71867	4.12309	5.08471	4.91309	5.30632	4.52929	4.13323	4.65501	4.61942	5.73472	4.74685	4.56942	5.66954	5.41737	5.02757	5.71212	6.35927	4.65501	5.44009	5.12021	5.29073
SNTB1	7.75374	7.25659	8.26065	7.60304	7.85568	7.1012	7.45736	7.98113	7.60914	8.10445	7.90426	7.80901	6.89045	7.98692	7.63459	7.0132	6.82412	5.98455	6.98461	6.66576	6.6106	7.05087	7.18165	6.81868	6.19061	6.37691
SNTA1	8.00939	7.92818	6.89531	7.60304	7.61197	8.86973	7.76593	7.93531	6.75014	7.42481	7.05854	7.44159	8.06822	7.37626	8.07319	8.80626	7.80052	8.74457	7.58787	8.79289	8.28099	8.23889	7.40307	7.84163	8.18356	8.06543
SNRPE	6.66847	6.73399	6.93676	6.96694	7.1012	6.23062	6.5957	7.1012	7.38963	6.97305	7.19065	7.05247	6.67221	6.44823	6.70828	7.69925	6.89456	7.61614	6.61669	7.66319	6.90565	7.49774	7.6994	6.98823	7.69058	7.26747
SNRPD1	8.54678	8.13906	8.59783	8.43869	8.21438	8.12966	8.46647	9.13457	8.9015	8.79934	9.1519	8.84176	8.32161	8.6344	8.25729	9.62469	8.99399	9.24849	8.75901	9.34893	8.81666	9.5521	9.17069	8.92193	9.01225	9.14862
SNRPB2	8.02213	7.78122	8.23564	7.64202	8.56624	7.53698	7.44188	8.41497	7.66144	8.08428	8.17666	8.53368	7.68608	8.25676	7.44797	8.10288	8.3516	8.662	7.02059	8.97123	7.17309	7.84064	8.0713	7.56918	7.96016	7.83059
SNRPA	10.9683	11.3013	10.9939	11.2222	10.6766	11.2273	11.014	10.5341	10.9648	10.6063	11.1538	11.1788	11.1183	10.9042	11.1521	11.9884	11.9186	11.8238	11.4381	11.9649	11.8354	12.0502	11.563	11.8099	11.7715	11.8472
SNRNP27	6.548	5.18805	6.75493	6.21999	7.30777	6.21384	6.46207	6.94971	6.09361	6.63311	6.7717	6.51501	6.38692	5.99422	6.20492	6.37035	6.52944	7.13453	6.08873	7.44936	5.92371	5.62301	5.6663	5.92071	6.61195	5.94913
SNRNP25	10.2266	10.5095	9.5003	10.3969	9.69351	10.2167	9.79958	9.34741	9.74959	9.90111	9.91489	10.0871	9.96317	9.89002	10.4155	10.8785	10.762	10.5385	10.8379	10.8407	10.6935	10.8652	10.5265	10.8566	10.6054	10.3915
SNRK	10.5101	10.3899	10.4892	10.1932	10.728	10.2431	10.1786	11.307	9.97049	10.8993	10.1679	10.1406	10.3989	10.5542	9.71508	9.38491	8.80756	9.43878	9.36988	9.02185	9.85808	9.36849	9.54664	9.63767	9.21094	9.4251
SNPH	3.9673	4.23267	3.55914	4.87632	2.13112	3.30047	3.59908	3.6164	3.42163	0	3.56397	1.99907	3.64187	3.37273	2.91604	3.76529	3.2686	2.47033	3.36744	0	3.06718	2.13112	2.29194	4.71025	1.48843	1.39555
SNIP1	9.23741	9.23651	8.87607	8.95536	9.24627	9.0688	8.86246	8.91902	8.88111	9.36811	8.7736	8.91041	8.93305	8.91882	9.11211	8.18861	8.54329	8.27028	8.15588	8.48234	8.45032	8.36697	8.39481	8.31979	8.39506	8.42505
SNED1	1.27363	2.93044	2.031	3.83353	3.58804	3.39227	2.65269	2.69744	0	3.80575	2.20848	3.11172	2.62932	1.99907	3.26416	3.50536	4.00862	3.4833	2.489	3.19181	3.2686	2.94954	4.26721	3.83353	3.02033	2.13112
SND1	13.4569	13.4613	12.4427	13.4164	12.6668	13.5367	12.6734	12.3104	12.3214	12.7278	12.5298	12.8117	12.7883	12.3743	13.2632	13.1634	13.1111	12.9461	13.2564	13.2194	13.4898	13.3832	13.4613	13.7951	13.3983	12.9522
SNCG	2.031	2.45368	1.27363	2.68732	0	3.39227	4.23523	3.47676	3.90387	2.83441	2.20848	3.89087	3.12853	1.20613	2.71051	2.31917	3.68995	1.20613	3.90387	2.83441	2.28183	5.02253	2.29194	3.2686	4.54231	3.60208
SNCB	7.19338	6.792	5.96735	6.6958	5.40913	7.60997	4.35896	5.01414	6.26132	5.67832	4.85889	6.78176	6.56091	4.16658	7.74467	7.51975	6.69258	6.548	7.89065	6.94041	7.02443	7.52887	7.47483	7.41548	7.00707	5.42569
SNCA	3.64859	3.71466	4.12986	2.47888	4.26285	3.39227	2.65269	3.47676	0	1.99907	3.86952	1.57774	3.02033	2.47888	5.15265	4.8027	3.84267	1.73089	2.8397	4.88861	3.98546	5.77831	2.29194	4.13323	5.7428	3.34017
SNAPC1	5.36939	5.13868	6.48361	5.21032	6.31016	4.31991	5.73208	6.45602	6.26132	6.11431	6.44035	6.05451	5.63877	5.55421	5.8411	5.39571	5.34459	4.85737	4.03634	5.36811	3.06718	3.83653	4.41119	4.43974	4.41248	4.11183
SNAP25	3.45434	2.45368	2.86307	2.47888	0	2.05707	4.23523	3.39227	3.57668	1.99907	3.11583	3.11172	2.30905	4.16658	1.44997	1.52689	1.98669	2.47033	0	1.48843	2.5367	2.13112	2.29194	2.14124	0	3.02033
SNAP23	8.87641	8.35851	9.60303	8.50733	9.79979	8.68219	8.4432	10.1468	8.9199	9.39428	9.11349	8.98609	8.86627	9.3213	8.53544	7.62789	8.15957	8.81113	7.8467	8.61946	7.2531	7.42715	8.16345	7.03604	7.75707	7.67108
SNAI3	7.63812	8.39149	6.98361	8.90963	7.32103	7.91411	8.16506	6.85604	7.29081	7.56262	7.64189	7.52167	7.82789	7.36745	8.14586	8.44686	8.98716	8.3613	8.9769	8.29626	8.79125	7.873	8.17506	9.71766	8.93024	8.63155
SNAI1	5.0209	5.43281	5.00408	5.46605	4.1721	5.76151	4.54945	4.3179	4.82374	5.85145	4.25208	4.7617	5.18761	4.11392	5.23228	5.18848	5.34459	6.56491	5.84871	4.65843	6.13851	6.68534	4.65501	5.69493	5.44893	4.94583
SMYD5	9.9027	10.2025	9.97068	10.3141	9.60733	9.67373	10.1861	9.03757	9.96792	9.33369	9.81502	9.70995	9.97561	9.97068	10.0246	10.4643	10.9843	10.4816	10.2245	10.6387	10.4712	10.4488	10.1449	10.7799	10.6084	10.8151
SMURF2	7.71236	7.80325	8.23564	7.58498	8.01383	7.67804	8.01719	8.3158	7.95707	8.28099	7.96646	7.88034	7.78856	8.04616	7.82304	6.89828	7.21186	7.35614	6.80052	6.81913	7.26909	7.06758	7.40307	6.77462	7.07161	7.28095
SMURF1	8.39165	8.728	7.97904	8.36203	7.83117	8.32639	7.6407	8.4972	8.02677	8.83685	7.80297	8.28235	8.64857	8.00915	8.32266	8.18415	7.82304	8.50576	8.67371	8.20947	8.93822	8.69175	8.30179	7.9949	8.22962	7.68893
SMU1	10.8053	10.1493	11.0469	10.1195	11.0779	10.2204	10.7673	11.4017	10.6797	10.903	10.7606	10.6332	10.8395	11.2111	10.6273	10.0692	10.1822	10.3919	10.0286	10.5445	9.78061	10.0255	9.79809	9.985	9.83399	9.88936
SMTNL2	2.8397	3.81842	2.031	3.34671	2.42377	4.4249	4.35896	3.39227	2.40781	4.07339	1.16113	1.57774	2.8806	1.99907	2.20848	4.29323	3.68995	3.33309	0	2.3005	4.19794	4.14835	4.11183	3.11172	1.48843	3.93273
SMTN	8.56624	8.92634	7.69357	8.72573	7.49806	8.40518	8.05461	7.33896	8.03079	7.44907	7.87444	7.7353	7.88634	7.46329	8.67344	9.16503	9.65815	9.04634	9.07382	9.26681	9.16298	9.52577	8.59224	9.24746	9.29996	8.89599
SMS	11.0881	10.9422	10.9828	10.7559	11.2521	10.9403	11.068	11.7758	11.0465	11.7839	11.1198	10.9226	11.1837	11.1593	10.8894	10.4371	9.91164	10.4903	9.94524	10.3979	10.366	10.0517	10.4841	9.8271	10.5497	10.1651
SMRP1	7.18704	6.86873	6.20557	7.1552	6.54497	6.48807	6.13244	6.84483	5.67967	7.33506	6.39839	6.84732	6.56091	6.739	5.30708	5.36504	1.98669	5.38524	6.66722	4.20643	6.6106	6.13822	6.35976	5.88802	6.06124	6.19307
SMPDL3B	1.27363	4.39191	3.78023	2.47888	2.71051	5.59695	2.65269	3.05216	4.71025	4.52693	4.7537	3.25404	4.74302	5.04928	3.51663	2.63944	3.49624	5.78405	4.41377	1.99907	5.98323	4.00862	5.6663	2.89781	4.11183	4.48618
SMPDL3A	9.04228	8.74008	9.34357	8.21613	9.6763	9.18041	8.80438	10.0781	9.32885	9.90776	9.0137	8.7532	9.1204	9.51974	8.68488	7.98946	7.25236	8.46014	7.26828	8.05633	8.63381	8.30867	7.76896	6.94089	8.01557	7.98563
SMPD3	7.68682	8.92018	6.63261	8.35237	5.07031	7.62729	7.36793	6.76258	7.18745	8.80477	6.38356	7.96691	7.12842	6.72751	7.12688	6.50268	7.03363	5.53012	6.80052	5.63454	6.53464	5.02253	6.44896	7.24814	5.44893	7.08515
SMOX	7.89833	8.85454	6.90543	7.34615	6.43633	8.25729	6.43633	5.57583	6.47042	6.39839	6.07749	7.20861	7.46695	6.07044	8.06822	7.89162	8.54329	8.74895	9.15213	8.29275	8.5132	9.86379	8.15185	8.76201	8.25949	7.97201
SMO	6.30319	5.7181	5.03662	7.47849	4.65134	5.55133	5.67912	5.2912	5.45928	5.72077	6.06124	5.90694	5.37689	5.66464	5.34556	3.86952	5.79209	2.96762	6.43523	4.83451	5.13546	3.83653	4.96947	7.44159	5.67912	5.29073
SMNDC1	7.92451	7.74336	8.25427	7.64802	8.70171	7.45105	8.37266	9.12399	8.12123	8.37227	8.44273	7.74306	8.04466	8.48611	7.40097	7.43934	7.55717	7.26397	6.82514	7.3765	7.11428	7.17118	7.7973	6.48591	6.96427	7.44592
SMIM6	1.27363	2.14124	1.27363	1.22863	0	1.75924	1.22863	1.7752	1.06171	0	0	0	1.52689	0	2.20848	0	0	0	1.99907	0	0	3.83653	2.29194	1.27363	1.48843	1.39555
SMIM5	5.0209	4.98923	5.13417	5.235	4.74943	6.15809	4.72136	5.71091	5.81768	5.23067	4.47171	5.02445	5.69493	4.88221	5.73472	5.39571	5.50154	4.66427	5.88192	4.47577	5.49528	5.62301	4.41119	4.89234	4.74497	3.83353
SMIM33	3.57063	3.30047	4.73376	4.25208	4.87398	3.70882	4.45693	4.25208	4.43591	4.1818	3.46253	4.35896	3.83653	4.23523	4.35896	3.9673	4.47036	3.15429	3.90387	2.83441	2.5367	3.2496	0	4.43974	3.71878	3.93273
SMIM32	5.79182	5.56583	3.84787	4.99611	5.537	5.78269	4.94349	4.65299	3.90387	5.23067	3.63035	5.41125	5.94486	5.36811	5.8411	6.89828	5.67912	6.01805	6.05305	7.1012	6.6852	5.67832	5.60003	6.72993	6.54983	6.13734
SMIM24	5.2912	6.10319	6.65848	6.78599	6.18925	7.6637	6.57498	5.44403	7.26584	5.42781	6.49144	6.3712	6.35214	6.30258	6.74969	6.48591	7.29415	6.90098	6.86494	7.38989	6.6852	6.10728	6.2881	6.96094	7.04182	7.58657
SMIM19	11.0349	10.656	11.1819	10.9711	10.8652	10.2671	11.6795	11.4151	10.5244	10.9882	10.6125	10.5505	11.0494	11.1632	10.8606	10.5098	10.2657	10.8284	10.5596	10.9931	10.2478	10.2621	10.5019	10.9454	10.802	11.1337
SMIM17	1.27363	1.63216	4.0718	2.47888	2.93044	1.75924	4.01537	2.23098	4.35896	3.08112	3.34671	2.91604	3.4833	2.67992	3.26416	3.9673	4.89984	5.07031	4.03634	4.14588	3.44706	2.13112	3.14293	4.28917	4.67792	4.48618
SMIM15	3.72204	4.30549	4.12986	3.11583	2.93044	2.50767	3.41429	3.2496	4.71025	5.04685	3.86952	3.89087	4.30549	0	2.91604	1.52689	3.68995	3.86952	2.489	3.03091	3.06718	1.48843	3.92861	2.14124	3.16441	3.18371
SMIM13	5.60901	4.71025	5.28327	4.53431	5.50333	4.87128	5.97471	6.00176	4.5154	4.39191	4.85889	5.2357	5.02159	5.66464	5.73472	3.18854	3.68995	4.74076	4.29635	4.71535	3.73014	3.46253	5.21451	3.71878	4.47577	3.60208
SMIM1	4.78923	4.83595	4.35896	3.91041	4.47307	5.10775	4.86927	4.11183	4.35896	4.43591	4.12986	4.94905	4.26285	4.16658	5.07031	5.69968	5.86665	4.44811	6.05305	4.65843	5.13546	4.60725	4.96947	5.72736	5.38677	5.67561
SMCHD1	10.0256	9.31064	10.6887	9.29966	10.9102	9.34147	10.4551	11.6082	10.2958	10.0784	10.4459	9.97369	9.72342	10.6267	9.44826	9.21484	9.45658	9.06304	8.82892	9.24746	8.59718	8.94909	9.18813	9.34501	8.78003	9.3841
SMC6	8.31189	8.25029	9.30444	7.69925	9.03506	7.9083	8.25738	9.36277	8.69175	9.3927	8.42988	8.27441	8.29379	8.96083	8.12826	7.54658	7.78426	7.40153	7.40527	7.4688	7.24208	7.48803	7.40307	7.41548	7.43798	7.10076
SMC5	6.61491	5.32354	7.42776	5.79005	7.2531	6.23062	6.38692	8.29275	6.65388	6.72619	7.38233	6.10153	6.60958	7.83994	5.68022	6.74923	6.33336	5.4583	5.46214	6.40027	5.75108	5.38625	6.2881	7.11004	5.98191	5.7798
SMC4	7.6112	6.64458	8.64783	6.77647	8.42855	6.85779	7.86409	9.17745	7.38963	6.91741	7.74905	7.1281	6.99736	8.02189	6.88332	6.85492	7.25236	6.58008	5.59596	7.21196	6.00951	6.76653	6.94256	7.3661	6.19061	6.81754
SMC3	9.16191	8.97256	10.3905	9.1633	10.1654	8.90937	9.31177	10.9165	9.9848	9.61834	10.0848	9.30329	8.92892	10.011	8.45878	9.39546	9.15646	9.78289	8.77238	9.20603	8.45806	8.67836	9.99003	9.13772	9.13362	9.09019
SMC2	7.256	6.51204	7.53125	6.38692	7.78524	6.41699	7.41502	8.46675	6.96618	6.62095	7.78593	6.79164	6.99736	7.54735	6.38999	7.23199	6.70954	6.46441	5.59596	6.94041	6.39839	6.51949	6.81563	6.81868	6.56803	6.66576
SMARCAD1	8.19449	8.01998	8.37017	7.76933	9.04893	7.60997	8.35347	8.82956	8.66976	8.63686	8.27553	8.04358	8.01219	8.57376	7.69899	7.57036	7.77499	7.47757	7.30262	7.4062	6.96639	6.89116	7.18165	7.16085	7.54735	7.373
SMARCA5	9.84637	9.21211	10.7781	9.28307	10.1616	9.2647	9.69751	11.1569	10.1128	10.0119	10.019	9.14222	9.48652	10.2738	9.17405	8.96345	8.6237	9.09019	8.60111	8.99457	8.64496	8.71227	9.71577	8.42505	8.70171	8.81775
SMARCA1	3.64859	3.30047	4.49465	1.74686	4.1721	2.8806	3.18371	4.3179	1.60024	3.30047	4.36005	2.29194	3.12853	3.37273	2.91604	1.52689	2.78671	2.14124	1.99907	1.48843	1.27363	1.48843	3.14293	3.11172	3.16441	2.13112
SMAD9	3.57063	2.45368	3.55914	1.22863	3.29518	4.07697	3.18371	4.25208	1.60024	2.28183	3.46253	2.50767	3.41429	2.85566	3.63035	3.63035	3.84267	3.86952	3.58804	3.60924	3.06718	3.46253	3.70545	4.28917	3.16441	2.13112
SMAD7	7.4172	7.40584	7.14626	7.95976	7.62431	7.4464	8.13448	7.41793	7.28049	7.76746	7.20167	7.57633	7.02556	7.12281	7.90532	7.45969	7.31735	6.65069	7.72059	7.40097	7.5943	6.9396	8.53231	7.89041	7.7973	8.18112
SMAD6	5.81439	6.10319	3.92861	5.21032	5.72204	6.67501	5.55421	4.94583	5.16083	6.22578	4.36005	5.4727	5.85236	5.18639	5.75859	5.10576	4.26285	5.53012	5.46214	5.97471	7.53653	5.72774	4.41119	4.7852	5.71645	5.12543
SMAD5	7.08778	6.73399	7.44358	6.99644	8.13602	6.82135	6.46207	8.30874	7.24059	7.4626	7.78009	7.49682	7.39185	7.84621	6.92353	5.92371	6.65734	6.48566	5.90986	7.14606	5.63823	4.49181	6.25154	6.15741	6.21354	5.59596
SMAD4	10.6613	10.2402	10.4816	10.2008	11.1601	10.1955	10.4402	11.1198	10.2958	10.709	10.5533	10.5935	10.4339	10.6964	10.5533	9.53849	9.54013	9.6655	9.62944	9.8147	9.40565	9.44423	9.61501	9.61945	9.58189	9.40972
SMAD2	10.2321	9.88307	10.0509	9.79194	10.3466	9.80712	10.1159	10.7581	10.0512	10.3787	10.2118	9.96007	10.1935	10.1412	10.0588	9.14849	9.28649	9.38906	9.35451	9.34218	9.02693	9.09974	9.41947	9.05512	9.27983	9.10673
SMAD1	3.12483	4.65299	3.84787	1.99907	2.93044	3.06189	3.18371	4.61288	2.8806	3.80575	1.96061	4.71395	2.62932	3.74706	2.71051	3.50536	2.78671	3.86952	0	2.83441	4.19794	2.13112	4.87541	0	1.48843	2.13112
SLU7	7.70611	6.92915	8.55641	7.23889	8.33918	7.22855	8.0398	9.53782	8.09348	8.43077	8.08158	7.09277	7.65863	8.42015	7.07326	6.27013	6.0757	6.65069	5.90986	6.50306	6.16573	6.35927	7.21734	5.63284	6.48361	6.69643
SLTM	10.0444	9.59594	10.8113	9.85462	10.3395	9.62567	10.3106	10.9583	10.3398	10.4765	10.4415	10.1005	10.0215	10.432	9.87083	9.28885	9.53659	9.24849	9.00816	9.28427	9.20011	9.07475	9.84846	9.57196	9.45019	9.53782
SLK	5.51348	6.05704	6.32323	5.11401	5.82017	5.55133	5.0642	7.14997	5.67967	6.03042	5.98072	5.83268	5.63877	6.05778	4.8679	5.57583	4.00862	5.2912	4.97967	4.65843	4.65299	4.94905	5.72363	5.85557	4.96442	4.7537
SLIT3	5.25861	5.94776	3.71466	5.79005	4.40819	4.82897	5.40098	4.28699	3.70882	6.79236	5.0642	4.28699	5.02159	3.82625	4.80924	5.42781	5.90694	5.0209	6.46398	5.23228	6.31564	4.78923	5.04928	6.44576	4.26721	6.32323
SLIT1	5.2024	5.32354	5.85953	4.75048	5.60382	5.82355	5.67912	5.06672	4.91309	5.45784	5.58718	5.20684	5.20927	5.2912	6.22247	5.26513	6.18324	5.33266	6.74923	5.48514	5.67746	7.9961	5.93121	5.01414	7.62227	5.02573
SLFNL1	2.29194	3.14293	2.71051	2.99254	2.42377	2.75326	1.78758	2.23098	3.90387	2.83441	3.2496	1.57774	2.30905	3.14293	2.489	2.31917	2.78671	0	1.99907	3.19181	3.73014	3.2496	0	3.60208	2.29194	1.39555
SLFN14	4.8245	5.23345	4.60971	4.63234	4.53431	4.662	4.72136	4.3179	4.86927	4.43591	4.36005	4.80924	4.74302	3.82625	5.41942	4.13869	3.49624	4.1818	4.29635	4.7852	2.85566	3.46253	3.70545	4.71025	4.18464	4.36309
SLF2	8.0355	7.96824	8.81708	7.87906	8.71327	8.06893	8.34653	9.71534	8.47051	8.3406	8.73235	8.38855	8.00715	9.09068	7.84064	7.67941	7.71804	7.8178	7.45224	7.6112	7.28626	6.9396	7.43487	8.29676	7.86262	7.373
SLF1	5.2912	4.98923	6.61804	5.57517	6.74808	5.23228	5.67912	7.15642	5.56329	6.11431	6.34067	4.94905	5.43817	6.50168	5.30708	5.39571	6.47474	5.4583	4.29635	5.02757	4.71025	4.60725	5.60003	4.71025	4.85889	5.22588
SLCO4C1	5.94565	6.66426	6.11935	5.68243	6.39868	6.0959	6.09648	6.76258	5.81768	7.68672	6.30756	6.07749	6.11556	6.50168	6.14107	5.80858	5.03662	6.96877	5.68775	6.19163	6.49415	6.13822	6.60457	5.39904	6.43633	5.7798
SLCO4A1	8.25029	9.56568	9.96903	9.45777	9.93354	9.76955	9.26801	9.6319	9.79532	9.47172	9.96094	9.71237	10.1036	10.1525	8.30734	9.42554	7.80884	10.5457	9.50124	8.69924	10.3411	10.3599	10.8225	8.51714	9.1179	9.58189
SLCO3A1	8.94868	9.30185	8.40483	9.28307	8.57039	9.28649	8.19487	8.75471	8.82417	9.21898	8.47628	9.39428	9.05951	8.3715	9.12463	9.50298	8.76128	8.54568	8.53757	8.2754	8.64204	9.00876	9.27555	9.11243	8.35327	8.24392
SLCO2B1	3.72204	2.45368	3.13708	2.85566	2.42377	2.8806	1.78758	3.32752	2.40781	4.74189	1.16113	1.57774	3.64187	2.85566	0	7.2888	7.34001	8.03994	6.74923	3.19181	6.11431	5.77831	5.60003	1.27363	8.27441	2.13112
SLC9C1	2.67992	1.10017	2.031	0	0	1.27363	1.78758	1.7752	0	0	1.16113	2.50767	1.82831	0	0	2.01503	1.98669	0	1.47247	1.99907	0	2.13112	0	0	1.98669	1.39555
SLC9B2	4.61942	4.14835	5.10576	5.16759	4.53431	4.47577	4.23523	4.28699	3.70882	4.1818	5.693	4.8679	4.30549	6.04195	4.71395	3.18854	4.00862	3.15429	3.74177	3.60924	3.44706	4.78923	2.29194	2.67992	4.41248	3.71878
SLC9B1	0	0	2.031	0	0	1.27363	2.65269	0	2.40781	1.99907	3.46253	2.29194	1.82831	1.20613	2.20848	1.52689	4.00862	0	2.8397	1.48843	0	0	0	1.27363	1.48843	1.39555
SLC9A7	4.74943	4.93204	5.23345	5.07031	4.53431	4.78923	5.60203	4.82897	5.23722	4.85737	5.60245	5.02445	5.23345	5.4727	4.99511	4.43591	5.59695	5.66954	5.18848	5.40404	5.13546	5.32797	5.37561	6.26634	4.54231	4.60971
SLC9A6	2.47888	0	0	1.99907	2.71051	2.50767	2.65269	0.955755	1.60024	2.64528	1.16113	2.91604	2.13112	1.73089	1.44997	4.21264	2.78671	1.73089	3.36744	2.3005	1.78758	0	0	3.11172	3.16441	0.673453
SLC9A5	7.34287	7.906	9.29029	8.56624	7.38937	7.6637	8.41405	7.14449	9.39833	7.39865	8.75649	9.19565	8.61893	7.91527	8.02844	8.22509	8.54905	8.58422	9.30962	8.19449	8.49957	8.06868	8.72573	8.40669	8.37632	8.9362
SLC9A3R2	4.36114	4.98923	2.031	4.53431	1.60024	3.60924	4.86927	0.955755	2.40781	4.80823	4.12986	3.11172	4.08871	3.37273	4.95627	3.76529	3.84267	2.78671	0	3.19181	3.73014	4.78923	5.88356	5.17042	2.82586	6.17611
SLC9A3	4.53431	4.30549	2.49912	4.36309	2.93044	3.30047	4.12309	3.9944	4.43591	4.29323	2.62932	3.11172	3.2496	3.02033	2.71051	3.76529	4.56942	2.14124	4.41377	2.58101	5.28485	4.60725	3.45434	3.71878	3.92577	4.02758
SLC8A1	5.81439	6.27106	6.24255	6.33425	6.18925	5.56765	3.89087	6.22247	5.60161	6.42353	5.92746	5.5592	6.02749	6.18784	5.53282	6.23913	4.74302	6.44576	6.34748	4.71535	6.82673	7.20835	6.2881	5.59396	5.7428	5.53282
SLC7A9	2.29194	1.63216	2.031	1.22863	2.42377	2.05707	2.94954	1.7752	3.26416	0	1.16113	2.29194	0	1.20613	0.734413	3.18854	4.47036	0	3.36744	1.48843	1.78758	2.13112	0	1.27363	1.48843	3.02033
SLC7A8	4.66427	4.52511	3.13708	4.58383	1.60024	5.80488	3.18371	1.48843	3.57668	4.29323	3.56397	4.421	3.71878	0	5.27092	4.29323	4.26285	4.27482	3.36744	4.28699	5.07031	4.94905	3.70545	4.43974	3.16441	4.982
SLC7A6	10.2783	10.0641	11.3048	10.3112	10.7008	10.3694	10.8022	11.3944	10.6725	10.0997	10.6945	10.5356	10.6271	11.0815	10.343	10.9718	11.0479	10.4207	10.5182	10.2735	10.2573	10.5767	10.7757	10.9255	10.1052	11.0601
SLC7A5	11.2356	11.2753	11.7587	11.4434	11.3187	11.1987	11.0319	11.1799	11.8488	10.9322	11.6358	11.4455	11.255	11.8399	11.4367	10.5798	11.126	10.558	10.8312	10.8842	10.6533	10.6699	11.5333	10.8611	10.5686	10.7094
SLC7A4	4.08535	4.7852	5.38783	6.2925	5.02934	4.82897	5.0642	4.43591	3.90387	4.56942	5.0642	6.05451	5.8126	5.07297	5.96438	5.92371	5.72126	5.9131	7.17235	6.0661	5.36939	5.21504	6.94256	7.06051	6.08514	5.4583
SLC7A10	4.93204	5.90189	5.38783	4.79709	4.1721	6.60626	4.65299	4.8027	5.56329	5.79144	5.3908	5.4727	4.7852	3.90387	5.34556	5.33402	4.82526	4.85737	5.55054	5.92746	6.99736	7.22082	7.40307	6.35976	5.38677	5.59596
SLC7A1	6.72015	7.3672	7.14626	7.1378	6.88221	6.66426	6.34021	7.25076	7.00218	6.41146	6.5541	5.34307	6.10051	7.03048	7.20861	5.4583	6.611	6.18993	6.74923	6.807	5.79107	6.49107	6.52056	7.87524	6.9857	6.81754
SLC6A9	10.5162	10.6752	10.6986	10.9302	10.476	11.0095	10.4101	10.7536	10.7928	11.1569	10.3225	10.8697	10.8897	10.8407	10.3311	11.4565	10.7201	12.3452	11.2838	11.0895	11.3018	11.6201	12.0199	10.6594	11.4853	11.5757
SLC6A8	7.20861	7.58072	6.72325	7.60304	6.52897	7.25045	7.56419	6.65166	6.68534	7.27224	6.6629	7.49682	6.68254	6.17208	6.99946	7.79756	7.42378	7.43921	8.06247	6.46238	8.0159	7.40356	7.7973	7.09967	7.11631	7.72911
SLC6A6	10.8886	11.0646	10.5992	10.6478	10.5711	10.754	10.7025	11.8995	10.7189	12.1296	10.5869	10.7131	11.123	10.656	10.1409	9.72461	8.88135	10.1468	9.32409	9.48933	10.0705	9.10996	10.279	9.4899	10.0323	9.7173
SLC6A5	0	1.63216	1.27363	1.22863	1.00075	1.27363	1.78758	0.955755	0	0	1.96061	0	0	0	0	0	0	2.47033	1.99907	0	1.78758	0	1.73089	1.81593	1.48843	0
SLC6A4	7.65319	8.08206	6.84002	7.33934	6.98441	9.09921	6.85685	6.94971	7.29081	7.56948	6.83278	7.52167	7.42051	7.22209	7.53579	7.62789	7.66022	8.75828	7.6112	7.75628	7.9063	9.5102	7.52588	7.90477	8.24887	8.58274
SLC6A3	4.08535	3.71466	4.00591	4.36309	2.42377	4.20257	3.59908	2.23098	4.00862	2.45368	3.11583	2.71907	2.13112	3.82625	2.91604	3.76529	4.89984	2.78671	4.29635	3.19181	4.39566	5.38625	5.21451	4.83451	4.18464	4.11183
SLC6A20	5.32158	5.50154	5.53558	4.87632	4.74943	5.25975	5.40098	4.28699	3.90387	4.43591	4.59848	5.17042	5.10821	4.8027	4.54231	5.26513	5.44655	5.38524	5.2465	6.31263	5.18761	5.53375	5.88356	6.35976	5.98191	6.548
SLC6A2	3.9673	4.04097	6.89531	4.58383	3.81542	5.10775	4.01537	6.37691	4.65134	5.42781	5.75524	4.421	4.30549	5.50288	2.71051	6.48591	1.98669	6.31393	6.37691	3.48713	7.68736	5.56934	7.11937	4.13323	5.17131	4.982
SLC6A19	2.031	1.63216	3.25669	0	1.60024	0	0	0	0	0	1.16113	1.57774	1.82831	0	0	2.31917	2.78671	0	0	0	1.27363	2.94954	4.11183	0	0	2.62191
SLC6A17	7.55952	7.66099	7.21668	8.40619	7.4694	7.72809	8.4432	6.5888	7.44859	6.98482	7.61531	6.00835	7.8999	7.22883	8.37979	7.07049	7.97398	7.7046	8.56147	8.17094	7.36483	7.09922	6.88962	8.62808	6.37245	8.49822
SLC6A16	2.47888	2.45368	3.13708	2.85566	1.60024	0	2.65269	1.7752	2.11018	1.75924	3.11583	0	2.47888	1.99907	3.11172	2.01503	3.49624	2.47033	1.99907	4.14588	0	0	3.14293	2.45368	3.33044	3.93273
SLC6A15	2.031	3.30047	3.34671	1.99907	3.81542	2.8806	4.35896	1.7752	0	1.27363	1.96061	3.36744	0	3.74706	1.44997	0	4.56942	2.47033	2.8397	1.48843	4.39566	5.08831	4.11183	1.27363	2.29194	4.11183
SLC6A13	1.27363	0	1.27363	1.99907	0	1.75924	0	0	0	0	1.96061	2.50767	1.82831	1.99907	1.44997	0	0	2.47033	0	1.48843	0	0	3.14293	0	0	1.39555
SLC6A12	5.17659	5.39125	6.82568	6.35214	4.93204	5.25975	5.00049	4.3179	6.63916	4.56942	5.41811	6.0278	5.10821	6.88877	6.24176	5.18848	5.5531	5.53012	6.8423	5.74321	6.11431	6.66605	6.91532	5.25777	4.18464	4.70864
SLC6A1	3.64859	3.58804	4.12986	2.85566	3.58804	3.06189	4.72136	1.7752	3.799	2.45368	1.16113	3.11172	3.33044	2.47888	1.44997	3.50536	4.00862	0	2.8397	3.19181	3.86952	2.13112	3.70545	2.14124	2.82586	3.46253
SLC66A3	10.217	10.1775	10.3218	9.69915	10.368	9.94915	10.1462	10.306	10.3145	10.1059	10.2251	9.90959	9.29001	10.4151	10.3374	9.17088	9.75854	8.93305	9.21842	9.80459	9.26719	8.94366	9.46792	9.19565	8.93024	9.24302
SLC66A2	11.9073	12.2071	12.1157	12.0715	11.7494	12.3617	11.7673	12.1717	11.894	12.64	11.9038	12.0458	12.5826	12.3452	11.935	12.4939	11.4588	13.5152	12.9089	12.3457	13.0771	12.9057	13.1092	11.7042	12.3347	12.1654
SLC5A7	1.27363	0	0	0	0	0.468074	3.59908	2.40781	1.60024	0	1.16113	1.57774	1.06171	0	1.44997	1.52689	3.68995	2.47033	1.99907	1.99907	0	2.13112	0	0	1.48843	1.39555
SLC5A2	9.44146	9.49814	9.49568	10.2583	9.08982	9.7532	9.56017	8.53129	9.99252	8.81491	9.58189	9.62061	9.65401	9.617	9.78269	10.3532	10.959	10.5224	10.4088	10.2497	10.2818	10.2365	10.1428	10.7648	10.5459	10.5709
SLC5A11	1.27363	2.45368	1.27363	0	2.13112	2.05707	2.65269	1.48843	3.26416	1.27363	0.368652	0	1.52689	0.407114	0	3.50536	3.2686	1.73089	0	0	0	0	2.29194	1.27363	0.84037	1.82831
SLC5A10	2.47888	3.30047	2.49912	0.429613	2.42377	1.75924	2.65269	2.23098	2.67992	1.75924	1.96061	2.71907	2.30905	1.20613	1.91988	3.04475	3.84267	3.33309	1.99907	3.71878	3.06718	3.2496	0	3.60208	3.33044	3.71878
SLC52A3	2.47888	2.45368	1.27363	3.11583	1.00075	3.30047	0	1.7752	0	2.45368	2.83441	0	1.82831	0.407114	0	0	0	0	3.36744	0	1.78758	2.13112	0	0	2.29194	1.39555
SLC51A	0	2.75326	1.7752	3.11583	1.00075	2.30905	3.18371	2.40781	1.06171	2.64528	3.2496	0	0.230769	1.20613	1.91988	1.52689	0	1.20613	0	0	2.28183	0	0	0	1.48843	0
SLC50A1	8.84832	9.01357	8.80987	9.27069	8.59083	9.06258	8.62951	7.94357	8.76471	8.59393	8.93858	9.002	9.08664	8.71083	9.21792	9.54448	9.86649	9.62265	9.73642	9.65765	9.17617	9.34672	9.73281	9.58791	9.55734	9.21056
SLC4A9	2.67992	0	1.27363	2.47888	2.42377	0	1.78758	4.28699	2.11018	0.567496	1.63835	3.50536	3.97403	3.2686	1.44997	4.21264	1.98669	4.08535	0	0	1.78758	0	0	1.27363	2.29194	3.46253
SLC4A8	0	2.45368	2.031	1.99907	1.00075	2.05707	2.65269	3.2496	2.8806	0	2.45368	1.99907	2.30905	2.85566	2.20848	1.52689	2.78671	2.96762	2.489	2.3005	1.78758	2.94954	3.14293	2.14124	3.71878	1.39555
SLC4A7	8.89324	8.74797	10.1854	8.9346	10.5803	8.66238	9.53386	10.973	9.41594	9.47172	9.71766	9.63995	8.84457	9.89662	8.63566	8.04466	8.72103	8.59393	7.94072	8.77028	7.79694	7.36769	8.39481	9.67651	8.64309	8.44603
SLC4A5	4.41119	4.04097	4.18623	4.42931	3.58804	3.60924	3.41429	4.15193	4.18781	3.9394	3.2496	4.90974	3.57668	4.48212	3.51663	4.05534	3.68995	3.4833	4.51449	4.14588	3.98546	3.46253	3.14293	3.60208	4.67792	2.40781
SLC4A4	2.031	4.23267	4.93204	3.34671	4.47307	3.7764	2.65269	3.89087	4.65134	3.80575	5.3908	2.50767	4.26285	3.37273	4.02758	5.18848	4.47036	4.27482	5.35341	3.94896	4.89032	4.78923	5.04928	6.03442	4.41248	4.60971
SLC4A3	3.89087	4.44232	3.25669	4.87632	4.1721	3.60924	5.4583	4.65299	4.96947	5.07031	4.96345	5.20684	4.96947	4.39566	4.54231	4.57971	4.00862	3.33309	1.99907	3.19181	4.39566	4.39326	3.14293	4.58725	3.59766	4.02758
SLC4A11	5.84836	6.63045	6.68994	6.99644	6.69791	6.72391	7.68712	6.03075	6.47042	5.79144	6.96984	6.92847	6.93676	5.60774	6.73399	7.67941	9.21792	7.44907	7.89065	7.05951	8.42782	7.15642	7.72525	7.97946	7.39671	8.70511
SLC4A1	3.89087	5.04157	2.86307	3.34671	3.29518	5.10775	4.35896	1.7752	3.57668	4.07339	4.25208	3.96347	7.40097	4.75934	4.41906	2.63944	3.2686	3.33309	1.99907	2.83441	3.06718	2.94954	4.41119	1.27363	0	1.39555
SLC49A4	6.89218	6.9822	6.58602	6.78599	7.21638	6.98361	6.89531	7.46417	6.93624	7.80315	6.76142	6.73938	6.88239	7.27198	6.28782	6.38692	5.63877	6.33425	5.90986	6.31263	6.57749	6.23152	5.77866	4.71025	6.62374	6.41287
SLC49A3	9.43131	9.44593	10.3302	10.6743	10.2355	9.95347	9.62357	7.99426	10.3058	10.3928	10.5492	10.7668	9.82066	7.59591	10.6713	7.94869	10.0523	9.81785	10.6769	10.8149	10.192	9.73619	10.2468	10.2478	8.78003	9.89993
SLC46A2	11.1899	11.1484	9.94557	10.6373	10.5482	11.1652	10.4881	10.9543	10.3314	11.3708	9.75834	10.0902	10.8022	10.4539	10.4862	9.87111	9.6161	10.4633	10.3485	10.3891	11.3944	9.93164	10.4591	9.66395	10.903	9.81954
SLC46A1	9.41046	8.78156	8.45846	9.35182	8.83013	8.96857	9.23772	8.20893	8.81048	8.2579	8.32557	8.48077	9.138	8.53136	8.90454	9.30894	9.18166	8.89599	8.99428	8.91302	9.05428	9.2405	8.76539	9.59487	9.39723	9.50902
SLC45A4	9.62567	9.68553	10.0659	9.91101	9.80941	10.1346	9.58461	10.8274	9.99942	10.5168	9.6153	9.98087	10.6494	10.3485	9.23825	9.81208	8.89876	10.7516	10.1687	8.90367	10.7519	10.7335	10.002	9.06452	9.79936	10.1837
SLC45A3	8.9906	7.61147	8.58489	5.54937	8.18463	8.35851	8.6237	7.68697	7.72059	7.91996	8.26275	7.89009	8.22703	7.7656	8.94726	6.87393	7.21186	6.46441	9.05378	6.95123	7.30731	6.9396	7.76896	7.37862	7.60811	7.26747
SLC45A2	4.66427	5.04157	4.8027	4.9199	4.87398	3.60924	5.23934	3.76529	4.91309	4.78155	5.02695	5.06238	5.28444	5.2184	4.41906	5.92371	6.23385	5.6321	5.84871	5.71867	5.45093	5.4358	4.96947	6.08813	5.62031	6.21662
SLC44A4	3.12483	2.45368	0	1.22863	2.42377	2.05707	0	0	0	2.45368	2.45368	1.57774	1.82831	0	0	2.31917	4.26285	2.47033	0	0.955755	1.78758	2.13112	3.14293	0	0.84037	0
SLC44A1	6.95879	6.75045	6.66722	6.0267	6.86738	6.83048	6.57498	7.5113	6.52944	6.91741	6.24176	6.10153	6.548	6.78224	6.38999	5.42781	4.56942	5.9131	6.24638	6.28137	6.6106	6.16982	6.02174	6.33336	6.68756	5.59596
SLC43A3	5.39352	8.25676	5.78218	7.67724	3.81542	5.02695	7.95301	4.25208	7.67006	7.94961	6.45602	8.05431	4.19794	5.60774	6.81425	4.74685	5.34459	5.42425	5.88192	7.97993	8.95856	8.18261	7.11937	7.55141	6.27226	8.36986
SLC43A1	5.07031	5.7181	6.63261	7.1176	5.92371	6.01954	6.00176	5.80307	6.72284	5.19623	4.8245	5.67561	6.17993	6.55125	5.27092	6.5215	6.8774	6.29144	6.82514	5.33639	5.75108	5.38625	6.25154	6.85432	6.08514	5.39218
SLC41A2	5.11055	4.83595	5.23345	4.25208	5.74555	4.74814	5.0642	5.84038	5.16083	4.65501	4.59848	4.66427	5.23345	4.88221	4.35896	4.8027	5.5531	4.74076	3.74177	4.28699	2.5367	4.78923	4.65501	4.83451	3.71878	4.28017
SLC40A1	11.311	11.52	11.699	10.845	11.0574	11.9633	11.068	11.5824	10.8361	11.5596	10.4595	11.199	11.4581	11.2453	11.0316	9.6068	9.83328	11.35	10.86	11.0976	10.2465	10.708	10.465	10.4712	11.1256	10.5935
SLC3A2	11.6609	12.1587	11.2791	11.9621	11.3311	11.99	11.424	10.97	11.1686	11.9378	11.1611	11.654	11.6274	11.5008	11.7315	12.2456	11.8578	12.5225	12.3154	11.7324	12.3289	12.615	12.2591	12.2149	12.0026	11.9625
SLC3A1	3.64859	3.30047	5.00408	4.12309	4.53431	3.86541	4.54945	5.08471	4.00862	4.12986	4.89322	4.7617	4.36005	5.14091	4.95627	2.63944	3.68995	3.15429	2.8397	4.14588	4.107	3.2496	3.92861	4.03892	3.59766	4.11183
SLC39A9	8.96781	8.71737	9.07906	8.81222	9.13891	8.79962	9.0173	9.27818	8.60563	8.96083	8.90089	8.54516	8.69586	9.10647	8.98321	8.23932	8.33625	8.23944	8.18926	8.38236	8.34815	8.05358	8.01817	8.46051	8.15547	8.25374
SLC39A8	5.04862	4.7852	5.00408	3.83353	5.36811	4.47577	4.72136	5.88192	4.91309	5.75414	5.64287	5.92876	5.29832	5.36811	4.08871	4.69593	2.78671	6.52056	3.74177	3.60924	5.88855	5.21504	5.04928	2.14124	4.35596	4.60971
SLC39A6	6.52631	6.46398	6.78468	6.1431	7.01443	5.76151	6.26373	7.5562	6.13461	6.8233	6.7717	6.34067	5.92439	6.39791	6.43731	5.36504	5.83092	4.36518	4.8027	5.40404	5.33588	4.94905	5.37561	6.00835	5.29968	5.35805
SLC39A5	6.48542	6.82673	7.53125	7.50819	6.32726	7.05402	7.13647	5.85431	8.19226	6.74527	7.16147	7.00589	7.09621	6.94506	7.26379	8.22024	8.12504	8.28235	8.24056	7.967	8.45806	8.12449	8.21251	7.59965	8.08927	8.48015
SLC39A4	1.27363	1.63216	2.86307	1.22863	2.42377	3.30047	0	2.23098	1.60024	2.45368	0	2.71907	0	1.20613	1.44997	3.50536	2.78671	3.33309	0	4.14588	1.78758	2.13112	2.29194	2.67992	3.16441	0
SLC39A2	6.69957	6.75045	4.89234	6.38692	5.87052	6.74236	5.88733	5.72524	5.8964	6.46091	4.30549	6.0278	6.66605	5.66464	5.63823	6.41583	6.31016	6.66722	6.37691	6.75223	7.36483	7.00173	5.21451	6.06342	6.70591	6.26863
SLC39A10	9.33147	8.49783	9.56017	8.90963	10.4974	8.49783	9.88185	10.6967	9.37317	9.07805	9.94422	9.21211	8.87882	9.93214	9.01843	7.7423	8.59806	8.48077	7.86262	8.98498	7.72455	7.79344	7.9696	8.02959	8.36144	8.63155
SLC38A8	1.27363	2.93044	0	1.22863	2.42377	2.05707	0	0.955755	0	1.99907	2.83441	1.57774	1.06171	1.99907	0	2.63944	2.78671	1.73089	0	0	1.78758	2.94954	3.14293	0	0	1.39555
SLC38A6	6.10728	5.46561	5.66715	6.0267	6.21099	6.12868	5.97471	6.28675	5.33791	6.29826	5.60245	6.48128	4.92491	6.58222	5.63823	5.42781	5.94526	6.01805	4.29635	6.51781	5.79107	5.02253	4.77789	4.20257	6.08514	5.18236
SLC38A5	9.79048	9.68553	9.69662	9.88769	9.47823	9.93777	9.61856	8.85086	9.81113	8.60177	9.78501	9.42109	9.63283	9.22119	10.2302	10.9317	11.5073	10.9718	11.4274	10.6986	10.291	11.1022	10.5942	10.6396	10.6447	10.8554
SLC38A2	11.4116	10.4015	11.8245	10.3457	12.3154	10.4323	11.3192	12.8465	11.3013	11.7468	11.3572	10.9173	11.013	11.7755	10.8809	9.14444	9.41046	10.0767	9.05703	10.1355	9.22685	9.18231	9.31356	9.29258	9.3882	9.51818
SLC38A11	3.89087	5.60664	4.00591	6.51716	4.11183	5.78269	3.89087	3.05216	5.06919	3.9394	3.46253	1.57774	5.71897	3.2686	4.15737	2.31917	3.68995	5.42425	4.60971	3.19181	4.56942	5.27205	0	6.35976	5.92508	2.85566
SLC36A4	7.8581	8.16478	7.18348	7.578	8.89536	8.30362	8.11615	8.70564	8.66976	9.04893	8.49067	8.16569	8.034	7.5617	8.71494	7.14259	6.33336	7.37103	7.37035	8.37514	7.3751	6.30018	6.72803	6.23987	7.83221	6.93771
SLC35G2	3.12483	2.45368	3.34671	1.99907	1.60024	3.93273	2.32772	2.8397	2.8806	1.27363	3.78023	2.91604	2.62932	3.48003	2.71051	3.50536	3.2686	2.14124	0	2.58101	2.5367	0	0	2.89781	3.46253	3.34017
SLC35F5	6.8981	5.87793	6.92666	5.82355	7.22408	6.26373	7.11778	7.6097	5.97202	7.20167	6.30756	6.28419	6.51465	7.01062	6.48954	5.36504	4.56942	6.35804	5.2465	5.92746	5.41737	4.94905	5.44655	5.72736	5.17131	4.48618
SLC35E2	7.5113	7.35551	7.2254	7.26934	7.1542	7.46106	7.06573	7.67941	7.20917	7.09839	7.1015	6.39288	6.99736	7.92914	7.66278	6.15646	5.5531	6.29144	6.61669	6.87523	6.57749	5.96645	7.07609	7.37862	6.15058	6.70975
SLC35D1	3.9673	3.58804	2.71051	4.03892	4.1721	4.20257	4.12309	3.89087	3.26416	3.80575	4.07518	2.50767	2.47888	4.04826	4.02758	3.3616	3.68995	2.96762	3.58804	4.71535	4.82374	5.32797	4.96947	4.43974	3.46253	4.11183
SLC35B4	4.71025	4.65299	4.29549	4.42931	4.87398	5.23228	4.35896	4.57527	4.76351	4.80823	4.25208	4.71395	5.02159	4.23523	4.662	5.39571	5.23345	4.79818	5.80653	4.65843	4.89032	6.30018	5.83346	4.89234	4.41248	5.22588
SLC35A5	9.23182	8.40568	9.79283	8.56624	9.79709	8.62585	9.06319	10.6571	9.3773	9.62591	9.50424	8.89351	9.3882	9.56333	8.80677	8.2871	8.15957	8.78842	7.6792	8.70616	8.00915	8.11121	8.65798	8.00298	8.09872	8.29507
SLC35A3	5.68907	5.60664	6.79605	5.39424	6.96498	5.64013	5.4583	7.37874	5.84282	6.59273	6.06124	6.35568	5.55626	6.59701	5.60901	4.13869	5.2912	4.96947	4.03634	5.66027	4.39566	0	4.77789	4.83451	5.17131	4.65584
SLC35A1	7.06779	6.69518	7.50029	6.56559	7.76933	6.71485	7.42715	7.62514	7.26584	7.37217	7.61531	7.38888	6.8099	7.52644	7.05951	7.11988	6.9905	7.4688	6.24638	7.17199	6.84172	6.63916	6.32323	6.77462	6.7998	7.04
SLC34A3	9.12557	8.05584	9.2847	8.39828	7.9393	8.87834	9.56017	7.52528	8.99004	8.15781	9.27069	8.11649	9.12259	8.03484	8.81656	9.63438	9.83797	9.79194	10.4712	9.40355	9.51203	8.72658	9.36964	9.89483	9.67087	10.2925
SLC34A1	2.96521	2.45368	2.49912	2.68732	1.00075	1.27363	1.78758	1.7752	0	0	2.45368	1.10017	1.82831	1.99907	0	1.52689	2.78671	3.15429	3.36744	1.48843	0	0	0	3.11172	1.98669	0
SLC33A1	8.12449	7.3672	8.08534	7.26934	8.40582	6.89597	7.80442	8.65638	7.6018	7.9012	7.60843	7.66293	7.44159	8.13896	7.21697	6.13537	7.23837	7.10327	6.37691	7.22209	6.23495	5.21504	5.72363	6.83545	6.82058	6.85524
SLC30A9	7.09877	6.61282	7.76414	6.75312	7.72641	6.66426	7.24814	8.27903	7.1166	7.24612	7.54151	7.18348	7.16807	7.73485	6.56704	6.08873	6.33336	6.18993	4.16658	6.68254	6.13851	5.85236	5.77866	5.92071	5.92508	6.34067
SLC30A6	6.11935	5.79182	6.18784	5.11401	6.8423	5.66464	5.91689	7.24548	5.56329	6.38419	6.26911	5.71867	5.97132	6.63931	5.4528	5.01575	5.63877	6.11854	4.03634	5.8194	5.45093	5.38625	3.70545	5.11631	4.54231	5.02573
SLC30A5	8.65817	7.67405	9.01535	7.69116	9.04893	7.96789	8.31773	9.31094	8.34222	8.48008	8.67084	7.92914	8.2071	8.52842	8.17506	7.16628	7.31735	6.96145	7.11796	7.55875	6.6852	7.29548	7.6994	7.07253	6.77358	7.32798
SLC30A4	3.34671	2.75326	4.7	3.34671	4.74943	3.86541	4.23523	5.92071	3.42163	3.9394	4.25208	3.96347	4.89133	4.75934	3.63035	3.3616	0	3.63035	4.41377	3.60924	3.06718	4.87128	3.14293	4.65299	3.81542	4.7537
SLC2A9	7.70611	8.01475	8.75009	8.08984	7.75256	8.22809	7.84046	8.32856	8.32843	8.70502	8.36233	8.29889	8.08255	8.61341	7.75522	8.34269	6.809	8.8743	9.02509	7.94029	9.21533	9.53943	8.92797	6.96094	8.67911	8.62029
SLC2A8	8.13804	8.70997	7.88172	8.51123	7.83698	8.70659	8.13448	7.18966	7.93985	8.27458	8.02351	8.42429	8.08255	7.94961	8.31773	8.86036	9.14822	9.01756	8.59783	8.98176	9.49757	9.33818	8.78023	8.95154	9.08316	8.96781
SLC2A4	3.2496	2.14124	1.27363	2.68732	0	1.27363	1.22863	1.7752	2.40781	2.83441	1.96061	2.29194	2.79324	2.28183	0	3.63035	3.05745	3.15429	4.16658	2.58101	3.2686	3.46253	3.45434	0	3.02033	3.34017
SLC2A3	13.3901	13.9948	13.659	13.5943	14.1696	13.5458	13.7902	14.2348	13.5828	14.5893	13.9333	14.2706	13.8141	14.3714	13.27	12.5848	12.4808	13.619	13.0358	12.6175	13.1969	13.4849	13.3043	12.5731	12.5538	12.9338
SLC2A13	3.9673	4.23267	4.35896	4.25208	5.29832	3.60924	3.89087	4.54231	2.8806	3.71878	4.40969	3.36744	4.47577	3.58804	2.71051	3.04475	4.00862	3.63035	2.8397	3.94896	3.44706	3.83653	3.70545	4.89234	2.29194	3.02033
SLC2A10	2.47888	1.63216	4.00591	0	5.22538	3.70882	1.78758	3.47676	2.8806	1.27363	1.16113	0	4.30549	3.37273	2.20848	1.52689	1.98669	4.85737	1.99907	0	1.78758	0	4.96947	0	0	3.60208
SLC29A4	2.96521	8.54742	1.27363	7.59512	6.83366	8.06273	2.65269	0.955755	6.35976	6.57498	6.79893	6.70933	5.88802	1.20613	0	3.18854	10.0092	6.8728	3.74177	1.48843	8.88295	4.39326	2.29194	8.48174	8.25261	4.02758
SLC29A1	8.95511	9.37815	8.41121	9.27069	8.14586	9.28649	8.61857	7.9208	8.57547	8.19311	8.17666	8.65875	8.54257	8.09755	9.16542	9.98376	9.63554	9.13772	9.73642	9.73194	9.68987	10.4843	10.3328	9.7683	9.62315	9.864
SLC28A3	7.55494	8.41906	8.21761	7.98479	8.92676	8.55383	7.75438	9.17879	7.19994	9.07805	8.09249	8.73572	8.21271	10.132	8.51886	8.77331	7.4746	9.87929	9.05062	8.74008	10.7853	10.6288	9.60375	7.78865	8.95109	9.32326
SLC28A1	3.34671	2.93044	3.71466	1.99907	2.42377	1.27363	1.78758	2.23098	4.35896	1.99907	2.83441	3.11172	2.30905	3.14293	3.11172	2.31917	3.2686	3.33309	3.14293	3.36744	3.73014	2.13112	0	2.67992	2.29194	3.02033
SLC27A5	8.22241	8.65875	9.27983	8.97914	8.2611	8.44735	9.24274	7.09277	9.78248	7.87145	9.08136	8.83104	8.62782	8.57155	9.14423	8.36831	9.00258	9.09575	10.0399	8.92797	9.8098	9.54818	9.10307	8.71199	9.23772	9.80902
SLC27A3	6.13399	6.73399	6.63946	6.51716	5.77209	6.0959	5.91689	5.85431	6.81049	6.24176	6.7906	5.87544	6.33425	6.18784	5.96438	6.35399	6.47474	7.05609	7.26828	6.24638	7.32825	7.36769	6.66883	6.03442	6.76258	7.00589
SLC27A2	5.22934	2.93044	4.0718	4.03892	4.32645	4.62453	4.12309	4.03892	4.00862	3.63035	4.40969	2.29194	4.43591	3.58804	4.15737	4.13869	5.34459	4.36518	4.29635	4.35896	3.73014	0	2.29194	3.93557	3.46253	2.40781
SLC26A9	2.96521	1.63216	3.71466	3.34671	2.13112	1.75924	3.18371	2.40781	3.57668	1.75924	2.45368	1.99907	3.02033	3.48003	2.20848	2.63944	0	1.20613	3.14293	3.36744	2.28183	2.64528	2.29194	2.14124	3.02033	3.18371
SLC26A8	4.14206	4.04097	3.62708	4.79709	5.43948	4.78923	4.12309	4.77789	4.00862	4.23523	4.99511	5.02445	3.64187	3.74706	6.3252	5.01575	4.65501	6.23023	5.84871	4.65843	5.67746	7.25045	6.52056	3.2686	4.47577	5.42569
SLC26A3	2.29194	0	1.7752	0	0	0	2.32772	1.7752	0	1.75924	2.83441	0	1.06171	0.407114	2.489	0	1.98669	1.20613	0	1.99907	1.78758	0	1.73089	1.27363	2.56863	2.62191
SLC26A2	3.45434	2.93044	0	3.46253	4.11183	2.50767	2.65269	4.25208	3.90387	3.71878	2.45368	2.29194	2.79324	3.68004	0	2.85566	2.78671	2.14124	1.99907	3.19181	1.78758	3.68004	3.70545	3.44706	3.16441	2.62191
SLC26A1	4.61942	4.93204	5.03662	3.91041	3.13708	4.14206	4.35896	4.89234	4.35896	4.47577	4.25208	4.80924	5.02159	4.71025	4.95627	5.89465	5.98455	5.56238	5.84871	5.19521	5.63823	4.87128	5.6663	5.01414	4.85889	5.89746
SLC25A47	3.57063	3.14293	4.12986	4.70864	3.92861	4.00862	3.89087	3.6164	4.65134	3.87881	3.63035	5.30556	4.47577	3.2686	4.29323	5.26513	2.78671	2.96762	5.05814	2.3005	4.19794	3.83653	3.14293	4.20257	3.16441	4.94583
SLC25A46	5.14039	4.58725	5.62881	5.16759	4.98473	4.70945	5.67912	5.88192	5.73363	5.45784	4.63748	5.4727	4.89133	4.61942	4.35896	4.05534	1.98669	3.76529	5.05814	4.14588	3.60208	4.60725	4.41119	5.66954	4.85889	4.48618
SLC25A45	1.7752	4.52511	3.55914	3.46253	3.44706	4.58383	4.86927	3.70545	3.26416	4.80823	3.2496	2.71907	4.7	4.58177	3.26416	3.50536	4.26285	4.85737	4.41377	4.14588	3.60208	4.94905	4.26721	2.14124	4.61412	4.28017
SLC25A43	6.57628	7.19644	7.08062	7.28806	7.30777	7.1012	7.18647	6.95686	7.35282	7.6017	7.50507	7.39703	6.87654	7.52644	6.18402	5.87416	6.36006	6.548	5.72736	6.19163	6.53464	5.8159	5.83346	4.65299	6.35568	5.7798
SLC25A40	5.2912	4.65299	6.01805	4.99611	6.2222	5.52396	5.00049	6.28675	5.45928	6.03042	5.85905	5.50333	5.55626	5.97765	6.14107	4.57971	5.23345	4.90687	3.74177	5.11509	3.86952	4.60725	5.93121	4.20257	4.8006	4.02758
SLC25A37	9.07105	8.8691	10.1672	9.03027	9.65334	9.65548	9.35108	10.0561	9.48851	9.94672	9.78289	9.54617	9.58062	10.2219	8.95186	9.49662	9.68328	11.0231	10.0368	9.36058	10.5561	10.6732	10.125	9.22879	9.8861	10.136
SLC25A36	6.75045	6.48887	7.50699	5.98096	7.57226	6.46126	7.40356	8.66267	7.06388	7.54735	7.25161	7.00589	6.94971	7.1767	6.5953	5.98072	6.43682	6.07431	5.59596	6.24638	6.03075	6.35927	6.21874	6.54677	5.8217	6.05335
SLC25A34	5.48555	5.97471	6.77647	6.43181	5.60382	5.80488	6.6629	5.33639	6.79943	6.54286	6.39839	6.48128	5.94486	6.51561	5.79316	6.88753	6.55711	6.8728	7.15642	6.78345	7.23227	7.38233	6.48865	6.42924	7.08603	7.56145
SLC25A33	9.19365	9.52923	9.21502	9.19942	9.41765	9.21717	8.94969	9.56453	9.06443	10.2319	9.0029	9.31964	9.83797	9.43283	8.73339	8.83741	8.27069	9.24849	8.29507	8.73235	9.13398	8.16383	9.09996	8.37498	9.04577	8.65638
SLC25A27	4.61942	4.65299	5.33402	3.83353	5.43948	5.13868	4.72136	5.19623	3.57668	4.52693	4.8245	5.95519	4.92491	5.2184	4.54231	3.9673	4.65501	4.1818	5.29832	3.60924	5.13546	5.48514	4.77789	4.28917	4.85889	5.06329
SLC25A24	7.72476	6.88439	7.81458	7.2554	8.97193	8.07621	7.6633	9.32947	7.26584	8.64404	7.43342	8.09872	7.57633	8.29224	6.99946	6.06124	5.10998	7.22019	6.05305	7.23199	5.45093	5.89069	5.88356	5.11631	6.43633	5.18236
SLC25A23	9.51949	9.72722	9.23804	9.92793	8.78123	9.28393	9.51652	8.3122	8.9199	8.75396	8.82612	9.37901	9.69085	9.05062	9.42941	9.74904	9.97507	9.95118	10.2102	9.53577	9.8027	9.68058	10.0889	10.5154	9.71399	9.97767
SLC25A22	9.29133	9.50902	9.98526	9.88769	9.07392	9.55126	9.81018	8.63893	9.74513	9.01535	9.65926	9.6068	9.11955	9.11875	9.57141	9.6791	10.2818	9.62036	10.3095	9.83858	10.1984	9.93035	10.2502	10.1635	10.0671	10.3076
SLC25A16	5.32158	4.71025	6.20557	4.48212	6.70954	5.2912	6.09648	7.35614	5.20127	6.67894	5.53976	5.2687	5.49715	6.01327	4.80924	3.18854	3.05745	4.85737	4.03634	4.54061	4.39566	4.14835	4.87541	4.43974	1.48843	4.5466
SLC24A5	4.86678	4.98923	5.81892	5.54937	6.00951	3.86541	5.55421	6.32573	5.73363	5.04685	6.11431	5.12842	4.52929	5.81044	4.99511	4.43591	5.34459	4.36518	4.16658	4.93558	3.2686	4.60725	4.11183	4.20257	4.41248	4.65584
SLC24A3	7.24496	6.66426	6.15646	6.7245	5.43948	7.56948	6.63808	5.2465	7.02701	6.697	5.58718	5.92876	7.26397	5.39352	6.74969	6.15646	6.52944	5.33266	7.30262	5.97471	5.63823	7.08247	7.05232	6.65127	6.19061	6.548
SLC24A1	5.07031	6.2449	5.28327	5.16759	5.29832	4.37073	5.0642	5.50333	6.06959	5.13953	5.94704	6.5014	5.67832	5.41942	5.77831	5.10576	5.72126	5.23828	5.18848	5.74321	5.41737	4.49181	5.04928	5.35395	5.86595	5.39218
SLC23A3	4.26285	5.64094	5.79806	4.75048	5.50333	5.76151	5.23934	4.43591	6.11358	5.55814	5.67601	5.34307	5.37689	5.07297	5.07031	5.36504	6.02174	5.33266	5.98582	5.71867	6.49415	4.94905	6.32323	5.21136	5.67912	5.06329
SLC23A2	5.51348	5.08471	4.83129	4.63234	4.7	4.58383	4.35896	5.48762	3.799	5.19623	4.79377	3.89087	4.65501	5.14091	4.71395	4.36309	4.56942	5.0209	4.03634	5.26224	4.71025	4.87128	4.11183	5.72736	4.35596	4.982
SLC22A7	4.78923	2.93044	2.71051	3.65564	4.02758	3.30047	4.65299	3.93273	4.96947	3.19991	4.02518	3.11172	4.74302	4.61942	4.35896	5.10576	5.23345	4.96947	5.35341	4.54061	2.85566	4.39326	4.26721	5.35395	4.96442	4.43591
SLC22A4	6.56664	6.52944	6.07645	5.44655	6.54497	6.95686	6.1585	6.76258	6.48931	7.02118	6.11431	7.68662	6.30356	6.98244	6.51204	6.33775	5.86665	5.59512	6.34748	7.31929	7.19821	6.35927	6.56907	5.21136	7.10456	5.75345
SLC22A31	0	2.45368	0	1.22863	1.60024	0	0	2.23098	2.40781	1.99907	2.62932	1.57774	1.06171	0	1.44997	3.76529	4.47036	0	0	3.19181	1.78758	2.13112	0	3.11172	2.82586	3.83353
SLC22A23	5.14039	5.32354	4.8027	4.9199	5.40913	5.8442	4.45693	3.05216	4.82374	4.35513	3.71878	4.90974	4.96947	4.16658	6.26863	4.69593	6.28754	5.88855	6.08873	6.1585	6.00951	6.98441	5.44655	5.72736	6.39621	5.67561
SLC22A17	7.98946	7.63963	8.28235	9.16178	7.57226	8.44375	8.48723	7.28282	7.906	7.04182	8.29705	7.65232	8.33711	7.5113	8.22841	9.42554	9.42109	8.68219	9.88307	8.86627	8.82069	8.39762	8.89846	9.93808	9.16975	9.2857
SLC22A15	3.2496	3.30047	2.49912	3.11583	4.98473	2.8806	0	5.22588	2.8806	3.9394	3.95274	3.36744	3.57668	2.28183	3.26416	2.31917	1.98669	1.73089	1.99907	3.48713	1.78758	4.60725	0	3.11172	0.84037	0.673453
SLC22A14	5.07031	5.7181	6.15646	6.20492	5.79806	5.68303	5.88733	5.26761	6.66847	6.63311	6.88176	5.83268	6.13822	5.53282	4.22711	5.9555	3.05745	6.80035	6.05305	4.59936	7.44964	5.48514	6.10102	4.43974	6.06124	7.15595
SLC22A1	1.27363	3.46253	1.27363	3.34671	1.60024	3.60924	2.65269	1.48843	1.06171	3.71878	3.11583	3.11172	1.82831	1.99907	0.734413	1.52689	1.98669	3.63035	0	0	2.5367	2.13112	0	1.27363	0	2.40781
SLC20A2	8.6814	8.81876	8.84346	9.68767	7.407	7.97291	10.0729	9.05424	7.56602	8.43334	7.04182	7.27677	9.78967	7.71694	9.14423	9.25661	7.48568	9.74342	10.1227	9.8881	8.99909	9.43906	8.70806	10.602	9.69662	10.2188
SLC20A1	12.4753	11.9956	12.5848	12.1778	12.9455	12.2765	12.7927	13.2133	12.8281	12.2856	12.7301	12.4991	12.6282	12.5669	12.3145	12.1961	12.2865	11.7893	11.5474	11.8854	11.6247	11.5309	11.9813	12.2125	11.8514	12.2726
SLC1A7	0	0	0	1.22863	0	0	2.65269	0	0	0	1.63835	0	1.06171	1.99907	2.20848	2.31917	3.2686	2.78671	0	1.48843	0	1.48843	2.29194	2.45368	1.48843	2.85566
SLC1A5	10.0323	10.6322	9.79012	10.2532	9.3551	10.4042	9.75393	9.21179	9.68076	10.631	9.94205	10.5529	10.3524	9.71804	10.1918	10.8532	9.77739	11.0503	10.3401	10.9312	10.9675	11.4478	11.5847	10.3401	11.4324	11.1557
SLC1A1	2.67992	3.92861	2.30905	2.85566	4.32645	3.06189	0	1.48843	1.60024	2.28183	3.11583	2.91604	0.230769	3.37273	1.44997	2.01503	0	2.47033	0	0	3.2686	2.13112	2.8397	2.67992	0	3.60208
SLC19A3	2.47888	0	2.49912	1.99907	1.60024	2.05707	1.78758	1.48843	2.40781	0	1.16113	1.57774	2.62932	1.99907	1.44997	0	0	1.73089	0	0	1.78758	0	3.14293	2.14124	0	2.13112
SLC19A2	4.74943	3.58804	5.78218	4.66427	5.40913	4.4249	4.54945	5.75615	5.16083	4.74189	5.34307	3.799	4.36005	5.44655	4.54231	3.18854	3.84267	4.59848	4.70864	2.58101	4.39566	3.68004	4.41119	3.83353	3.92577	4.94583
SLC19A1	9.9877	10.565	10.1223	10.708	9.6763	10.2386	9.85496	8.85086	10.1069	9.10996	10.3225	10.3237	9.80388	10.0151	10.3374	10.7356	10.9295	10.6523	11.0482	10.6794	10.7421	10.8776	10.9915	10.7682	10.6167	10.7207
SLC18A3	2.031	0	0	1.22863	1.60024	2.8806	1.78758	0.955755	0	0	0	0	0	1.20613	0	0	0	2.96762	0	2.83441	0	4.14835	0	2.14124	2.82586	1.39555
SLC18A2	7.40012	7.17423	7.50029	7.38555	8.10323	7.43429	7.6633	8.05247	7.40125	7.9063	7.49751	7.89009	7.79299	7.98214	7.57542	6.68254	6.72842	7.10327	6.51848	7.53951	6.87654	6.8134	6.88962	6.23987	7.26501	6.74353
SLC18A1	1.27363	1.10017	2.49912	1.99907	0	1.27363	1.78758	0	0	1.27363	0	1.57774	1.52689	0	1.44997	1.52689	1.98669	2.96762	0	3.48713	1.78758	2.94954	0	1.27363	2.82586	0
SLC17A8	0	1.63216	1.27363	0	1.60024	0	1.78758	1.7752	0	0	2.20848	1.57774	1.82831	2.85566	2.20848	3.3616	0	2.14124	2.8397	0	4.107	0	0	0.429613	2.56863	2.40781
SLC17A7	1.27363	0	1.27363	0	0	1.27363	0	0	3.26416	0	0	3.96347	2.8806	0	0	2.31917	1.98669	2.96762	5.50154	0	1.78758	3.46253	0	1.27363	3.59766	0
SLC17A5	7.26413	7.08953	7.21668	7.0132	7.51774	7.16527	7.56419	7.89009	7.26584	7.80315	7.33307	7.20043	7.08515	7.6018	7.1767	6.74923	6.55711	6.548	6.548	6.33507	6.78158	6.23152	6.91532	6.40567	6.39621	6.7928
SLC16A9	4.14206	3.30047	3.34671	5.03829	4.1721	2.50767	5.23934	4.03892	2.8806	3.87881	4.02518	3.36744	3.64187	3.74706	3.74436	2.01503	4.36309	1.73089	2.8397	1.48843	3.44706	0	4.11183	2.67992	2.29194	3.60208
SLC16A7	2.8397	2.93044	2.031	1.22863	1.60024	2.50767	1.78758	3.05216	1.60024	2.83441	1.16113	1.57774	1.82831	3.14293	2.20848	0	1.98669	2.47033	1.99907	2.3005	1.78758	0	0	1.27363	0	0
SLC16A6	9.1055	9.18513	9.61564	8.9727	9.5828	9.5521	9.45996	10.3093	9.85808	10.3538	9.64473	9.04974	9.32012	9.53416	8.55947	8.75252	8.21818	8.41437	8.24879	8.37203	9.36325	8.9641	9.40697	7.90477	9.1633	9.33993
SLC16A4	2.96521	2.93044	2.49912	2.29194	4.26285	3.30047	3.18371	3.2496	3.26416	3.30047	3.11583	3.11172	2.30905	3.02033	2.20848	1.52689	3.49624	2.14124	2.489	1.99907	2.5367	2.94954	1.73089	3.2686	2.29194	2.40781
SLC16A3	12.4101	13.1861	12.6064	13.2133	12.8992	12.7697	13.04	13.4965	12.619	13.8943	12.8015	13.2728	13.5478	13.5478	12.7692	12.7822	11.5716	13.6049	13.1315	12.2226	12.4742	12.6135	13.4198	12.3823	12.7088	12.6992
SLC16A2	3.89087	0	3.34671	4.2972	4.59848	3.93273	2.65269	1.7752	4.00862	1.99907	2.83441	2.71907	3.91485	0	4.29323	1.52689	2.78671	2.96762	3.74177	2.83441	1.78758	3.46253	0	2.14124	1.48843	1.39555
SLC16A13	4.30549	3.14293	5.10576	5.235	4.65134	4.87128	4.45693	4.03892	4.76351	4.23523	4.79377	5.20684	4.7	4.9199	5.07031	5.18848	5.10998	5.78405	5.84871	5.19521	4.95798	5.02253	5.72363	5.59396	6.21354	5.42569
SLC16A12	6.07749	5.94776	6.74634	5.92662	6.57968	6.44235	6.43633	7.84742	6.45271	7.85568	6.72358	6.244	6.56091	6.1214	5.34556	5.92371	3.2686	4.96947	5.11753	4.54061	5.79107	3.68004	5.04928	3.93557	6.1701	5.25617
SLC16A11	8.37476	8.70463	7.8261	9.0629	7.89515	8.80812	7.91411	6.96305	8.9015	7.28095	8.33462	8.56834	7.80325	8.18567	8.96495	8.4913	8.84696	8.29567	10.0677	8.8996	8.42349	8.22982	9.50592	9.09521	9.14976	8.43217
SLC16A10	4.14206	2.14124	2.49912	2.85566	2.71051	2.75326	3.7515	3.6164	3.57668	2.28183	3.34671	2.29194	2.79324	2.85566	2.71051	3.50536	1.48843	2.78671	2.489	3.71878	1.78758	2.64528	2.29194	4.03892	3.02033	1.39555
SLC15A3	12.0473	12.0622	10.907	11.8838	11.1739	12.4427	11.5522	11.3647	11.2898	11.2264	11.1557	11.4726	11.543	11.541	11.8313	12.1533	11.1931	12.4123	12.473	12.2961	12.7939	12.8075	12.1374	11.6375	12.6245	11.8504
SLC15A1	6.82621	6.48887	7.54585	6.03658	6.27437	6.63833	7.15506	5.92876	7.13911	6.62095	6.90313	6.60199	6.72619	6.54286	6.81425	7.74886	7.84201	7.96905	7.98639	8.02351	7.31721	8.02637	7.54377	6.68117	7.78602	8.17043
SLC14A1	4.36114	4.04097	3.55914	2.29194	3.58804	4.14206	1.78758	4.61288	3.57668	2.83441	4.02518	2.71907	3.7764	3.58804	4.662	3.76529	1.98669	1.73089	2.8397	3.71878	0	0	4.65501	2.67992	0	1.39555
SLC13A5	11.159	11.1924	11.6097	10.984	10.9312	11.6135	11.37	12.1397	11.073	12.1603	10.7627	11.2288	11.8362	11.6966	10.8979	11.5599	9.57327	12.2881	11.749	10.889	12.1165	12.1255	11.6935	10.2965	11.4148	11.6171
SLC13A4	5.41737	4.88276	2.86307	4.2972	1.00075	5.17711	4.01537	2.69744	3.70882	1.27363	2.96762	1.10017	4.7852	3.14293	4.54231	5.4583	6.25952	6.66722	5.18848	4.35896	3.98546	4.39326	3.45434	5.72736	3.46253	5.89746
SLC13A3	10.2339	9.65005	8.70493	10.2722	9.61781	10.8302	9.27315	10.1293	9.52496	10.9681	10.0896	10.2473	9.4187	9.3551	9.95575	10.2297	9.04267	9.91435	10.4371	10.3143	10.8225	10.2634	10.1786	9.74201	11.0559	9.72103
SLC12A8	4.98923	5.68404	6.54103	5.63014	5.56765	5.6185	5.34919	5.11401	6.72284	5.35341	6.41491	6.05451	5.94486	6.08574	5.70972	5.64013	5.17711	5.66954	5.80653	5.40404	6.29118	6.0353	6.56907	4.52511	6.1701	5.25617
SLC12A3	0	0	1.27363	1.22863	1.60024	2.50767	1.78758	2.23098	2.8806	2.94954	0	1.57774	1.82831	2.85566	2.71051	3.3616	3.05745	0	3.58804	2.83441	0	0	4.41119	0	3.71878	0.673453
SLC12A2	7.00218	7.39735	7.51211	7.54697	7.1542	6.23062	7.32798	8.15273	6.85524	8.04856	7.00521	7.38888	7.2819	7.47337	6.28782	6.15646	6.10688	6.31393	6.01805	6.1585	5.82262	5.4358	5.83346	7.0876	6.19061	6.26863
SLC11A1	12.2955	12.3659	12.7178	12.4573	12.4767	12.8615	12.7632	13.2712	12.4563	13.8092	12.0745	12.4516	12.9116	12.5812	12.5669	12.9334	11.5958	13.4347	12.5417	12.9289	13.278	13.2682	13.139	11.8362	13.3202	13.0564
SLC10A7	7.23424	6.46398	7.42776	6.548	7.57226	6.63833	7.21849	7.70304	7.15092	7.0876	6.9578	6.81366	7.25012	7.14558	7.29597	6.32323	6.611	6.42432	6.37691	6.81913	6.6106	6.16982	6.54677	6.30668	5.95519	6.37691
SLC10A3	9.89029	9.89515	8.9981	9.80672	8.85514	9.85167	9.08699	8.86327	9.363	9.22906	8.93514	9.13192	9.09446	9.29258	9.99321	9.59864	9.68183	8.94039	9.93523	9.61001	9.81646	9.89635	9.69393	9.85309	9.73396	9.4232
SLC10A1	3.57063	4.39191	3.84787	3.97886	3.81542	3.86541	4.12309	5.03244	4.58383	3.9394	4.59848	4.28699	4.08871	3.98824	2.71051	3.86952	3.2686	4.08535	2.8397	3.03091	5.13546	4.70864	4.41119	5.79182	4.47577	4.18464
SLAMF9	2.96521	3.30047	2.031	4.03892	3.29518	4.20257	3.18371	3.82942	1.60024	1.99907	0	0	3.91485	3.14293	3.39227	2.31917	2.78671	0	2.8397	3.71878	1.78758	0	0	3.11172	3.16441	2.13112
SLAMF8	6.88239	7.05854	6.3905	6.5337	5.72204	7.45105	5.55421	6.18784	6.11358	6.83349	5.56473	6.14957	6.51465	6.30258	6.56704	7.19561	5.44655	6.70681	6.57585	8.09872	9.17069	7.06758	6.25154	6.30668	8.59857	6.26863
SLAMF7	11.7371	11.4445	11.8202	11.3324	11.905	11.6299	11.4948	12.2765	12.2266	11.6041	12.1441	12.3854	12.081	11.7524	11.8064	12.1069	11.2505	11.5638	11.4191	10.788	10.9183	11.793	12.0234	11.3876	11.1012	11.1642
SLAMF6	11.3786	11.1739	11.9829	11.1844	11.7684	11.0331	11.8701	12.6609	11.8182	11.9842	11.9088	11.5443	11.5124	12.2809	11.5237	10.8628	11.1956	11.5124	11.159	10.8904	10.7421	11.2717	10.8716	10.9384	10.7787	11.0859
SLAIN1	8.78067	8.95109	8.01817	8.91601	8.38507	8.34092	8.29432	8.41497	8.17109	9.48215	8.52888	8.84497	8.40125	8.40089	8.64228	7.79299	7.66678	7.31025	8.20476	7.72727	7.3544	7.55908	7.6849	8.02959	7.22807	7.90486
SLA2	10.5328	10.0984	9.95747	10.0316	10.081	10.5422	9.77617	10.1523	10.1741	9.7625	9.90908	10.4608	10.5341	9.76628	10.521	10.5771	9.78553	10.1721	10.3239	10.1582	9.75393	10.7234	10.4884	10.294	9.65683	10.0794
SKP2	6.01103	6.29764	6.809	5.68243	6.80769	6.01954	7.3019	7.29081	6.11358	5.92533	6.89045	6.22136	6.35214	7.0876	5.94326	6.11556	5.5531	5.69577	4.89234	5.48514	4.56942	5.4358	6.13873	5.85557	5.8217	6.75418
SKP1	11.753	10.7744	11.682	10.8331	11.4065	10.74	11.1289	12.1897	11.6363	11.5568	11.7876	11.5467	11.5078	11.6738	11.1449	10.9448	10.8469	11.4455	10.2513	11.4458	10.3915	10.6935	11.115	10.662	10.9165	10.6481
SKIL	5.34695	4.7852	6.28137	5.11401	6.00951	4.58383	5.40098	7.0355	5.99781	5.94599	5.77716	5.65117	5.10821	6.23023	4.47577	3.9673	4.26285	4.90687	4.51449	5.16233	4.107	4.14835	4.65501	5.17042	4.41248	4.02758
SKI	10.6413	10.7603	10.592	10.5969	10.5854	10.7561	10.217	10.7797	10.418	10.7723	10.4716	10.3098	10.5325	10.5596	10.4546	9.70303	9.70534	9.60642	9.74037	9.72014	10.0102	9.75637	10.283	9.89029	9.93189	9.79144
SKAP2	10.8951	10.6607	10.9762	10.4984	11.5685	10.9096	11.0915	12.2897	10.8264	11.9314	10.8774	11.1943	11.1837	11.4501	10.4546	9.74743	9.07475	10.873	9.72367	10.5555	10.4342	10.095	10.4884	9.05512	10.3398	9.81143
SIX5	2.031	0	1.27363	1.22863	2.42377	0	2.94954	0	1.60024	1.27363	1.96061	2.29194	1.82831	1.20613	1.44997	2.31917	0	0	3.36744	2.3005	1.27363	0	3.45434	1.27363	0	2.13112
SIVA1	9.8584	10.1258	8.91365	10.124	9.66469	10.0307	9.64929	9.26176	9.42187	9.41858	9.31177	9.80519	9.79346	9.65993	10.2488	10.4359	10.5273	10.0289	10.4304	10.7077	10.2502	10.2735	9.93523	10.7799	10.2771	10.0863
SIRT6	9.80147	10.1592	9.48192	10.2888	9.37171	10.1401	9.864	9.08312	9.98163	9.78386	9.68183	9.97825	9.8989	9.58062	10.0608	10.6478	10.6794	10.6181	10.5774	10.3242	10.4907	10.6094	10.5352	10.4643	10.4241	10.3561
SIRT1	8.28235	7.14667	8.65086	7.33231	9.10286	7.50668	8.30461	9.30942	7.89713	8.07304	8.28839	8.05948	8.034	8.42015	8.10948	7.07049	7.40459	7.40153	6.77426	7.65319	6.29118	6.63916	6.52056	6.60508	7.42704	6.94811
SIRPB2	7.9839	7.84201	7.62227	7.41396	7.67953	8.53231	7.72525	8.95154	7.7671	8.92362	7.68385	7.71266	8.32579	8.01321	7.63459	7.20608	6.25952	8.20589	7.18981	7.04781	8.34815	8.31376	7.6849	6.76087	7.88172	7.56145
SIRPB1	9.55033	10.2468	8.98287	9.28307	9.18111	10.5555	10.2355	9.81954	9.58142	10.2332	9.13341	9.0168	9.82492	9.21336	9.79283	9.55442	7.90656	9.66099	9.90889	9.73194	10.6801	9.58031	9.32528	8.728	10.3824	9.88095
SIPA1L2	5.17659	3.58804	3.92861	3.57668	3.58804	5.39571	3.89087	4.8027	4.11183	5.48514	3.71878	4.52929	4.56942	3.58804	3.63035	3.9673	4.26285	3.33309	3.74177	2.83441	3.60208	4.78923	4.11183	1.27363	4.26721	4.18464
SINHCAF	8.71638	8.53029	9.12524	8.15154	9.11645	8.118	8.779	9.4792	9.27883	8.92573	9.18369	9.23888	8.57155	9.30584	8.73958	7.47058	7.96646	8.21295	7.70356	8.44481	7.62879	7.33953	8.40518	7.79892	8.05461	7.69455
SIL1	9.53659	9.88769	8.56802	9.93594	8.94603	9.82466	8.9837	8.20556	9.0168	8.60177	8.83696	9.16267	9.05512	8.57836	9.69674	10.2615	10.2118	10.0509	10.3732	10.0351	10.4732	10.5546	10.1854	10.676	10.1614	9.97939
SIGLEC10	12.3145	12.7747	13.9977	13.1897	13.0028	12.6785	12.5025	12.3572	13.8092	12.4053	13.5336	13.452	12.8037	13.8733	12.6282	12.343	13.0757	12.8226	12.3833	12.1468	12.5604	12.1862	13.1753	12.0587	12.4038	12.1559
SIGLEC1	7.67941	7.1122	7.49589	6.94567	6.02811	7.76163	7.11778	6.82697	6.34021	6.58251	6.85524	6.84732	6.52631	6.30258	6.53868	10.978	10.9249	10.289	10.6027	10.6641	10.8447	11.528	8.42482	8.4559	11.4826	9.72722
SIGIRR	13.1489	13.0936	13.972	13.4434	13.5445	13.1524	13.9861	13.055	13.7578	12.8857	13.6659	13.3415	13.6872	13.3009	13.4077	13.956	14.8415	14.0712	14.0344	13.9887	13.5458	13.5233	13.6226	14.0005	13.8262	14.7778
SIDT1	9.03151	8.72519	9.42419	9.53446	9.36036	8.96857	10.0364	9.62265	8.48002	8.10839	9.20363	8.37017	8.97759	9.33095	9.05799	9.04416	9.81954	8.64721	8.90937	8.66875	8.9292	8.54329	9.08819	10.0913	9.02289	9.96701
SHTN1	8.38682	8.35415	8.0957	7.8581	8.91601	8.61492	8.45089	9.63438	7.74931	9.63734	8.01947	8.38324	8.77268	8.35906	7.89842	6.8233	6.25952	7.47757	5.55054	8.0748	7.74336	6.59611	7.38371	6.33336	7.36319	6.8988
SHROOM4	3.89087	4.23267	4.89234	3.97886	4.47307	5.55133	4.35896	4.85889	1.60024	2.83441	0	4.62227	4.7852	4.23523	3.39227	5.01575	3.2686	6.50268	5.29832	3.19181	5.98323	6.79164	6.44896	4.13323	1.98669	4.5466
SHROOM2	3.34671	4.14835	2.71051	4.03892	4.02758	3.39227	2.94954	3.39227	2.40781	3.56841	3.2496	2.91604	3.64187	3.48003	3.63035	3.18854	4.82526	2.78671	3.36744	3.48713	3.44706	2.64528	2.8397	4.20257	3.33044	4.02758
SHROOM1	3.57063	3.30047	1.7752	3.34671	2.42377	3.16441	1.78758	0.955755	1.06171	1.27363	4.12986	1.57774	3.02033	2.28183	3.63035	4.64305	3.68995	3.15429	1.99907	3.48713	2.5367	3.83653	0	3.71878	3.16441	2.13112
SHPK	8.6682	9.00935	8.43115	9.12946	8.13151	8.8201	8.88159	7.86493	8.06313	8.08097	8.24887	8.26908	8.53136	8.50114	8.66423	9.33818	9.68987	8.94733	9.48976	9.10219	9.48933	9.60748	9.32528	9.89573	9.14189	9.54041
SHOX2	0	0	2.30905	2.85566	0	2.05707	1.78758	2.52659	1.60024	2.45368	2.62932	0	1.82831	1.20613	2.71051	0	0	1.73089	0	1.48843	1.78758	0	2.29194	0	0	1.39555
SHOC2	9.27163	8.26082	9.52046	8.75104	10.3849	8.63655	8.80438	10.4967	9.03042	9.36325	9.51341	9.46955	9.34046	9.86982	9.12227	7.07049	7.44797	8.45659	7.08515	8.94257	6.89116	6.83305	7.18165	7.47216	7.72059	6.57498
SHOC1	0	1.63216	3.62708	1.22863	2.42377	1.27363	0	3.05216	2.11018	2.64528	2.45368	2.29194	2.30905	2.67992	0	0	0	0	0	0	0	1.48843	0	1.27363	0.84037	0
SHLD3	5.07031	4.14835	5.38783	5.03829	5.33588	3.93273	5.0642	5.77402	4.71025	4.52693	4.56942	4.90974	4.47577	5.01414	3.83353	3.9673	0	4.27482	0	5.02757	0	2.13112	2.29194	3.44706	4.11183	2.62191
SHISAL2A	3.64859	4.58725	0	3.46253	3.29518	3.93273	4.35896	2.52659	4.00862	3.46253	3.46253	5.20684	3.2496	3.37273	3.93067	4.57971	3.68995	4.85737	4.03634	3.94896	3.86952	4.28699	2.29194	3.2686	4.41248	3.02033
SHISA8	8.95284	8.728	7.31153	8.24973	7.9217	7.71266	8.85545	6.52339	8.5504	7.53756	7.80297	7.62162	8.13678	7.16527	8.87492	8.15888	9.6291	8.84881	9.60338	8.79613	8.86661	9.06732	7.76896	8.20164	9.24779	9.30027
SHISA7	1.7752	1.63216	3.34671	2.47888	2.42377	0	1.22863	2.23098	2.11018	1.27363	3.34671	1.57774	3.12853	1.20613	2.71051	2.63944	2.45368	0	3.90387	1.99907	3.06718	2.94954	2.29194	2.45368	2.29194	2.85566
SHISA4	5.46214	5.60664	3.78023	5.14039	4.87398	5.34459	5.23934	4.36309	5.01494	4.43591	5.56473	5.4414	4.7	4.662	6.16071	5.49598	5.72126	5.14779	6.18402	6.63916	6.41781	5.48514	3.70545	6.33336	6.70591	5.80709
SHISA3	1.27363	2.45368	1.27363	1.22863	1.60024	0	1.78758	2.23098	0	0	1.16113	0	1.06171	0	1.44997	1.52689	2.78671	2.14124	0	2.83441	0	0	0	0	0	2.13112
SHF	7.71804	6.56559	6.97484	7.35717	6.45711	7.6637	7.36793	6.57541	6.66847	5.65871	6.89045	6.48128	7.1453	6.46353	7.60997	8.15888	8.06211	7.25453	8.73251	8.28415	7.51622	7.36769	7.30361	8.18882	8.01557	7.76163
SHE	4.03116	5.28403	5.00408	5.03829	4.87398	5.36875	4.65299	5.03244	6.06959	5.13953	5.73472	4.90974	5.94486	5.2912	4.08871	4.57971	0	4.66427	3.74177	2.83441	4.89032	3.83653	4.87541	3.44706	4.41248	4.70864
SHD	5.0209	4.39191	4.5466	4.36309	4.11183	5.02695	4.12309	4.19794	4.91309	4.1818	4.59848	4.47577	5.07371	4.16658	4.91111	4.57971	4.74302	4.08535	4.89234	5.11509	4.82374	4.39326	4.11183	2.89781	5.07031	3.93273
SHCBP1L	3.72204	2.14124	4.65843	3.34671	2.71051	3.60924	2.65269	4.15193	4.91309	3.63035	4.8245	3.96347	3.64187	3.74706	3.11172	4.21264	3.2686	3.15429	1.99907	3.19181	3.73014	2.64528	2.29194	3.44706	3.81542	2.62191
SHCBP1	6.27346	5.56583	7.05522	5.18848	7.05674	6.3634	5.85506	7.67941	6.75014	6.66722	7.1281	6.11636	6.59901	6.24676	5.94326	6.37035	6.58798	5.98455	6.77426	6.75223	4.95798	6.68534	6.70002	5.88802	5.8217	6.83278
SHC2	2.031	2.45368	0.429613	2.85566	1.60024	0	1.78758	0	0	0	0	2.29194	1.82831	0	1.44997	2.31917	4.00862	2.14124	0	2.83441	2.5367	0	0	2.14124	2.29194	2.62191
SHBG	5.71358	6.32393	3.55914	4.87632	3.58804	5.32061	5.23934	2.8397	5.37625	4.43591	4.56942	5.2357	5.32683	4.04826	5.41942	3.50536	5.03662	5.69577	6.08873	5.23228	5.92371	5.96645	3.14293	5.25777	4.91043	5.35805
SHARPIN	11.3416	11.4735	11.2636	11.6026	10.9229	11.4461	11.3763	10.5656	11.4991	11.1902	11.1283	11.3641	11.345	10.9898	11.5446	11.7989	11.9777	11.7905	11.8838	11.832	11.8657	11.8294	11.7779	11.8915	11.8829	11.9605
SHANK2	0	0	2.031	1.74686	0	2.05707	1.78758	2.52659	0	1.99907	1.16113	2.71907	1.06171	0	1.91988	1.52689	2.78671	2.47033	0	0	1.78758	2.13112	0	2.67992	1.48843	2.13112
SH3YL1	6.47167	6.05704	7.18966	6.80126	7.17423	6.69015	6.78224	7.24548	7.15092	7.39865	6.89045	7.13453	6.53706	6.78224	6.82837	6.43047	6.58798	6.40027	6.15809	6.36889	5.92371	5.62301	5.97733	6.33336	6.44968	6.15741
SH3TC2	3.89087	1.63216	1.27363	1.99907	3.29518	2.05707	1.78758	2.23098	2.40781	2.94954	1.96061	2.29194	3.33044	2.47888	2.20848	1.52689	0	0	1.99907	1.48843	1.78758	0	0	0	1.48843	0
SH3RF3	5.59454	5.56583	4.35896	5.73472	4.98473	5.52396	4.12309	4.03892	5.16083	5.13953	4.12986	5.17042	4.80924	4.43591	5.19521	4.91601	4.89984	4.74076	6.37691	2.3005	5.8582	4.28699	5.04928	6.26634	3.92577	5.22588
SH3RF1	4.14206	4.39191	4.93204	4.63234	4.59848	4.95865	5.23934	4.19794	3.799	5.45784	3.71878	4.13323	4.56942	3.74706	5.27092	3.50536	4.00862	3.15429	2.8397	5.07031	4.39566	4.78923	4.26721	4.20257	4.54231	4.36309
SH3PXD2B	3.9673	4.65299	4.0718	3.83353	4.87398	4.78923	4.54945	4.57527	3.90387	5.28403	4.02518	4.47577	3.83653	3.82625	3.83353	4.5154	4.00862	4.96947	4.97967	4.35896	4.19794	4.94905	4.65501	4.28917	3.71878	4.36309
SH3PXD2A	2.031	4.04097	2.031	1.22863	2.93044	2.05707	2.65269	3.2496	2.40781	2.45368	2.83441	1.57774	2.30905	0	2.20848	3.50536	0	2.47033	3.36744	3.19181	0	3.46253	0	3.93557	1.98669	3.02033
SH3GL3	1.27363	2.45368	2.71051	1.22863	0	2.75326	1.78758	0.955755	1.60024	0	0	3.799	3.2496	0	3.26416	2.31917	0	2.96762	1.47247	1.99907	0	0	2.29194	1.27363	4.02758	1.39555
SH3GL2	3.12483	1.63216	2.86307	3.11583	2.42377	3.39227	0	3.93273	0	3.80575	0	1.10017	2.62932	1.99907	1.44997	0	2.78671	2.47033	0	3.48713	1.78758	0	0	2.67992	2.82586	0
SH3D21	5.88802	4.58725	5.19238	6.61019	4.93204	5.80488	5.64013	4.89234	6.13461	5.50712	4.85889	5.5592	5.61562	4.9199	6.06068	7.15493	7.37887	6.548	7.74306	6.66576	6.70139	6.00088	6.60457	7.55141	6.13399	6.74353
SH3D19	3.57063	1.63216	2.031	2.47888	4.02758	3.86541	0	4.19794	1.60024	4.65501	3.2496	0	3.41429	3.14293	3.11172	1.52689	0	1.73089	1.47247	3.19181	4.107	2.94954	2.8397	0	2.82586	2.13112
SH3BP4	6.33164	7.82325	5.53558	6.95604	5.92371	7.51211	6.43633	6.36549	5.67967	7.10613	5.3908	6.07749	6.86231	5.63534	7.36998	7.07049	6.611	6.77462	7.03642	6.98361	7.69455	7.15642	6.63916	7.07253	7.08603	6.77021
SH3BGRL2	2.47888	2.45368	1.27363	2.47888	2.93044	2.50767	2.65269	2.8397	1.60024	3.30047	3.11583	1.57774	3.57668	2.85566	1.44997	0	0	1.73089	0	0	0	2.13112	0	0	0	0
SH3BGRL	10.9794	10.1984	10.3199	10.3917	10.6533	10.8407	9.79509	11.3872	10.0776	11.2833	10.1181	10.5773	10.7559	10.3354	10.4035	8.99399	9.67512	10.8985	9.55315	11.1717	8.88972	9.09974	9.67512	9.23257	10.3732	8.7852
SH3BGR	1.27363	1.63216	2.031	3.65564	1.60024	2.50767	1.78758	1.7752	0	0	0	0	2.62932	1.20613	1.44997	1.52689	0	2.47033	0	1.48843	1.78758	0	2.29194	2.67992	0	2.13112
SH2D7	0	2.45368	2.86307	1.22863	2.42377	1.27363	1.78758	1.7752	0	1.75924	1.16113	1.57774	1.82831	1.99907	1.44997	1.00075	1.98669	2.78671	5.05814	3.19181	0	3.68004	1.73089	2.67992	3.16441	0
SH2D5	4.48844	4.71025	4.00591	5.07031	4.59848	4.78923	5.4583	4.5154	4.65134	4.29323	4.25208	2.50767	5.73924	3.98824	4.47577	6.33775	6.40996	5.2912	4.16658	4.71535	5.92371	4.70864	4.26721	5.63284	5.53012	5.64326
SH2D3A	4.19794	4.23267	3.34671	3.57668	3.29518	4.07697	3.18371	3.39227	4.5154	2.83441	3.63035	2.91604	2.62932	3.37273	2.71051	3.9673	4.89984	5.14779	4.70864	2.58101	5.18761	4.78923	3.70545	3.11172	3.81542	3.02033
SH2D2A	11.2765	10.7988	10.3829	10.9352	10.7497	11.1928	10.2885	10.4732	10.7273	10.2523	10.4888	11.1253	11.0407	10.3883	11.0418	12.146	11.4652	11.4887	11.4256	11.0067	10.9635	12.1397	11.3881	11.8895	11.0825	11.196
SH2D1B	7.79614	7.43019	7.75327	7.4672	8.51011	8.0392	8.36158	8.79167	8.82417	8.23015	8.07726	7.3457	7.98563	7.4803	7.33953	6.92023	6.58798	6.66722	7.37035	7.05951	7.77704	6.79164	7.26334	6.91495	7.62227	7.39531
SGTB	1.27363	2.93044	0	1.22863	3.29518	1.27363	2.32772	0	2.40781	1.27363	1.63835	0	2.30905	0	0	1.52689	0	0	2.8397	3.19181	3.06718	0	0	1.27363	0	1.39555
SGSM2	8.47557	8.38236	8.8802	8.93752	7.9459	8.73533	8.89513	7.91728	8.74849	7.84454	9.08715	8.71617	8.70171	8.39279	8.56942	9.45242	9.93268	9.11431	9.71105	8.84856	8.88295	8.94098	9.42878	9.57707	9.24274	9.69617
SGSM1	6.27346	6.22024	6.26863	6.40027	6.70954	7.47277	7.15506	7.08538	6.58602	7.59405	6.48104	5.95519	6.80017	6.17208	6.42191	5.98072	4.74302	5.19521	5.18848	5.74321	6.16573	3.46253	6.32323	5.88802	6.77358	6.56091
SGPP2	3.81284	3.58804	3.13708	3.65564	1.60024	0.468074	3.18371	3.47676	3.799	3.46253	3.34671	1.57774	2.62932	3.14293	4.35896	2.85566	3.05745	3.33309	2.8397	3.03091	3.60208	0	3.14293	0	4.11183	2.40781
SGPP1	7.24496	6.32393	7.68249	6.70739	8.18463	6.83048	7.15506	8.61461	7.33131	7.45736	6.90313	7.36793	7.12842	7.26501	6.93427	4.64305	5.23345	5.98455	4.70864	6.98361	1.78758	0	4.77789	5.35395	5.49416	4.85889
SGO2	7.56804	7.21175	7.93495	7.20972	8.61461	7.16527	7.73383	10.4899	7.7423	7.74803	8.20531	8.01698	8.06822	8.17566	7.46184	8.68219	7.13541	8.27028	6.77426	7.45844	6.99736	7.73555	7.21734	7.24814	7.05194	7.67108
SGO1	6.29037	6.14107	5.78218	6.20492	6.57968	6.19142	5.73208	6.53298	5.60161	5.94599	6.6629	6.05451	5.88802	5.83142	5.75859	7.05247	6.70954	6.33425	6.548	6.72803	6.11431	7.5885	7.19821	5.97765	5.95519	7.12138
SGMS2	1.27363	1.63216	1.27363	0	1.60024	0	2.65269	0.955755	1.60024	1.99907	0	2.29194	1.82831	0	0	2.31917	0	0	0	0	0	0	0	0.429613	3.16441	1.39555
SGMS1	8.37798	7.78992	8.60357	7.95976	8.68734	7.95114	8.56515	9.41317	8.34453	8.69992	8.221	8.00939	8.34029	8.4789	8.18861	7.06078	6.76407	7.74336	7.26828	7.9208	7.58544	7.05087	7.19821	7.5008	7.50444	7.59512
SGK3	8.20243	7.41502	8.65798	7.10928	8.94098	7.6637	7.86409	9.65993	7.88254	8.71144	8.3158	8.13163	8.1774	8.81096	7.72027	6.66644	6.55711	7.10327	6.12776	7.49815	6.93771	6.38692	7.36664	6.69643	6.74757	6.68052
SGK1	11.2586	11.1769	11.6307	11.2299	11.8381	11.37	11.4572	12.6769	11.8649	12.4762	11.7825	11.3221	12.4808	11.9045	10.414	10.1095	8.6237	10.9995	9.85167	9.11179	10.1507	9.80147	9.8945	9.58584	10.334	10.5591
SGCE	4.967	3.81842	4.00591	1.22863	4.79709	3.16441	5.00049	5.01414	4.18781	3.46253	4.92768	3.799	4.43591	3.90387	4.54231	4.43591	4.47036	3.86952	4.51449	4.65843	0	2.13112	0	3.44706	4.11183	4.18464
SGCB	4.45693	5.43281	4.00591	5.29832	4.7	4.20257	5.12021	4.94583	5.06919	4.74189	5.11631	4.47577	4.85889	4.75934	5.11401	4.13869	4.82526	4.08535	4.89234	4.14588	4.82374	4.39326	3.70545	4.7852	5.07031	4.36309
SGCA	7.75374	7.43997	7.97904	8.33506	7.2531	8.00344	7.88922	7.35614	8.07907	6.32081	7.77205	7.90292	8.1774	7.69925	8.02844	9.15542	8.57039	7.8999	8.98716	7.89228	7.20835	8.39279	9.23158	9.00412	7.79153	8.60931
SFXN5	7.20141	8.24075	6.86231	7.83422	6.48931	7.51211	7.00589	7.25076	6.93624	9.17329	6.9578	7.93507	7.44882	6.95075	7.75522	6.88753	7.07326	6.58008	7.53929	6.70002	7.63899	7.18745	7.30361	7.69965	7.34704	7.21571
SFT2D2	5.77081	6.07949	5.8411	5.70972	6.52897	5.44655	6.41287	6.42143	5.41811	5.53282	5.56473	5.63494	5.9826	6.24676	5.63823	6.06124	6.33336	5.75414	6.18402	6.0267	5.56027	5.48514	5.37561	6.40567	5.49416	6.15741
SFT2D1	10.8077	10.413	11.204	10.5402	11.4623	10.6197	10.8348	11.7042	11.0983	11.3243	11.0067	10.9295	10.9424	11.1834	10.6596	10.0879	10.4272	10.683	10.1342	10.7474	10.1159	9.89138	10.1346	9.93268	10.4269	10.0776
SFRP5	2.031	1.63216	0.429613	0.429613	2.42377	0.468074	0	0.955755	2.11018	1.99907	3.56397	3.11172	0	1.20613	3.11172	2.01503	1.48843	1.20613	2.8397	1.48843	2.28183	2.13112	3.14293	3.11172	3.33044	2.13112
SFRP4	1.7752	0	1.27363	0	2.13112	2.05707	1.78758	1.7752	1.60024	1.99907	1.63835	3.11172	2.30905	2.85566	1.91988	3.50536	1.98669	1.73089	1.99907	1.48843	1.27363	0	2.29194	1.27363	2.29194	1.39555
SFRP2	0	1.63216	0	1.99907	1.60024	3.16441	0	1.7752	2.40781	1.27363	0	0	0	0	0	2.01503	1.98669	1.73089	2.8397	2.3005	0	0	0	1.27363	1.48843	0
SFN	5.22934	5.32354	3.71466	4.63234	4.47307	5.10775	4.35896	4.19794	4.82374	5.11509	4.47171	4.94905	4.30549	4.35513	4.02758	5.10576	4.65501	6.05107	5.05814	5.48514	6.06124	4.94905	5.6663	5.06975	5.67912	5.02573
SFMBT2	9.71804	9.138	9.78061	9.24509	9.49113	9.0121	9.70258	10.2393	9.26104	9.28577	9.19249	9.12771	9.44877	9.79346	8.90454	8.76921	8.9906	8.73219	8.17234	8.27405	8.7878	8.68236	9.16447	9.44298	8.81222	9.10107
SF3B6	8.33182	7.52887	7.44358	7.49115	8.76685	6.8783	7.08538	8.77407	7.49717	8.03309	7.38233	8.64101	7.57633	8.29596	7.51816	7.29457	7.61493	8.15911	6.43523	8.96007	6.44085	6.97071	6.2881	7.12281	7.45012	6.92461
SF3B1	12.0254	11.3484	13.452	11.4902	13.1743	11.232	12.845	13.9333	12.72	12.6364	12.756	12.2076	12.1608	13.1653	11.4718	11.0881	11.4504	11.307	10.6885	11.2478	10.9855	10.751	11.3395	11.3375	11.2306	11.7059
SF3A2	12.2191	12.5035	11.9534	12.55	11.7751	12.428	12.1334	11.1373	12.3266	11.9262	12.0103	12.2524	12.1085	11.7876	12.4171	12.778	12.945	12.5319	12.8201	12.6595	12.8397	12.9926	12.8015	12.9727	12.8269	12.7714
SF3A1	13.4003	13.6434	13.0615	13.7685	12.8214	13.5617	13.2253	12.3786	13.0434	13.2003	13.1003	13.2824	13.1327	12.7103	13.4307	13.8171	13.8943	13.6975	13.6356	13.6025	13.9419	14.0712	13.6516	13.9445	13.8653	13.8352
SEZ6L2	3.45434	3.58804	4.44232	5.73472	5.33588	4.47577	4.54945	3.47676	6.48931	4.94583	5.3908	4.52929	5.69493	5.07297	5.48514	3.76529	4.65501	5.56238	3.14293	6.04385	0	2.13112	3.70545	5.92071	4.35596	3.34017
SEZ6	5.17659	5.39125	5.5572	5.68243	5.11401	5.47943	4.54945	5.72524	6.1585	5.835	5.29506	5.41125	5.29832	5.83142	5.15265	5.01575	6.28754	4.96947	4.51449	5.33639	4.89032	4.14835	5.37561	6.21099	4.8006	4.65584
SETDB2	7.60304	6.91365	8.28751	7.14558	8.01835	7.2636	7.80442	8.4789	7.91527	7.33506	8.00883	7.64189	7.66278	8.26177	7.33953	7.02701	7.13541	6.91461	7.05317	6.807	6.46238	7.18745	7.21734	6.89914	6.9857	7.15037
SETD9	3.72204	3.46253	3.84787	3.46253	3.29518	4.4249	3.18371	4.82897	3.26416	4.00862	4.25208	4.47577	2.8806	3.74706	2.489	2.63944	0	3.63035	4.03634	3.19181	4.19794	2.94954	3.45434	3.44706	2.82586	3.02033
SETD7	3.57063	3.81842	3.71466	3.91041	3.58804	1.27363	3.18371	3.05216	3.57668	3.30047	3.11583	3.25404	3.12853	3.14293	2.71051	3.9673	2.78671	3.63035	3.74177	1.48843	2.5367	2.13112	2.29194	4.03892	3.16441	3.34017
SETD6	8.00939	8.34926	9.36087	8.85256	8.63686	8.17214	8.90937	8.48139	8.78594	8.18971	8.81048	8.39481	8.43557	8.42482	8.51886	8.91041	9.54372	8.90726	9.29996	8.99247	9.06258	9.15646	9.01128	9.08545	9.07542	9.38972
SET	13.0161	12.6683	12.9607	12.68	13.0789	12.4956	12.8896	13.3476	12.5951	12.8192	12.933	12.6145	12.6968	12.8945	12.8075	12.4123	12.1612	12.2804	12.051	12.4557	12.0355	12.1662	12.472	12.2878	12.2226	12.2091
SESTD1	4.71025	5.18805	5.60161	4.2972	5.33588	4.9942	3.89087	6.18784	3.799	6.94811	5.17711	5.2687	5.10821	5.4727	3.51663	2.85566	4.36309	3.97886	3.36744	3.71878	3.98546	3.46253	4.26721	3.71878	3.92577	2.62191
SESN2	9.70682	9.59594	9.68735	10.2532	9.42385	10.4605	9.72484	9.16921	9.70388	9.73037	9.58653	9.7647	9.66446	9.42187	9.59343	10.8875	10.6866	11.5865	11.6353	10.0931	10.5751	12.1264	10.6347	10.3296	10.7711	10.4532
SESN1	8.31474	8.33778	8.904	8.27441	9.04518	8.24879	9.0173	9.31772	9.11813	8.37017	9.2433	9.19921	8.60066	9.06788	8.49046	8.30119	8.09454	7.72435	7.9629	8.24202	7.44964	7.6529	7.61875	7.46311	8.00715	8.2693
SERTAD2	9.52832	9.65577	9.51456	9.68957	9.73194	9.4235	9.77617	9.75469	9.28574	9.44255	9.36047	9.3256	9.34571	9.37103	9.4953	8.20175	8.74618	8.82373	8.65585	8.35513	8.83496	8.61035	8.89409	9.10996	8.61802	8.66584
SERTAD1	11.0524	11.2957	10.8811	11.112	11.103	11.3985	10.9399	10.7809	11.0155	11.1159	11.0991	11.0815	10.8625	10.9546	11.1857	12.0969	11.8661	12.6251	12.8363	11.8199	12.389	12.9955	11.5032	11.3851	11.9429	11.8876
SERPINI1	6.46175	5.87793	6.72325	5.39424	6.9017	4.74814	6.03561	6.95686	6.66847	5.94599	6.14787	5.71867	6.02749	6.21384	5.96438	5.33402	6.46109	5.96169	4.29635	6.31263	4.56942	3.46253	5.21451	5.59396	5.65013	5.12543
SERPINH1	8.33888	7.75993	7.68249	7.85404	7.61197	8.03457	7.92996	6.61216	7.26584	7.06104	7.61531	7.32459	7.96201	7.39513	7.91411	8.34763	8.68743	8.18625	9.26919	7.77058	8.41505	9.20473	8.18463	8.50156	7.85082	8.28901
SERPING1	8.95284	7.07913	8.56414	7.44964	8.07015	8.72818	8.19487	6.75014	7.82252	6.81563	8.38921	7.22019	8.47023	7.60943	8.3287	10.1999	10.011	8.96102	10.7019	9.28842	8.6251	9.38222	9.60066	9.9212	9.59755	9.1718
SERPINF2	4.86678	5.60664	5.53558	5.66954	5.537	6.10972	6.24176	4.9199	6.09361	5.23067	5.3908	5.69124	5.73924	5.84836	5.66366	6.11556	6.55711	4.79818	6.31263	5.84523	6.06124	5.4358	5.37561	5.85557	6.06124	6.68052
SERPINF1	2.47888	3.30047	2.86307	3.11583	4.02758	1.75924	6.43633	2.8397	3.90387	2.94954	3.11583	3.50536	3.12853	3.37273	3.26416	1.00075	4.13869	3.33309	3.36744	3.48713	3.06718	2.13112	4.26721	3.11172	2.29194	2.40781
SERPINE1	10.8104	11.3828	10.8227	11.0539	11.6962	11.1302	11.1764	11.6163	11.4423	12.711	10.769	11.2756	11.3225	10.7459	10.4115	11.2333	9.6655	10.7224	10.5359	10.9171	11.3598	10.3072	10.8018	10.2149	11.6605	10.765
SERPINB9	2.47888	3.58804	4.7	3.34671	2.93044	3.70882	1.78758	4.43591	3.57668	4.65501	2.45368	4.03892	3.2496	4.16658	4.47577	4.05534	2.45368	2.96762	1.99907	3.71878	3.06718	4.28699	5.04928	1.27363	3.71878	3.83353
SERPINB8	2.96521	5.32354	2.49912	1.99907	3.44706	2.05707	3.18371	3.2496	3.26416	4.94583	0	4.573	3.57668	1.73089	2.91604	3.3616	4.26285	4.44811	5.29832	3.60924	5.22824	5.53375	0	3.11172	2.56863	3.46253
SERPINB5	0	2.75326	0	3.11583	0	2.50767	0	2.40781	1.06171	1.99907	0	3.36744	0	2.28183	3.11172	3.3616	4.74302	0	0	3.03091	3.06718	4.14835	2.29194	3.11172	2.82586	1.39555
SERPINB4	5.43948	4.23267	4.5466	3.97886	4.40819	5.64013	8.53466	7.66615	3.11172	7.12456	7.26379	5.63494	6.06762	4.75934	6.12868	7.22209	1.98669	8.73489	2.8397	6.21099	4.95798	9.87585	9.75021	3.71878	5.01575	8.662
SERPINB2	7.05837	5.18805	6.68023	6.11854	5.98385	6.41699	6.28754	6.94089	5.16083	7.70693	6.26911	7.16527	7.5113	4.88221	7.00731	5.30023	0	3.33309	5.18848	1.48843	3.73014	5.08831	5.88356	4.83451	4.18464	4.982
SERINC5	6.44456	6.809	6.68023	7.31859	6.98441	6.86925	6.68211	7.45943	7.36053	6.36702	6.9578	6.3712	6.01259	7.16527	6.46353	8.02439	7.2254	6.50268	7.63963	6.94041	7.13911	8.28679	7.71296	8.1954	7.97712	7.4896
SERINC3	10.9895	10.578	11.2072	10.5151	11.2219	10.8033	11.0364	11.508	11.1837	11.1964	10.9664	10.6854	10.9603	11.0013	10.7893	10.295	10.1727	10.5616	10.197	10.2321	10.1772	10.3342	10.3017	10.1034	10.2502	10.4595
SERINC2	12.056	12.4762	11.3377	12.3354	11.3889	12.7523	11.3666	11.3384	11.6363	12.6218	11.7448	12.3522	12.12	12.0938	11.8624	11.9296	11.1739	13.0316	13.147	11.2564	12.6582	13.7384	13.5416	11.9764	12.1662	12.1795
SERINC1	10.4543	9.17368	11.0628	9.47251	11.6093	9.19399	10.0787	12.3394	10.0614	10.4269	10.4841	10.1443	10.4091	11.153	9.5326	8.7234	8.97759	9.7846	8.27961	9.73426	7.95311	8.08325	9.02108	8.52059	8.85514	8.68179
SERF1A	4.45693	4.04097	3.84787	3.11583	4.1721	3.16441	4.35896	3.6164	3.57668	2.94954	4.79377	4.62227	3.4833	3.90387	3.83353	5.39571	5.44655	4.96947	3.74177	5.33639	3.98546	4.78923	5.04928	5.01414	4.8006	4.36309
SERAC1	5.11055	5.18805	5.25777	4.83269	4.1721	4.27482	5.34919	5.08471	4.82374	4.60971	4.7537	4.8679	4.6113	4.43591	4.41906	4.91601	4.56942	4.1818	4.29635	4.88861	4.19794	3.83653	5.04928	5.66954	5.44893	4.70864
SEPTIN8	4.53431	5.13868	4.93204	5.32484	4.93204	4.37073	5.4583	4.85889	4.91309	4.60971	4.85889	4.62227	4.7852	5.71645	5.60901	4.21264	5.5531	4.66427	4.8027	4.421	5.63823	4.60725	4.11183	4.83451	4.11183	4.02758
SEPTIN7	10.5489	9.26903	11.2029	9.53887	11.3231	9.54579	10.2885	12.1374	10.4769	10.7323	10.4821	10.1104	9.97561	10.7932	9.7457	8.42855	9.05951	8.99724	8.5085	9.66105	7.95311	7.7187	8.69281	8.97311	8.70511	8.52888
SEPTIN5	10.3136	12.0658	11.8705	11.7197	11.1487	10.7377	11.4024	11.039	11.0787	11.4948	11.5485	11.0738	11.853	12.2908	11.3441	10.6816	10.3063	12.2335	11.9496	10.6422	12.223	10.9279	13.0864	10.8284	10.9765	11.3656
SEPTIN4	5.86595	6.29764	6.10422	6.71485	6.36549	7.2636	7.13647	5.50333	5.41811	6.25656	6.39839	6.89629	5.83268	5.71645	6.61019	6.35399	7.53993	5.7263	8.25676	6.95123	7.09004	7.64215	6.72803	6.98823	6.54983	7.41179
SEPTIN3	2.47888	2.45368	0	0	0	2.50767	0	0	1.60024	1.75924	2.83441	2.71907	0	2.28183	2.20848	2.85566	0	3.15429	2.8397	0	2.5367	2.94954	0	0	0	1.39555
SEPTIN2	12.6075	12.0755	12.926	12.1098	12.9187	12.2024	12.6311	12.9101	12.5879	12.3281	12.6357	12.3611	12.5076	12.8591	12.4773	11.5354	11.9225	11.7786	11.7387	12.0393	11.3338	11.3027	11.6395	11.6508	11.5514	11.6677
SEPTIN12	2.031	0	3.13708	0.429613	1.60024	1.75924	0	0	2.67992	2.45368	1.63835	1.57774	1.06171	2.47888	1.44997	0	0	2.47033	0	0	0	1.48843	1.73089	0	1.48843	2.40781
SEPTIN11	10.0942	9.62299	9.80902	9.47442	9.89609	9.63641	9.5398	10.2661	9.85808	10.0536	9.70232	10.0831	9.94758	9.6655	9.80239	9.241	8.80756	9.11431	9.29094	8.93153	8.85106	9.2857	9.30386	9.4515	9.03113	8.97225
SEPTIN10	5.11055	6.32393	3.13708	5.07031	4.1721	4.95865	4.45693	4.3179	6.02749	5.099	4.07518	6.41676	6.43842	4.04826	6.24176	4.05534	4.96947	6.17208	1.99907	6.04385	6.08843	0	0	4.13323	2.29194	3.60208
SEPSECS	4.78923	4.30549	5.33402	4.63234	5.50333	3.39227	5.29832	6.1585	5.33791	5.07031	5.48514	5.4414	5.07371	5.77249	4.41906	4.57971	4.96947	4.85737	1.99907	4.93558	3.98546	3.83653	4.77789	5.59396	4.61412	4.7537
SENP7	7.29719	6.34724	8.37017	7.02814	8.55833	6.94896	7.49682	8.99307	7.63459	7.79782	7.78593	7.7814	7.57141	8.14418	7.19338	5.98072	6.14107	6.84036	6.37691	6.92615	6.06124	6.26816	6.17993	6.88526	6.1701	5.89746
SENP6	8.57907	7.96824	9.63679	8.10356	9.02048	7.82194	8.76637	10.0399	8.57547	8.82373	9.0288	8.52257	8.27369	9.00258	7.58482	7.60139	7.85204	7.8999	7.2254	7.52887	6.93771	7.41678	8.11624	7.44159	7.63537	7.81689
SENP1	7.37887	6.809	7.42776	6.76364	7.45457	7.12749	7.44188	7.95976	7.08062	7.20167	7.32546	6.9936	7.13911	7.59591	7.1767	6.50268	6.69258	6.48566	6.21523	6.22654	6.55546	6.83305	6.41951	6.00835	6.51607	6.62794
SEMA6C	5.98226	5.82017	5.03662	6.16516	5.77209	6.29651	5.12021	5.3146	6.30578	6.76971	5.3908	5.92876	5.77716	5.2912	5.90289	5.80858	5.2912	6.33425	6.57585	5.84523	7.46209	5.62301	5.6663	5.59396	6.44968	5.32609
SEMA6A	2.031	1.63216	2.031	1.99907	2.42377	1.27363	1.78758	0.955755	0	1.27363	1.96061	0	1.06171	0	1.44997	1.52689	0	1.73089	0	1.48843	0	0	2.29194	3.11172	1.48843	2.62191
SEMA5B	4.26285	5.76928	4.83129	5.57517	4.79709	5.32061	5.77831	4.65299	6.26132	5.00549	5.94704	5.76566	3.2496	6.29093	4.61288	3.86952	6.18324	1.73089	3.14293	3.94896	5.41737	2.13112	5.44655	3.93557	4.96442	4.18464
SEMA4G	6.88239	7.45957	6.85348	7.60304	6.6106	7.36849	7.26242	5.99232	7.25045	7.02701	6.74733	6.762	6.83765	6.41287	7.18647	7.75406	8.19202	7.76674	8.07964	7.44098	7.8614	7.70056	7.52588	7.60943	8.03309	7.72455
SEMA3G	7.12842	6.07949	6.96245	6.05206	6.86738	7.00394	6.52944	6.14107	6.1975	5.53282	6.00951	6.51501	6.3757	6.33806	6.56704	7.61614	7.57226	6.44576	7.1012	7.20197	6.20839	6.54497	6.94256	7.58787	7.1281	6.92461
SEMA3F	3.2496	2.45368	3.34671	3.91041	3.29518	4.31991	3.59908	4.15193	2.8806	0	3.86952	2.29194	3.7764	1.20613	4.15737	4.21264	2.78671	3.33309	2.8397	4.0509	3.06718	4.00862	4.41119	3.44706	1.48843	3.60208
SEMA3C	4.03116	3.30047	3.84787	2.85566	1.60024	3.60924	1.78758	4.8027	3.42163	4.47577	2.96762	2.71907	2.30905	3.74706	1.44997	4.13869	0	2.96762	0	3.71878	4.39566	2.94954	0	3.11172	0	2.13112
SEMA3B	5.68907	5.23345	6.58602	6.5337	5.36811	5.76151	6.48708	5.71091	6.78599	6.43682	6.57345	6.10153	5.75859	6.24676	5.92267	6.72391	6.89456	5.07031	6.24638	6.0661	6.13851	4.94905	7.00252	6.65127	6.62374	6.26863
SELP	7.9629	8.59802	7.47216	7.95208	7.37035	9.46743	7.6407	6.44776	6.02749	7.48161	6.28137	7.53906	8.1884	7.13911	8.80369	7.26198	8.01557	8.44448	8.01633	8.42921	7.87524	9.27579	8.59224	9.05237	8.54542	8.05801
SELENOV	2.031	1.63216	3.34671	1.99907	3.29518	2.50767	2.94954	0.0769231	2.40781	1.75924	2.45368	3.36744	3.83653	3.58804	2.20848	2.31917	4.00862	3.33309	0	3.19181	2.5367	4.78923	2.29194	2.14124	2.82586	4.60971
SELENOT	11.8774	11.3299	11.8412	11.2244	12.2414	11.6266	11.2833	12.3373	11.4168	11.9914	11.6795	11.853	11.6779	12.0924	11.8053	10.9285	10.7857	11.1854	10.8496	11.7358	10.7629	10.6986	11.134	10.6716	11.0273	10.5753
SELENOP	10.7189	9.70629	9.63679	10.3519	10.368	10.6347	10.9708	10.8364	9.86203	9.91164	9.47442	10.0015	10.614	9.4839	10.5332	9.32024	8.83227	9.32263	10.2079	9.85333	8.98955	7.92996	9.22208	9.97416	9.98087	10.1287
SELENON	11.3627	11.2866	10.0975	11.0073	10.6158	11.6926	10.9098	10.8985	10.5705	11.6391	10.0686	11.143	11.4434	10.5825	11.2625	10.6591	9.76531	10.8904	10.7716	11.2317	11.8224	11.0609	10.9283	10.5974	11.3627	10.6137
SELENOM	6.46175	6.89914	6.92666	7.34615	6.73682	6.7729	7.87974	6.46398	6.18264	7.28965	7.1281	7.7814	7.71097	6.96396	7.46963	8.44686	9.41046	8.75828	8.35327	8.11995	6.99736	8.22157	7.40307	8.09042	8.64769	7.97201
SELENOI	4.26285	4.04097	4.18623	3.11583	4.26285	3.51663	1.78758	4.9199	2.67992	4.43591	4.1818	3.71878	4.36005	4.04826	4.29323	3.63035	4.00862	3.33309	3.36744	2.3005	1.78758	3.46253	2.29194	4.71025	1.98669	3.83353
SELENOF	10.5469	9.59135	10.294	9.66996	11.0856	9.83499	9.93097	11.4486	10.1057	10.614	10.5083	10.2818	10.5101	11.0652	10.2578	9.09079	9.2835	9.66395	9.06017	10.1565	8.83496	8.65086	9.08286	9.07876	9.4659	8.662
SELENBP1	6.29037	6.44576	5.07031	6.26373	5.66544	7.08972	6.00176	4.98923	4.86927	6.88055	4.99511	5.90694	5.94486	5.07297	6.30668	6.54923	5.39352	6.85628	6.43523	7.25076	7.16147	7.14396	6.75365	6.83545	6.97484	6.25154
SELE	3.9673	1.63216	4.25208	2.68732	3.29518	4.14206	3.7515	4.47307	3.26416	4.1818	4.12986	3.96347	4.08871	4.16658	3.83353	2.31917	3.05745	5.0209	4.16658	4.0509	4.39566	5.02253	4.11183	2.67992	3.46253	4.7537
SEL1L3	8.52077	9.55263	9.45616	9.70629	9.34299	9.54579	7.54821	8.96358	9.22439	8.71665	9.31745	9.46685	9.49139	9.25593	9.9509	8.0957	9.57471	9.05005	8.14656	8.98801	8.58772	8.83227	8.54478	8.42505	8.6899	6.30668
SEL1L	10.6207	10.3899	10.7097	10.3687	10.9606	10.5076	10.3409	11.0326	10.3293	10.6109	10.6112	10.4519	10.3638	10.6578	10.3623	9.72161	9.67342	9.83108	9.66422	9.95145	9.63119	9.72758	10.0197	9.87698	9.66395	9.73813
SECISBP2L	4.86678	5.13868	5.17042	4.79709	5.77209	4.95865	5.40098	5.85431	4.86927	5.88733	4.92768	4.421	4.14206	4.71025	2.489	3.9673	4.47036	3.63035	3.74177	4.54061	4.19794	4.70864	3.70545	6.30668	5.01575	4.02758
SEC62	9.41237	8.59175	9.94091	8.70276	10.2588	8.56367	8.78476	11.0469	8.83741	9.29705	9.33592	9.31964	9.31886	9.79144	8.92818	7.96105	8.25317	9.10121	7.15642	9.11579	7.80474	7.78034	8.66617	7.75281	8.0509	7.72911
SEC24D	9.08781	8.87882	9.1955	8.86598	9.40054	9.50878	9.13398	9.4265	9.32024	9.3155	9.24723	9.09349	9.31229	8.99363	9.00093	8.16498	8.78366	8.00678	8.84767	8.4046	8.22241	8.35553	8.81961	8.80235	8.40594	8.58639
SEC24B	9.64978	9.03836	10.4244	9.10121	10.0193	9.3551	9.71308	10.2583	9.66885	9.65926	9.65741	9.25799	9.52261	9.75751	9.19365	8.65276	8.90434	9.09921	8.92116	8.45797	8.789	9.04538	9.05799	8.62029	8.52289	8.96269
SEC24A	8.30448	7.70409	8.4851	7.87019	9.02738	8.07621	8.30013	9.32077	8.26177	8.6117	8.38137	8.32439	7.8999	8.60931	7.86183	6.98401	7.3654	7.59442	7.40527	7.77606	7.01243	7.17118	7.4202	7.66319	7.19268	7.04
SEC23A	7.37072	7.00521	8.19107	6.62155	8.04901	7.03657	7.56419	8.1971	7.78265	7.80315	7.51119	7.23045	7.40097	7.66859	7.1453	6.44776	7.29415	6.80035	7.38422	7.06933	6.57749	6.76653	6.21874	6.69643	7.03048	6.52173
SEC22A	6.3833	6.34724	6.42959	6.16516	6.7717	5.8644	6.41287	6.65166	6.72284	5.86665	6.89045	5.92876	6.78103	6.82721	5.96438	6.08873	6.52944	5.81334	6.34748	6.47729	6.20839	6.0353	5.6663	6.03442	5.92508	5.835
SEC16B	5.22934	5.18805	4.7	4.95731	5.69493	4.87128	4.23523	6.10422	4.35896	5.23067	5.79762	5.30556	5.43817	5.53282	4.47577	5.26513	2.78671	5.56238	5.29832	3.19181	5.01846	4.28699	3.14293	2.67992	5.01575	5.67561
SEC14L5	7.53929	7.91534	5.64287	7.02814	6.47241	8.74251	7.33934	4.96947	6.70975	5.62529	4.85889	6.80052	6.53706	5.99422	7.05951	7.51107	7.82304	7.26397	9.1199	7.69925	7.61686	9.15646	7.63498	8.35347	8.10303	8.24104
SEC14L4	7.83387	7.8909	5.73472	7.68213	6.6106	7.20861	8.23246	7.17388	8.008	4.85737	7.89218	8.09123	7.93154	6.82721	7.21697	9.02738	9.10043	8.79613	8.48839	8.16478	8.82422	7.60139	5.83346	8.43926	6.27226	9.04014
SEC14L3	3.81284	3.71466	4.00591	4.12309	3.58804	2.30905	3.7515	3.32752	3.42163	2.83441	3.56397	3.96347	2.79324	4.04826	3.63035	3.63035	4.26285	2.96762	4.70864	3.83653	3.2686	2.13112	2.29194	3.11172	4.96442	4.28017
SDSL	9.27468	10.1034	10.2992	9.71399	9.76449	9.65183	9.12259	9.4551	10.4238	11.297	9.58189	9.62265	10.7991	10.0461	9.08512	10.0464	6.58798	10.1629	9.66024	9.34431	10.5738	8.78067	9.94672	8.31979	10.6008	9.87399
SDR42E2	3.12483	2.45368	3.01448	0	1.00075	3.16441	3.18371	2.52659	2.67992	3.08112	1.16113	2.71907	1.82831	1.20613	2.20848	0	2.45368	2.47033	3.36744	1.99907	0	0	0	1.27363	3.02033	0
SDR42E1	4.03116	4.98923	5.10576	5.14039	5.36811	4.47577	4.12309	4.40819	4.00862	5.04685	4.1818	3.799	4.30549	4.662	3.11172	4.43591	4.00862	4.59848	4.16658	2.83441	4.7617	0	5.60003	5.56238	4.67792	3.18371
SDK2	4.03116	2.45368	3.01448	4.03892	1.60024	2.50767	3.59908	2.52659	4.11183	3.80575	3.86952	2.29194	3.12853	2.67992	3.11172	4.13869	5.2912	2.47033	5.68775	3.71878	2.85566	3.46253	2.8397	5.06975	3.92577	4.11183
SDK1	8.60483	8.89846	8.64101	9.75596	8.61461	8.35851	9.96549	8.20357	8.84799	9.4881	8.68743	9.28033	8.64857	8.13303	9.09197	9.10107	9.59791	8.82861	9.69465	8.86391	9.39546	8.30326	9.40054	10.5185	9.41002	10.7461
SDCCAG8	5.88802	7.00521	6.30945	6.32221	6.63916	5.90189	5.73208	6.4918	5.99781	5.94599	7.04182	6.64045	6.46238	6.26634	5.48514	6.8233	6.67599	6.9806	6.08873	6.10943	7.07743	6.61748	6.72803	6.21099	7.00707	6.37691
SDCBP2	2.031	2.45368	2.031	2.47888	2.42377	2.05707	0	0	2.8806	0	1.96061	1.57774	3.33044	1.99907	2.20848	1.52689	0	2.14124	3.74177	2.3005	3.98546	0	2.29194	2.14124	2.82586	1.39555
SDCBP	12.9007	12.4463	12.8776	12.3735	12.922	12.8152	12.8746	13.6812	12.8845	13.6467	12.9751	12.5951	13.1047	13.068	12.2209	11.6253	10.5144	12.1498	11.9711	11.4558	12.4516	12.0704	12.0784	11.1601	11.8313	11.8488
SDC4	6.85604	7.57226	6.809	6.05206	7.68924	8.22809	7.45736	6.61748	7.62514	8.07639	7.13694	7.16527	6.47383	6.79236	7.15506	6.46784	6.0757	6.17208	5.68775	5.76986	7.4119	7.32674	7.83689	5.35395	6.25154	7.091
SDC3	8.05461	7.86357	6.7088	7.60304	6.80769	7.74694	7.59512	6.57541	6.45271	7.96691	7.02295	6.63045	7.39185	6.36549	8.09872	7.78929	7.64802	7.32649	8.54623	8.97123	9.37369	8.68622	8.13547	8.50156	8.88715	7.62951
SDC1	3.34671	1.63216	2.031	0	2.93044	2.05707	2.65269	0.955755	0	1.27363	3.11583	1.57774	2.62932	0	1.44997	0	0	3.33309	0	0	1.78758	3.83653	4.87541	3.11172	1.48843	2.13112
SCYL2	9.34501	8.56834	9.54561	8.52842	9.85679	8.72549	9.34614	10.0417	8.94618	9.60538	9.3841	8.91302	8.97256	9.38078	8.85529	7.77419	8.3516	8.71053	7.90945	8.46661	7.387	7.66293	8.31206	8.08364	8.00715	8.13371
SCX	3.12483	1.10017	4.18623	2.68732	3.71466	3.7764	1.78758	2.69744	3.90387	4.07339	3.71878	3.11172	3.97403	3.48003	3.74436	4.5154	3.2686	3.33309	4.29635	1.99907	3.73014	3.68004	3.14293	2.45368	2.82586	4.43591
SCUBE3	4.26285	5.18805	4.93204	6.10185	4.83129	5.73472	5.0642	5.06672	5.41811	5.17087	6.00951	5.53282	5.41876	6.38258	5.15265	5.36504	4.74302	5.9131	5.68775	4.71535	4.82374	5.96645	5.97733	6.56559	6.03561	6.26863
SCUBE2	2.29194	1.63216	2.49912	4.70864	1.60024	3.39227	0	0	1.60024	1.75924	3.11583	2.29194	1.06171	1.20613	0	1.52689	1.98669	1.20613	1.99907	2.83441	2.28183	2.13112	1.73089	0	1.48843	2.85566
SCRT2	3.89087	0	2.031	1.74686	0	4.47577	1.78758	1.7752	2.8806	1.27363	1.16113	1.57774	3.83653	1.20613	3.26416	3.18854	4.47036	1.73089	4.51449	2.3005	3.06718	0	2.29194	4.36309	1.98669	3.34017
SCRN3	5.22934	4.30549	6.28137	5.52072	4.93204	4.9942	4.35896	5.36716	6.05107	5.76986	5.56473	5.02445	4.40676	6.07044	6.12868	4.43591	4.96947	5.38524	3.74177	5.68504	4.107	5.15847	3.92861	5.06975	5.34556	4.70864
SCRN2	9.68735	9.0783	10.0316	9.61216	9.51652	9.96903	9.28127	8.7039	9.82112	9.20786	9.70232	9.38207	9.77202	9.49833	9.29001	10.5291	10.7412	10.5467	10.4837	10.4722	9.78865	10.0517	10.3234	10.563	10.3497	10.3773
SCRN1	8.06562	7.68682	7.71111	7.39185	8.33918	7.9083	7.88922	7.64044	7.97177	6.64419	8.07083	6.82412	8.06513	7.49013	8.49673	7.92932	7.40459	8.54568	8.30287	8.35513	8.02275	7.64215	7.83689	8.52059	8.22412	8.01475
SCRG1	1.27363	2.45368	2.49912	1.99907	1.60024	3.39227	1.78758	2.8397	1.60024	2.83441	2.83441	0	3.02033	3.02033	2.20848	3.04475	4.00862	3.15429	2.8397	3.83653	3.06718	2.13112	2.29194	2.45368	2.82586	0
SCP2D1	4.30549	3.81842	4.49465	3.11583	3.81542	2.8806	4.54945	4.19794	3.90387	4.12986	4.47171	3.71878	4.02937	4.39566	4.02758	4.64305	5.90694	4.90687	3.74177	4.59936	4.65299	3.83653	4.41119	3.11172	4.91043	4.89691
SCP2	10.6683	9.683	10.6204	9.90869	11.1387	10.194	9.7457	11.5378	9.94791	10.8652	10.2999	10.2558	10.4838	10.7083	10.0451	9.57428	9.5571	10.3854	9.16867	10.4777	9.32215	9.37509	9.85428	9.09521	9.95575	9.19987
SCOC	5.32158	4.52511	5.92371	4.18021	6.45711	5.13868	3.41429	6.47963	4.76351	5.38297	5.23228	5.17042	5.35241	5.96105	4.76351	3.76529	5.10998	4.59848	2.8397	5.4457	1.78758	3.83653	4.65501	3.11172	4.11183	2.13112
SCNN1D	9.03646	9.1685	9.91738	9.85613	9.80941	9.0843	9.77617	9.1259	9.9553	8.50962	9.97781	9.49568	10.0523	9.78842	9.52402	10.1746	11.0929	10.2735	10.2578	9.47251	9.51203	10.0301	10.2484	10.2363	9.82112	10.4543
SCNN1A	2.67992	3.71466	2.031	0	2.42377	0	2.65269	1.7752	2.40781	3.08112	1.96061	3.36744	2.47888	2.67992	2.71051	0	2.78671	4.90687	1.99907	3.60924	4.95798	4.14835	3.70545	0	4.11183	3.02033
SCN8A	2.031	1.63216	2.031	1.99907	0	2.50767	1.78758	0	2.40781	1.99907	0	0	2.30905	1.20613	2.20848	2.85566	0	0	0	0	0	2.13112	2.29194	1.27363	0	3.71878
SCN4B	4.71025	5.53282	6.17088	5.39424	5.33588	5.59695	6.03561	6.70739	5.99781	6.87036	5.71358	4.98058	6.38692	4.43591	5.34556	6.46784	1.98669	6.05107	5.55054	4.28699	5.82262	4.78923	4.87541	4.28917	6.65538	6.21662
SCN4A	6.94896	6.88439	5.2184	6.51716	6.6106	6.17442	5.8159	5.22588	6.96618	5.19623	6.92847	5.76566	5.59949	5.77249	7.24159	7.21353	8.25747	7.28049	7.72753	7.65319	7.01243	6.89116	5.88356	6.56559	8.56245	6.96094
SCN3A	5.2912	2.75326	6.85348	4.2972	6.3863	4.14206	4.94349	5.26761	4.27482	4.60971	5.79762	6.48128	5.32683	6.69957	4.99511	4.05534	3.2686	4.66427	3.74177	4.28699	0	2.94954	4.41119	3.60208	5.01575	3.02033
SCN2B	7.10613	7.93542	8.34423	7.94735	7.71738	8.09454	7.98406	8.68473	8.03786	8.48368	8.11592	8.38855	8.92604	7.3196	7.02701	8.05633	5.5531	8.69992	8.71494	6.33507	8.45032	7.22082	7.76896	5.92071	8.63071	8.65638
SCN1B	7.75944	8.30423	6.92666	8.48428	7.9154	8.45596	6.51093	7.18425	8.45032	7.79193	7.14946	8.92362	8.52125	7.3196	8.41003	8.42015	7.40459	7.85484	7.94072	7.56602	8.1818	8.29325	8.22185	8.11687	7.74253	6.74353
SCN11A	4.14206	2.45368	4.8027	2.47888	1.60024	2.50767	4.01537	0.955755	1.60024	1.27363	1.96061	0	1.82831	3.14293	1.44997	3.18854	2.78671	0	3.58804	0	2.5367	3.83653	3.14293	1.27363	0	3.60208
SCML4	10.9585	10.9952	10.5883	11.4158	10.851	11.3441	10.7833	10.4344	10.5231	10.3414	10.9108	11.492	10.8206	11.1352	11.3375	12.1872	11.6467	11.0818	11.6171	11.6663	11.3273	11.6691	11.7422	12.1093	11.3851	11.5158
SCML2	1.27363	1.63216	2.031	0	3.29518	0	1.78758	3.70545	0	1.27363	1.16113	1.57774	1.06171	2.47888	0	1.52689	0	0	1.99907	0	0	0	0	1.27363	0	0
SCML1	2.031	2.93044	4.00591	1.22863	3.58804	3.16441	3.59908	4.94583	1.60024	3.46253	3.56397	3.96347	2.62932	3.37273	1.44997	0	1.98669	1.73089	1.99907	1.48843	2.5367	0	0	0	0	0
SCMH1	7.04893	7.67405	6.3905	7.50819	6.56559	6.98361	6.18993	6.19877	6.63916	6.762	6.61195	6.13399	6.87654	6.58222	6.73399	6.54923	7.26883	5.9131	7.02059	6.70002	6.71578	6.1975	6.63916	7.86285	6.31119	6.50487
SCLT1	5.25861	4.58725	5.76151	5.14039	5.25975	4.87128	4.86927	6.04742	4.86927	4.80823	5.25975	4.573	4.74302	5.01414	5.34556	4.57971	4.36309	4.36518	4.29635	5.74321	4.95798	4.49181	5.60003	4.83451	5.01575	4.94583
SCIN	6.78103	6.32393	6.05811	6.8877	6.80769	6.14107	6.38692	6.27995	6.92048	7.10613	6.5541	6.73938	7.2748	6.85459	7.10492	4.43591	3.2686	6.05107	6.18402	6.70002	6.89116	5.32797	6.06209	6.33336	5.98191	5.42569
SCIMP	11.9833	12.1407	11.7944	12.2139	11.7105	12.1121	11.6325	11.7912	11.9938	11.399	11.85	11.5665	11.6194	12.2094	12.0063	10.6955	10.6578	10.9422	11.1487	10.8853	11.4128	10.9691	11.2458	10.7778	11.2898	10.3354
SCFD1	8.6237	7.92114	9.23938	7.97349	8.92018	7.70656	8.65331	9.85031	9.0432	8.98321	8.59393	8.63615	8.25427	8.69785	8.18373	8.30119	8.30423	8.62419	7.51145	8.55654	7.61686	8.02637	8.29325	8.0239	7.98765	8.2693
SCD	10.0767	9.3472	9.84972	9.33281	10.3125	8.95565	10.0255	9.95931	9.16475	9.34191	10.144	9.87139	9.58815	9.71577	9.50902	9.03113	9.34527	7.57036	9.47488	8.26781	7.84843	8.48896	9.9383	8.5481	8.09427	9.04014
SCARF2	5.86595	5.92611	7.20861	6.28066	5.60382	6.51465	6.68211	6.14107	7.35282	7.14997	6.61947	6.68254	7.41491	6.56559	6.30668	7.59091	6.611	8.0239	7.51145	6.807	7.68736	6.23152	7.02701	6.26634	7.1846	7.81689
SCARF1	9.19101	9.46059	9.84364	9.41281	9.29029	9.86721	9.58873	9.32947	10.0512	9.87847	9.32409	9.57067	9.73985	9.93735	8.95186	10.0281	10.0978	11.0306	10.2868	9.91632	10.6828	10.7482	10.8999	8.77188	10.5777	10.2034
SCARB2	10.0089	9.31964	9.52284	9.40732	9.89609	9.50083	9.97724	10.7398	8.99399	10.462	8.85654	9.48933	10.2397	10.0197	9.5398	9.42979	8.54329	10.2996	8.79463	10.1723	9.29286	9.48127	8.51326	8.92892	8.9672	9.51568
SCARB1	12.1553	12.473	12.0928	12.6639	12.4666	12.9801	12.4834	12.7808	12.3075	13.2665	12.4016	12.6947	12.757	12.837	12.3789	12.7236	11.7282	13.7	12.6639	12.861	13.4633	13.4307	13.0564	12.398	13.1987	13.0847
SCAMP5	7.80052	7.8551	6.7088	7.70656	7.24258	9.04467	8.06313	7.68697	7.83221	8.31948	7.54909	7.4172	8.26548	7.82214	7.87532	8.33048	7.07326	7.83257	8.44522	8.28679	8.42349	8.73572	7.87858	7.71146	8.84457	8.15273
SCAI	3.64859	2.93044	3.78023	3.46253	3.92861	2.8806	3.18371	3.39227	4.00862	3.71878	4.25208	2.29194	3.4833	3.02033	3.26416	4.69593	3.68995	1.73089	4.03634	4.47577	3.73014	3.68004	3.70545	3.83353	4.8006	4.18464
SCAF11	9.57174	9.34387	10.0659	9.3357	9.78095	9.15233	9.41765	10.5544	9.56304	9.75948	9.66273	9.47616	9.31229	9.98742	9.30922	9.09465	8.63717	9.02693	8.93894	8.99247	8.84832	8.95414	9.48652	8.89893	8.99968	8.59718
SC5D	8.82393	7.96824	9.19249	7.80124	9.58945	7.62189	8.61857	10.175	8.69924	9.01153	9.02583	8.86411	8.40931	9.09996	7.87532	7.22209	7.39185	7.50456	6.71027	7.69357	6.63261	6.43899	7.64802	6.91495	7.06078	6.99529
SBSN	2.96521	4.71025	3.62708	2.68732	1.60024	3.06189	1.22863	2.23098	2.8806	1.27363	2.96762	3.11172	2.13112	2.47888	5.07031	2.63944	3.49624	2.78671	2.8397	4.28699	5.98323	3.2496	4.26721	2.89781	3.81542	4.28017
SBNO2	12.8486	12.9232	13.6812	13.0771	13.4705	13.2003	13.2618	13.8438	13.5126	13.8438	13.611	13.2665	13.5233	13.6025	12.6395	12.6347	12.3145	13.4771	13.0675	12.3403	13.5591	13.4347	13.0287	12.3472	12.8412	13.2213
SBNO1	6.97207	6.34724	8.19107	6.48079	8.1644	6.83048	7.23392	9.06648	7.62514	7.28095	7.58514	6.86838	6.64991	7.61792	6.78103	6.19385	6.28754	5.66954	6.08873	6.94041	6.08843	5.92876	6.97095	7.07253	6.10972	6.60352
SBK2	5.22934	1.63216	0	5.39424	2.42377	4.31991	5.12021	2.8397	4.18781	1.27363	3.71878	3.60924	0	1.99907	0	5.77755	3.68995	0	3.74177	2.3005	2.5367	2.13112	0	6.91495	5.44893	6.34067
SBK1	6.81715	6.14107	5.66715	5.07031	4.98473	5.36875	6.09648	5.38677	5.33791	5.25617	5.36626	4.94905	6.13822	5.90694	6.28782	4.86678	5.67912	4.66427	5.90986	4.7852	4.65299	5.32797	5.21451	6.28714	5.01575	5.59596
SBDS	9.22949	8.6649	9.36087	8.73381	9.57404	8.85994	8.95806	9.81437	8.69924	9.11431	9.19249	9.0797	8.8691	9.02553	8.71144	8.44686	8.54329	8.68219	7.83587	8.92082	8.22809	8.31376	8.57376	7.68977	8.13942	8.21633
SAYSD1	8.92776	9.27602	7.8999	9.18384	8.60483	9.18962	8.56515	7.77419	8.11649	8.53136	8.28497	8.99502	8.85677	8.4577	9.24177	9.4187	9.27115	9.30584	9.47872	9.45541	9.37369	9.54522	9.02693	9.83572	9.12143	8.84631
SAXO2	3.64859	4.23267	4.49465	3.46253	4.53431	3.70882	3.59908	3.6164	3.11172	4.56942	4.12986	3.11172	3.91485	4.28917	4.47577	5.14234	4.47036	3.97886	3.74177	4.421	3.44706	5.53375	4.26721	4.03892	4.47577	4.85889
SAXO1	4.41119	4.04097	4.40263	3.83353	3.81542	3.51663	3.59908	4.3179	3.799	3.19991	3.95274	5.12842	4.56942	3.58804	4.662	4.8027	4.47036	4.27482	3.14293	3.94896	4.82374	4.49181	2.29194	4.20257	3.46253	3.02033
SAV1	6.61491	6.02943	6.41421	6.48079	6.45711	6.32323	6.31328	6.80199	6.23913	6.99569	6.37035	6.1669	6.42704	6.04195	6.55067	4.96947	5.2912	5.38524	4.29635	5.36811	4.65299	3.83653	3.92861	5.25777	4.74497	4.80344
SATB1	11.3364	10.8243	11.195	10.9867	11.4826	10.9843	11.5389	11.5247	10.803	10.8255	11.1877	10.9828	10.7433	10.8379	10.8261	9.98714	10.4532	9.88752	10.4101	10.0083	10.003	9.89635	10.4433	11.057	10.1462	10.6465
SAT2	6.61491	7.0459	5.36626	5.84692	4.98473	6.32323	6.41287	5.06672	5.87008	6.14107	5.41811	6.10153	6.12971	5.01414	5.99232	4.96947	5.83092	6.72325	6.59749	4.7852	6.89116	6.30018	5.44655	5.88802	5.77081	6.11854
SAT1	12.8335	12.333	13.5445	12.3635	13.5637	12.333	13.0049	13.9291	13.2398	13.3811	13.5663	13.2533	13.1125	13.3445	12.3701	12.3659	12.1858	12.7998	12.2082	12.5585	12.2274	12.3768	12.1412	11.541	12.2363	12.3884
SASS6	4.26285	4.98923	6.35328	3.73795	6.25533	4.47577	5.73208	6.73542	5.33791	5.88733	5.14234	5.58809	4.52929	6.31802	4.80924	4.05534	4.82526	4.59848	3.90387	4.0509	3.98546	5.4358	4.65501	4.13323	4.61412	4.02758
SARM1	7.72476	7.05854	6.68994	7.40055	6.78941	7.32624	7.06573	7.17974	6.76971	6.63311	6.7717	6.65326	7.3832	6.70954	7.20167	7.6097	7.32798	6.48566	7.28626	6.96364	7.23227	7.68415	6.60457	8.03747	7.97291	7.58657
SARDH	5.41737	5.35805	5.23345	4.48212	4.83129	6.15809	5.73208	4.8027	4.43591	4.56942	4.7537	3.36744	5.57583	3.90387	5.63823	6.86387	6.83926	6.05107	5.80653	5.87112	6.66722	5.72774	5.52328	6.33336	6.29144	7.1122
SAR1B	5.75079	5.32354	5.41408	5.03829	6.29185	5.39571	4.72136	6.52339	5.45928	5.00549	5.87793	5.36988	5.16233	5.50288	5.75859	4.96947	5.03662	5.88855	4.03634	6.13399	4.82374	5.15847	4.11183	5.11631	3.92577	3.83353
SAPCD2	7.1202	7.40584	6.40232	7.52528	5.77209	6.29651	7.18647	6.44776	7.26584	5.53282	7.28947	8.08663	6.97778	6.43842	7.33953	8.13268	7.37887	6.82621	8.16458	7.45844	7.33934	8.90937	8.26718	7.66319	7.00707	8.18112
SAO	2.031	2.45368	2.031	0	0	2.50767	1.78758	1.7752	2.40781	2.28183	1.16113	1.10017	1.06171	0	0	1.52689	0	0	1.47247	1.48843	2.5367	2.13112	1.73089	0	2.82586	1.39555
SAMSN1	10.7287	9.31964	11.2127	9.33818	11.0176	9.55796	10.7484	12.4029	10.9895	11.2505	11.0429	10.7889	10.622	11.0615	9.57584	10.0335	9.16354	10.289	9.16867	10.2783	9.03429	9.36376	10.0136	9.42598	9.76531	10.0931
SAMHD1	13.0216	12.5309	13.055	12.6569	13.1897	12.7576	13.0178	13.4871	12.5494	12.7984	12.837	12.5803	12.672	13.0847	12.6978	12.0036	11.9453	11.685	11.762	11.8405	11.7349	11.9088	12.2313	12.4447	11.6982	12.2066
SAMD8	2.67992	2.45368	1.27363	1.22863	2.42377	1.27363	4.23523	4.61288	1.60024	3.08112	2.83441	1.57774	1.06171	4.04826	3.11172	2.85566	1.98669	2.47033	0	0.955755	0	3.46253	0	3.44706	2.29194	2.13112
SAMD4A	5.66954	5.84907	4.44232	5.27205	5.46685	6.35171	4.72136	5.57583	5.11401	6.43682	5.34307	5.76566	5.8126	5.2184	5.75859	5.67631	4.96947	6.24255	5.88192	7.00437	7.40076	6.79164	5.04928	4.7852	6.27226	5.49528
SAMD3	7.0334	6.54847	6.63261	5.86665	6.69791	6.24445	6.34021	7.29081	7.18745	7.0876	6.88176	7.48223	6.76046	6.60707	6.62271	7.43277	5.44655	6.58008	5.05814	5.51758	5.01846	6.9396	5.97733	6.46831	5.01575	5.7798
SAMD15	2.031	4.52511	3.78023	4.42931	2.42377	3.16441	1.78758	3.47676	2.8806	3.80575	3.34671	4.7617	1.82831	2.47888	3.63035	1.52689	2.45368	2.47033	2.8397	1.48843	1.78758	3.46253	4.11183	1.27363	3.46253	2.13112
SAMD14	4.967	4.04097	4.29549	4.2972	4.83129	4.00862	3.89087	3.6164	4.76351	3.46253	3.78023	4.52929	4.80924	4.39566	5.07031	3.50536	3.05745	4.44811	5.35341	4.0509	4.39566	3.68004	4.11183	4.03892	3.92577	5.29073
SAMD13	3.72204	2.75326	4.25208	4.12309	4.53431	3.51663	2.65269	3.6164	3.70882	3.80575	4.25208	3.89087	2.62932	4.58177	2.489	3.76529	4.00862	2.14124	3.36744	4.54061	2.28183	0	2.29194	3.93557	3.92577	2.13112
SAMD11	3.2496	3.58804	3.25669	4.18021	2.42377	3.30047	1.78758	3.05216	2.67992	1.99907	2.83441	3.71878	3.12853	1.99907	2.91604	3.04475	3.68995	2.96762	4.29635	1.48843	2.28183	2.94954	4.11183	3.83353	1.98669	2.85566
SAMD10	7.70611	8.31033	8.58274	8.90054	7.96846	8.68473	8.72029	7.66615	8.94868	7.82483	8.68743	8.13942	8.65989	7.70731	8.31979	9.11349	9.78553	8.97643	9.95508	8.81251	9.1395	8.5476	9.08819	9.63054	8.99004	9.61945
SALL2	7.93154	6.92915	7.18348	7.62608	6.52897	7.49648	7.53798	6.71879	6.52944	6.75076	6.90313	6.10153	7.1453	6.66625	7.21697	7.23199	7.57226	6.80035	8.23214	7.02474	7.06328	6.26816	6.60457	7.85204	7.19268	7.41179
SAG	6.94025	7.38568	7.24208	6.68466	6.63916	7.24208	6.74808	7.27198	7.25045	7.81569	7.63459	7.25453	7.69925	7.79694	6.48954	7.26759	5.67912	8.09151	6.77426	5.8194	8.24056	7.47529	7.26334	6.00835	6.56803	7.10076
SACS	7.17348	7.35551	7.40153	6.77647	7.46159	7.03657	7.60719	7.9529	7.28049	7.14997	7.39549	6.90594	6.97778	7.63239	6.37449	6.83782	6.28754	5.38524	6.71027	6.54698	6.6106	7.01886	6.94256	7.9949	6.83592	7.13967
SACM1L	9.53943	9.32947	10.2335	9.20942	10.1559	9.38078	10.0108	10.5221	9.97868	9.84909	9.99216	9.82935	9.58815	10.0533	9.34527	8.97083	9.02509	9.18584	8.90526	9.07876	8.91041	8.65086	8.9455	9.01983	9.2006	9.07475
SAC3D1	7.12842	7.78992	6.72325	7.67724	6.65357	7.5821	7.20326	6.41287	6.70975	7.43997	6.02352	7.20043	7.32662	6.75045	7.27114	7.7336	8.14656	7.76674	8.11592	8.2343	8.14302	7.9961	7.85173	8.06087	8.1954	7.53552
S1PR5	10.1984	10.4953	10.0289	10.3646	10.4583	10.3801	9.01225	10.4095	10.7682	10.3136	10.0221	10.8748	10.4197	10.5644	10.2712	10.5165	9.52898	9.91435	8.98716	8.89255	9.35246	10.1638	10.2016	9.6403	9.32616	8.04559
S1PR3	4.03116	4.7852	5.19238	5.36939	5.43948	5.39571	5.23934	4.15193	4.76351	4.07339	5.2054	4.71395	5.16233	5.50288	4.91111	4.13869	4.26285	5.14779	4.51449	4.97757	4.82374	4.28699	4.11183	4.43974	4.11183	4.982
S1PR1	12.398	11.7326	12.0628	11.5471	12.5579	11.934	12.1759	12.6696	11.7518	11.7318	12.0803	11.9168	11.8127	12.2778	11.9735	11.1916	11.4005	11.4545	11.1193	10.8751	11.3106	11.3092	11.1304	11.3739	11.0246	11.3912
S100PBP	11.2403	10.5539	12.0506	10.7461	12.0484	10.7006	11.6543	12.3407	11.5097	10.9598	11.8199	11.4229	11.3377	11.8124	10.9352	10.6043	10.8628	10.8048	10.2879	10.6313	10.2042	10.3171	10.5399	10.5501	10.4433	10.9768
S100B	5.17659	5.18805	4.44232	4.70864	6.36549	4.62453	5.23934	4.94583	3.57668	5.28403	4.12986	4.7617	5.28444	4.23523	4.71395	4.43591	3.68995	5.07031	3.36744	5.36811	3.73014	4.60725	4.87541	4.43974	3.92577	5.62529
S100A9	14.9587	15.2592	14.8686	15.1337	15.0581	15.351	15.3618	16.0585	15.2683	16.0775	15.3181	15.8467	15.7317	16.0407	15.1782	15.8949	14.4172	17.7741	16.4944	16.0124	16.5809	17.2478	16.8671	14.9267	15.9174	15.9953
S100A8	12.4742	11.8103	10.954	11.6648	12.6898	12.0244	11.6966	13.0147	11.8449	13.1616	11.9218	12.7998	12.4851	12.7976	12.2989	11.3009	9.8981	13.3714	11.6431	13.5458	12.3844	12.669	12.3522	11.0446	12.5154	11.2727
S100A5	5.56329	5.08471	3.55914	5.41942	4.87398	5.82355	5.12021	5.22588	4.65134	5.79144	4.67312	5.4414	5.35241	5.2184	5.15265	5.33402	4.74302	5.23828	4.29635	3.94896	5.56027	3.2496	5.52328	3.60208	5.38677	4.982
S100A4	15.454	15.5117	14.5946	15.0798	15.5944	15.7072	15.7191	15.6577	15.5117	15.7471	15.2119	15.6034	15.8949	15.1943	15.3934	15.3934	14.5579	14.9337	14.7397	15.073	14.8957	14.2538	15.1867	15.0183	15.2119	14.9147
S100A3	1.27363	3.30047	1.27363	2.85566	3.29518	4.4249	3.18371	1.7752	4.35896	2.83441	4.02518	3.25404	3.33044	1.73089	2.71051	3.3616	2.78671	2.47033	3.36744	1.99907	3.86952	2.13112	4.11183	2.67992	4.41248	3.02033
S100A2	4.71025	4.71025	3.01448	5.11401	4.1721	4.74814	3.59908	4.40819	4.71025	4.78155	4.1818	4.7617	3.41429	4.35513	3.93067	4.21264	2.78671	3.97886	1.99907	4.14588	4.39566	4.00862	4.65501	3.11172	4.67792	4.36309
S100A16	4.08535	4.39191	0	3.73795	0	4.00862	4.8006	0	1.06171	3.63035	3.63035	2.71907	4.08871	3.74706	3.51663	2.85566	3.68995	0	1.99907	3.60924	2.5367	3.68004	5.21451	5.44009	3.33044	5.89746
S100A14	4.78923	3.92861	4.18623	5.92662	4.26285	5.6185	5.60203	3.76529	5.20127	4.07339	5.64287	5.2687	3.64187	4.75934	5.30708	3.9673	4.96947	2.96762	4.29635	3.19181	4.19794	4.14835	3.14293	4.03892	2.82586	3.46253
S100A12	14.7284	14.4709	13.2889	14.2021	15.2445	14.5848	14.4266	15.7931	14.4362	15.6694	14.5082	15.3618	14.9896	15.2119	14.6796	13.8703	12.6917	15.5684	13.8065	15.3181	14.5848	14.7155	14.3909	13.5316	14.6266	13.6077
S100A10	14.0031	13.84	13.5032	13.4705	14.2706	13.9309	14.1126	14.6404	14.2177	14.299	14.0652	14.2204	14.4663	14.1873	14.2305	13.9184	13.2398	13.3581	13.611	13.956	13.4394	13.611	13.4003	13.4726	13.4259	13.518
S100A1	9.98285	10.4279	8.62862	9.3744	7.9393	10.4021	8.79926	7.35999	9.08664	8.25181	7.36769	8.93479	10.1431	8.23246	10.0997	9.69215	9.58062	9.94348	11.38	10.4513	9.83779	10.4816	10.3365	10.9708	10.071	9.26801
RYR1	7.97585	8.37335	7.61428	8.03096	7.90698	8.81193	8.38532	7.70731	8.19226	8.66161	7.91687	7.89656	8.26019	8.54478	7.92996	8.51772	8.06211	11.1854	9.58909	8.10906	10.4302	10.9721	9.38008	7.89041	8.87039	9.02165
RXRA	13.3221	13.4307	13.0727	13.3492	13.2618	13.5922	13.3581	13.5856	13.3891	14.1214	13.318	13.2803	13.7	13.021	12.9763	12.7219	11.9285	12.9033	12.604	12.5951	13.0256	12.5237	13.0358	12.5298	13.0017	12.8027
RXFP2	0	1.63216	2.031	2.47888	0	2.50767	0	0.955755	0	0	0	0	2.62932	1.99907	1.44997	0	0	1.73089	0	1.48843	0	0	0	1.27363	1.48843	1.39555
RWDD2A	5.51348	7.23045	6.07645	6.59406	5.89673	6.56375	6.36414	6.21354	5.50154	7.01426	6.34067	6.13399	5.47224	6.48865	6.08141	7.32798	6.52944	6.42432	5.41737	6.46238	7.10181	7.18745	6.86231	6.72993	5.95519	6.45294
RUVBL2	11.3036	11.7732	11.0836	11.6413	10.8758	11.5029	11.0853	10.2029	10.9445	10.669	11.2803	11.3361	11.1899	10.86	11.781	11.9175	11.8426	11.6791	11.8329	11.9807	11.9391	12.1765	11.8076	12.1093	11.8697	11.7005
RUSC2	5.79182	5.97471	4.86293	5.81007	4.47307	6.37691	5.67912	4.54231	5.01494	5.33537	4.07518	4.7617	4.80924	3.98824	5.27092	5.49598	6.18324	3.76529	6.34748	5.07031	4.39566	4.70864	5.21451	6.18128	5.59454	5.35805
RUNX1T1	7.92057	8.16478	8.44895	8.98442	8.76201	7.55666	8.88159	8.45284	9.69139	8.76637	9.02108	9.09349	7.54735	8.97038	8.74895	7.68682	8.84282	8.19816	8.61492	8.60691	8.19487	8.01131	7.6849	7.77606	8.67552	8.31162
RUNX1	6.46175	7.25659	5.94326	6.82412	6.78941	7.1552	6.24176	6.59611	6.1975	6.762	6.39839	6.60199	6.6172	6.41287	6.28782	6.87393	6.3863	7.3661	7.49682	6.92615	7.92556	7.85204	7.64802	7.58787	7.25424	7.31191
RUNDC3B	4.61942	5.08471	3.45434	3.65564	4.74943	3.86541	4.35896	5.46172	3.90387	3.9394	4.12986	5.5592	5.59949	2.67992	5.15265	4.13869	2.78671	4.74076	1.99907	2.3005	3.06718	0	0	1.27363	2.29194	2.62191
RUNDC3A	9.66735	9.3472	9.33147	10.0058	8.91163	9.69827	9.64364	8.36672	9.52496	8.53136	9.3872	9.63706	9.20363	9.45616	9.90389	10.2509	10.6887	10.0086	10.7144	10.0376	9.80565	10.0089	10.0418	10.2415	10.3925	10.1478
RUFY4	5.2024	5.7428	5.78218	4.63234	4.74943	5.41942	4.72136	5.38677	5.33791	5.42781	5.3908	5.53282	6.26426	5.04928	4.71395	6.53442	3.68995	7.091	5.90986	4.54061	7.12485	6.70523	5.37561	2.45368	6.33282	6.21662
RUFY2	5.41737	4.58725	5.46441	4.42931	5.537	5.25975	5.00049	5.99232	5.06919	5.50712	5.36626	4.98058	4.99329	5.68866	5.02819	4.36309	4.56942	3.76529	2.489	4.0509	4.19794	4.49181	3.14293	5.21136	4.26721	4.18464
RTP4	8.25029	8.22756	9.23478	8.24104	8.18463	8.621	8.36158	7.94693	7.93098	7.87974	7.96932	7.79782	7.51987	7.83994	8.08534	11.2532	11.5958	11.2676	11.4948	10.6929	10.5136	11.662	9.35906	9.3784	11.1398	10.1837
RTN4RL2	6.68857	6.17581	5.00408	6.59406	5.74555	6.12868	7.24814	4.87128	6.63916	5.42781	6.13399	6.84732	5.9826	5.97765	6.26863	6.27013	6.74681	6.21192	7.35717	6.86413	6.86066	6.41456	6.17993	7.24814	5.77081	7.58657
RTN4RL1	7.71236	7.31486	6.74634	7.56419	7.05674	7.80737	6.48708	6.21354	6.93624	5.94599	6.91945	6.61491	7.41491	6.42704	7.37747	7.94869	7.64802	7.77499	8.01633	7.89228	7.72455	7.7656	7.09606	8.36927	7.92914	7.25012
RTN4R	2.47888	3.30047	0	3.91041	2.42377	3.60924	1.78758	2.52659	2.40781	3.30047	1.96061	3.11172	3.12853	1.99907	2.71051	3.63035	2.78671	3.86952	4.03634	2.83441	3.98546	3.46253	2.29194	2.67992	2.82586	3.83353
RTN4	11.0751	10.3153	11.2333	10.4353	11.409	10.6367	10.9115	11.7814	10.9032	10.8736	10.8968	10.4572	10.7893	11.0377	10.8291	9.90291	9.63734	9.69215	9.94524	9.95798	9.60187	9.30248	9.81184	9.67947	9.94137	9.81018
RTN3	12.5133	12.4087	12.1732	12.124	12.5434	12.3962	12.2657	12.7883	12.2122	12.8214	12.1612	12.3754	12.4178	12.4109	12.4127	11.5179	10.9703	11.6994	11.5135	11.739	11.6974	11.3604	11.9262	11.3055	11.4711	11.4592
RTN2	7.31314	7.88172	6.69957	7.72661	6.78941	7.61645	7.41502	6.30466	7.63459	7.14997	7.47723	7.79321	7.75281	7.34227	7.40097	7.47058	6.809	7.96905	7.78992	6.74509	7.60139	7.18745	7.7973	7.14896	6.85459	7.20384
RTL9	2.47888	3.81842	3.62708	2.85566	3.81542	3.60924	3.89087	4.61288	4.18781	3.08112	3.56397	3.11172	4.43591	3.74706	3.11172	3.76529	1.98669	3.33309	3.74177	0	4.19794	2.94954	4.87541	2.67992	2.82586	4.43591
RTL6	4.45693	3.58804	3.45434	2.68732	4.47307	3.86541	3.18371	4.36309	3.42163	3.9394	3.46253	3.25404	3.83653	3.2686	4.08871	3.04475	3.49624	2.78671	0	1.48843	3.2686	2.64528	3.70545	3.83353	3.81542	2.40781
RTKN2	4.14206	3.81842	4.12986	3.34671	4.32645	2.8806	4.35896	4.40819	3.11172	4.07339	3.34671	3.60924	2.8806	4.23523	2.71051	1.52689	3.2686	2.47033	2.8397	2.58101	0	2.13112	2.29194	2.67992	1.48843	3.02033
RTCA	7.82304	7.44936	8.61772	7.78602	8.17256	7.56287	8.08285	8.22703	8.008	8.11649	8.10766	7.87524	7.73745	8.21555	7.78177	7.68682	7.25236	7.06894	7.58787	7.81113	7.62879	7.00173	7.59899	7.31486	7.09606	7.4896
RSRP1	9.41237	8.81876	10.5151	9.20325	10.5711	9.21898	9.83499	11.0856	10.2679	10.362	10.7419	10.4323	9.70879	9.86587	9.59061	8.74823	8.57039	9.20905	10.3599	8.63655	9.59343	9.74539	9.05162	8.23564	8.63362	9.6999
RSRC1	6.66847	5.53282	6.54103	5.66954	6.06762	4.62453	6.21597	6.86838	6.34021	6.32081	6.80429	6.00835	5.83268	6.51561	5.86288	6.15646	5.10998	5.86201	5.18848	6.40027	5.67746	6.00088	6.60457	4.7852	6.21354	5.67561
RSPRY1	9.33807	8.9015	9.79283	8.95154	9.83452	9.13171	9.7428	10.1054	9.2397	9.58062	9.34672	9.16475	9.33048	9.40565	9.17962	8.28325	8.67025	8.95511	8.55028	9.03113	8.47091	8.2979	8.68	8.40669	8.8307	8.88987
RSPO4	1.27363	1.10017	2.031	3.11583	2.93044	2.05707	1.78758	1.7752	2.67992	1.99907	3.34671	1.57774	2.8806	1.99907	1.91988	3.76529	2.78671	4.44811	1.99907	3.71878	3.2686	3.46253	3.92861	3.93557	1.98669	3.46253
RSPO1	4.26285	6.3621	2.031	4.42931	2.42377	4.4249	4.35896	3.39227	2.40781	5.65871	3.34671	4.71395	3.97403	3.58804	2.71051	4.29323	2.78671	2.96762	0	2.3005	6.51465	2.13112	3.14293	3.44706	5.86595	3.02033
RSPH9	7.16628	7.68682	7.14626	7.33934	6.7717	7.6637	7.50915	6.82697	7.49013	7.12456	6.72358	6.85995	7.44159	7.14558	7.35057	8.28325	8.60483	7.91213	7.78992	7.87877	8.19911	8.06096	7.24084	8.05247	8.13678	8.30214
RSPH14	1.7752	1.63216	0.429613	2.47888	2.93044	1.27363	1.78758	0.955755	0	0	0	2.29194	0	1.20613	1.44997	0	3.2686	2.96762	1.47247	2.83441	2.28183	2.13112	0	2.89781	3.71878	3.60208
RSPH10B	5.2912	5.7181	6.26863	6.70739	5.94486	5.73472	6.21597	5.13117	7.22985	5.42781	6.82008	6.48128	5.87008	6.36549	6.20492	6.83782	7.2254	6.8728	6.21523	6.53218	6.89116	6.95524	6.97095	6.26634	6.68756	7.31191
RSPH1	3.34671	3.14293	2.86307	3.11583	3.58804	3.30047	2.65269	3.82942	3.57668	4.12986	3.11583	4.03892	4.08871	3.90387	4.61288	3.50536	0	2.96762	1.99907	2.58101	3.73014	2.94954	0	0	1.48843	1.39555
RSKR	6.33164	6.02943	7.58574	6.57911	6.91333	6.46126	7.11778	7.35057	7.57582	7.11579	6.94811	6.54923	6.80017	7.33143	6.63688	5.42781	5.90694	5.7263	6.48999	5.7946	5.8582	5.96645	6.63916	6.63098	5.8217	6.15741
RSBN1L	8.39165	7.53929	8.48987	8.07621	8.61461	7.92244	8.06993	8.79891	8.48002	8.43077	8.22982	7.84215	8.24132	8.59272	7.92996	7.06078	7.43294	7.299	7.37035	7.4746	6.86066	7.06758	7.09606	7.77606	7.06078	7.06737
RSAD2	6.52631	7.0459	10.3691	6.32221	7.6637	7.79032	6.28754	7.82826	7.18745	7.0876	7.13694	7.07609	5.94486	7.25161	6.51204	9.80444	9.75533	10.5771	10.6419	8.34319	9.86291	11.1454	8.5236	7.3661	9.37344	9.25344
RRP9	9.63228	9.95647	9.33147	9.79084	8.89802	9.45945	9.75393	8.43784	9.46887	9.16475	9.37254	9.55126	9.46179	9.34645	9.68957	10.144	10.4106	9.86421	9.97939	10.1078	10.2488	10.0107	9.98526	10.3548	10.1834	10.2158
RRP8	8.31979	8.53029	7.73383	8.26082	7.61197	7.81295	7.6514	6.24176	7.66144	8.15393	6.6629	7.68662	7.33422	8.02968	7.48568	7.63619	7.37887	7.83257	8.65585	8.17094	9.02048	8.82422	8.75224	8.69475	8.37179	8.39024
RRP12	11.749	12.2631	12.1286	12.2226	11.5481	11.9396	11.7153	11.1222	11.9229	12.0244	11.978	11.9597	11.7762	11.5568	12.0307	12.4563	12.5298	12.2429	11.9984	12.5538	12.835	12.5701	12.3991	12.5259	12.7893	12.4808
RRP1	11.2458	11.641	11.4832	11.6201	10.9606	11.39	11.3616	10.4732	11.3822	10.8736	11.4419	11.5561	11.3538	11.1934	11.5761	12.0636	12.3687	11.8798	11.7719	12.0715	12.027	11.9973	11.8488	12.0393	12.0579	12.1872
RRN3	8.4727	8.18261	9.09421	8.29172	9.03011	7.99618	8.95806	9.3506	8.87002	8.43334	9.03686	8.37979	8.48008	9.13127	8.14586	7.92134	8.2979	8.06936	7.6112	8.12591	7.79694	7.97514	7.87858	7.85204	8.01557	8.3613
RRBP1	11.8472	12.2798	11.9605	12.1342	11.3203	12.5264	11.4078	11.0374	11.6132	11.593	11.7765	11.6282	11.7575	11.0678	11.8488	12.3896	12.1226	12.2721	12.1402	12.2266	12.8674	12.9101	12.9685	12.3568	12.6004	12.0787
RRAS2	9.34983	8.78156	9.59512	8.74561	9.77345	8.5677	8.93479	9.67876	8.83741	8.83685	9.31426	8.79229	9.10996	9.68094	9.3338	8.47375	8.32054	8.64216	8.24056	8.66022	7.91933	7.77352	8.42819	7.87524	7.906	7.93327
RRAGD	5.81439	6.431	6.20557	6.21999	5.56765	6.21384	5.40098	7.06737	6.02749	7.28095	6.26911	6.64045	6.38692	6.13873	5.73472	5.67631	4.26285	5.81334	5.68775	4.97757	6.20839	5.21504	5.60003	5.11631	5.07031	6.19307
RRAD	3.89087	4.23267	3.34671	3.34671	3.81542	4.07697	3.18371	3.05216	3.26416	2.45368	4.36005	3.60924	3.33044	3.14293	4.02758	4.13869	5.34459	5.14779	4.97967	4.88861	4.39566	4.49181	2.29194	4.95865	5.01575	4.70864
RPUSD1	8.49172	8.88797	8.40233	9.04126	8.09933	8.81454	8.6237	7.48007	8.73624	8.09123	8.36233	9.00876	8.56677	8.16331	8.67344	9.42554	9.71661	9.00735	9.52743	9.15528	9.60497	9.53122	9.52791	9.69952	9.2626	9.44677
RPS7	15.073	14.4065	13.4003	14.462	15.2119	14.1556	13.9977	14.8266	14.0739	14.1797	14.4172	14.3114	14.2375	14.7115	14.7284	13.3221	13.2411	13.5811	13.1111	15.0253	13.052	12.8968	12.757	14.2204	14.0619	12.6743
RPS6KL1	9.41914	9.85646	10.855	9.73153	9.43243	9.74311	10.2783	9.26068	9.65883	8.92099	10.1054	10.133	10.1369	10.0227	9.78605	10.5689	11.3763	10.2139	10.6863	10.2386	10.3302	9.76449	11.0212	10.3184	10.5425	10.9995
RPS6KA6	4.71025	4.93204	5.94326	5.235	6.3863	5.23228	4.72136	6.1585	5.70901	4.23523	5.71358	5.12842	5.18761	5.77249	4.80924	5.42781	5.50154	4.66427	5.35341	5.02757	4.71025	4.78923	4.77789	5.52396	5.25975	5.08531
RPS6KA5	8.68674	7.32662	8.72263	7.49115	8.36363	8.02582	8.03349	8.74618	8.31416	8.39481	8.00883	8.19016	8.02106	8.34536	7.86654	7.17957	7.15288	6.96145	7.24059	7.36745	6.81158	7.01886	7.00252	6.83545	7.00707	7.28095
RPS5	16.0939	16.0407	14.7008	16.0407	15.351	15.7471	15.5788	15.3281	15.1555	14.8731	15.3281	15.454	15.4964	15.6142	16.0939	15.8798	15.6306	15.6142	16.195	16.0939	15.9174	15.9337	15.8204	16.4566	15.8561	15.6034
RPS3A	13.2301	11.808	12.4678	12.0993	12.926	11.6487	12.0078	14.0065	12.122	12.3839	12.771	12.5058	12.3793	13.0199	12.1677	12.0871	11.4073	12.3697	11.2882	13.2863	11.5969	11.6571	12.4319	12.2487	12.2865	11.5307
RPS29	13.8765	13.4331	9.56017	13.0185	13.6467	12.9886	12.5679	13.0633	12.6364	12.4699	12.4647	12.5124	12.4237	13.1588	13.7831	10.1885	11.6942	10.7129	12.3338	13.2336	10.9655	10.4765	8.77502	13.4106	11.7233	10.1603
RPS27A	12.6569	11.4486	10.6497	11.5636	12.6226	11.1769	11.0553	12.7307	11.219	11.54	11.4538	11.8593	11.5768	12.0493	11.8384	11.066	10.8614	11.1279	10.5774	12.4991	10.7603	10.8614	10.8182	11.4723	11.3484	10.4081
RPS27	14.08	13.6812	10.1355	13.3231	14.19	13.0508	12.8886	13.716	13.0118	12.8657	13.0386	13.4259	13.2253	13.7544	14.0394	11.2171	11.9928	11.6358	12.2259	13.7831	11.432	10.9126	9.87171	13.3306	12.497	10.5414
RPS25	13.3086	12.7904	11.3606	12.5457	13.2706	12.2111	12.1346	13.4589	11.8895	12.2967	12.3334	12.5812	12.2395	12.8136	12.9685	11.7326	11.607	11.7655	11.5716	13.2398	11.7719	11.5915	11.7873	12.672	12.27	11.2607
RPS24	12.4862	11.7485	11.8733	11.6791	12.0944	11.2838	11.469	13.3445	11.9645	11.9422	12.2856	11.953	11.5935	12.0431	11.5225	12.3134	11.209	12.0382	11.1535	12.6569	11.9645	12.0117	12.6113	12.2247	12.1688	11.6655
[truncated: 5,383 more rows]
